# Supplementary material for: Multi-omics integration at cell type resolution uncovers gene-metabolite mechanisms underlying osteoarthritis heterogeneity
Source: bioRxiv. 2025 Sep 29:2025.09.26.678886. Preprint. [Version 1] doi: 10.1101/2025.09.26.678886 (PMC12622010; doi:10.1101/2025.09.26.678886)
Supplement: Supplement 2 [file media-2.xlsx]

## Sheet: Supplementary Data S1A
Metabolite	Gene	Cell Type	p-value	adjusted p-value
Kynurenic acid	IGHV2.5	Naive CD4+ T	0.0024046	0.219526
Kynurenic acid	COL1A1	Naive CD4+ T	0.00301947	0.240736
Kynurenic acid	LINC02227	Naive CD4+ T	7.77121e-05	0.0539629
Kynurenic acid	ARL6IP1	Naive CD4+ T	0.00295401	0.238322
Kynurenic acid	BATF3	Naive CD4+ T	0.0038063	0.263066
Kynurenic acid	PRICKLE1	Naive CD4+ T	0.00133681	0.16997
Kynurenic acid	FOSB	Naive CD4+ T	0.000816269	0.139396
Kynurenic acid	IGHV1.69.2	Naive CD4+ T	0.00380575	0.263062
Saccharin	HBG1	Naive CD4+ T	0.00170777	0.190429
Saccharin	IGLC6	Naive CD4+ T	0.00456135	0.284139
Saccharin	MED12L	Naive CD4+ T	0.000924538	0.146528
Saccharin	STEAP1B	Naive CD4+ T	5.56336e-05	0.0486631
Saccharin	ITGA8	Naive CD4+ T	0.000317387	0.0935308
Saccharin	XCR1	Naive CD4+ T	0.000738389	0.135327
Saccharin	CHRDL1	Naive CD4+ T	0.00456892	0.284238
Saccharin	VMO1	Naive CD4+ T	0.00455063	0.283865
Saccharin	ERVMER61.1	Naive CD4+ T	0.000810902	0.139121
Saccharin	C2orf88	Naive CD4+ T	0.00442098	0.28044
Saccharin	LINC01811	Naive CD4+ T	0.00307123	0.24241
Saccharin	GPR88	Naive CD4+ T	0.00097532	0.149953
Saccharin	AC090409.1	Naive CD4+ T	0.00490994	0.293525
Saccharin	AL365295.1	Naive CD4+ T	0.000256224	0.084834
Saccharin	NME4	Naive CD4+ T	0.00446174	0.281671
Saccharin	RASAL2	Naive CD4+ T	0.00138298	0.173039
Saccharin	AL157911.1	Naive CD4+ T	0.00425285	0.275904
Saccharin	TPST1	Naive CD4+ T	0.000799119	0.138266
Saccharin	IGLV4.69	Naive CD4+ T	0.00114816	0.158091
Saccharin	AC010609.1	Naive CD4+ T	0.00496971	0.294925
carzenide	HBG1	Naive CD4+ T	0.00170777	0.190429
carzenide	IGLC6	Naive CD4+ T	0.00456135	0.284139
carzenide	MED12L	Naive CD4+ T	0.000924538	0.146528
carzenide	STEAP1B	Naive CD4+ T	5.56336e-05	0.0486631
carzenide	ITGA8	Naive CD4+ T	0.000317387	0.0935308
carzenide	XCR1	Naive CD4+ T	0.000738389	0.135327
carzenide	CHRDL1	Naive CD4+ T	0.00456892	0.284238
carzenide	VMO1	Naive CD4+ T	0.00455063	0.283865
carzenide	ERVMER61.1	Naive CD4+ T	0.000810902	0.139121
carzenide	C2orf88	Naive CD4+ T	0.00442098	0.28044
carzenide	LINC01811	Naive CD4+ T	0.00307123	0.24241
carzenide	GPR88	Naive CD4+ T	0.00097532	0.149953
carzenide	AC090409.1	Naive CD4+ T	0.00490994	0.293525
carzenide	AL365295.1	Naive CD4+ T	0.000256224	0.084834
carzenide	NME4	Naive CD4+ T	0.00446174	0.281671
carzenide	RASAL2	Naive CD4+ T	0.00138298	0.173039
carzenide	AL157911.1	Naive CD4+ T	0.00425285	0.275904
carzenide	TPST1	Naive CD4+ T	0.000799119	0.138266
carzenide	IGLV4.69	Naive CD4+ T	0.00114816	0.158091
carzenide	AC010609.1	Naive CD4+ T	0.00496971	0.294925
DL-Phenylalanine	AC002072.1	Naive CD4+ T	0.000781984	0.137736
DL-Phenylalanine	AC104041.1	Naive CD4+ T	0.00263491	0.227804
DL-Phenylalanine	AL096854.1	Naive CD4+ T	0.00402182	0.269726
DL-Phenylalanine	FCER1G	Naive CD4+ T	0.00447315	0.282039
DL-Phenylalanine	GATA2	Naive CD4+ T	0.00141173	0.174749
DL-Phenylalanine	PBK	Naive CD4+ T	0.00120256	0.161401
DL-Phenylalanine	IGHV3.53	Naive CD4+ T	0.00078839	0.137736
DL-Phenylalanine	PTH1R	Naive CD4+ T	0.00141959	0.175006
DL-Phenylalanine	AC025569.1	Naive CD4+ T	0.000152523	0.070017
(10S)-Juvenile hormone III diol	PF4	Naive CD4+ T	0.000354129	0.0981201
(10S)-Juvenile hormone III diol	CCN2	Naive CD4+ T	0.00125582	0.164886
(10S)-Juvenile hormone III diol	DEPP1	Naive CD4+ T	0.00377038	0.262067
(10S)-Juvenile hormone III diol	MYL9	Naive CD4+ T	0.00200675	0.20267
(10S)-Juvenile hormone III diol	SLC38A11	Naive CD4+ T	0.000572028	0.120438
Butylparaben	GP1BB	Naive CD4+ T	0.00188216	0.197678
Butylparaben	CLC	Naive CD4+ T	0.000111966	0.0629323
Butylparaben	IGHV3.30	Naive CD4+ T	0.00166388	0.187649
Butylparaben	TDO2	Naive CD4+ T	0.00459216	0.28483
Butylparaben	APOB	Naive CD4+ T	0.00314872	0.243359
Butylparaben	AC104041.1	Naive CD4+ T	0.00289669	0.236054
Butylparaben	IGLV3.19	Naive CD4+ T	0.00141811	0.174933
Butylparaben	FIGN	Naive CD4+ T	0.00371949	0.261077
Butylparaben	PTH1R	Naive CD4+ T	0.00230057	0.21538
Butylparaben	BAHCC1	Naive CD4+ T	0.00128558	0.166907
Butylparaben	LINC00114	Naive CD4+ T	0.00402193	0.269726
Deoxyshikonin	ADGRL4	Naive CD4+ T	0.000890296	0.14408
Deoxyshikonin	AXL	Naive CD4+ T	0.00200143	0.2023
Deoxyshikonin	SERPINE1	Naive CD4+ T	0.00392253	0.266738
Deoxyshikonin	AC004053.1	Naive CD4+ T	0.00395383	0.267734
Deoxyshikonin	LRRK1	Naive CD4+ T	0.00183556	0.195907
Deoxyshikonin	SH3BP4	Naive CD4+ T	0.00393373	0.267121
laurilsulfate	CDH11	Naive CD4+ T	0.00113626	0.157291
laurilsulfate	EREG	Naive CD4+ T	0.000438168	0.107724
laurilsulfate	AC105402.3	Naive CD4+ T	0.000280359	0.0884757
laurilsulfate	AC007100.1	Naive CD4+ T	6.34003e-06	0.0200105
laurilsulfate	GLDN	Naive CD4+ T	0.000459735	0.108478
laurilsulfate	PLXNA4	Naive CD4+ T	0.0042743	0.276542
laurilsulfate	IGHV3.23	Naive CD4+ T	0.00375993	0.26175
laurilsulfate	DEFA4	Naive CD4+ T	0.00186447	0.197467
laurilsulfate	FMO3	Naive CD4+ T	0.000281632	0.088671
laurilsulfate	CLC	Naive CD4+ T	0.00117346	0.159977
laurilsulfate	PAPSS2	Naive CD4+ T	0.000708682	0.132646
laurilsulfate	GFRA1	Naive CD4+ T	0.000139288	0.0674028
laurilsulfate	GAS6	Naive CD4+ T	0.00191106	0.198817
laurilsulfate	IGLV2.23	Naive CD4+ T	4.20562e-05	0.0440051
laurilsulfate	IGLL5	Naive CD4+ T	0.00131254	0.168309
laurilsulfate	ACY3	Naive CD4+ T	0.00156996	0.182553
laurilsulfate	TSHZ2	Naive CD4+ T	0.00103722	0.153782
laurilsulfate	AP001341.1	Naive CD4+ T	0.000223065	0.0796731
laurilsulfate	AC007368.1	Naive CD4+ T	0.00456488	0.284214
laurilsulfate	SYN3	Naive CD4+ T	0.000126139	0.0661741
laurilsulfate	AC020651.2	Naive CD4+ T	0.000615241	0.124515
laurilsulfate	AL117329.1	Naive CD4+ T	0.00415968	0.273478
laurilsulfate	CCL2	Naive CD4+ T	0.000988878	0.150769
laurilsulfate	NEBL	Naive CD4+ T	0.0008946	0.14447
laurilsulfate	XCL1	Naive CD4+ T	0.00108638	0.155119
laurilsulfate	SLC7A2	Naive CD4+ T	0.00021878	0.0788359
laurilsulfate	APOB	Naive CD4+ T	0.00314872	0.243359
laurilsulfate	WASF1	Naive CD4+ T	0.00293734	0.237572
laurilsulfate	HAMP	Naive CD4+ T	0.000679911	0.130261
laurilsulfate	FOXP2	Naive CD4+ T	0.000130822	0.0672175
laurilsulfate	RBP1	Naive CD4+ T	0.00188933	0.197736
laurilsulfate	CEP55	Naive CD4+ T	0.00303611	0.241228
laurilsulfate	LINC02160	Naive CD4+ T	0.00433992	0.278302
laurilsulfate	KLRC1	Naive CD4+ T	0.00334752	0.24974
laurilsulfate	C5orf64	Naive CD4+ T	0.000312392	0.0929619
laurilsulfate	CD1E	Naive CD4+ T	0.00110306	0.155119
laurilsulfate	AL133346.1	Naive CD4+ T	0.00109041	0.155119
laurilsulfate	NR2F2.AS1	Naive CD4+ T	0.00387272	0.265199
laurilsulfate	TSBP1.AS1	Naive CD4+ T	0.00295423	0.238322
laurilsulfate	AC004053.1	Naive CD4+ T	0.00403705	0.270161
laurilsulfate	SLIT2	Naive CD4+ T	0.00480338	0.291146
laurilsulfate	BLK	Naive CD4+ T	0.0010641	0.155119
laurilsulfate	EDNRB	Naive CD4+ T	0.000831706	0.139396
laurilsulfate	KAZN.AS1	Naive CD4+ T	0.000724623	0.134132
laurilsulfate	EMCN	Naive CD4+ T	3.73183e-05	0.0419139
laurilsulfate	STK33	Naive CD4+ T	0.00140166	0.174069
laurilsulfate	AP001825.1	Naive CD4+ T	0.000184736	0.074898
laurilsulfate	IGSF6	Naive CD4+ T	0.00349002	0.253824
laurilsulfate	IGHV3.53	Naive CD4+ T	0.00078839	0.137736
laurilsulfate	LINC02232	Naive CD4+ T	7.26249e-05	0.0526841
laurilsulfate	TNFRSF11B	Naive CD4+ T	0.00337278	0.250353
laurilsulfate	LINC00472	Naive CD4+ T	0.00387024	0.265121
laurilsulfate	SMOC1	Naive CD4+ T	0.00180434	0.19487
laurilsulfate	PARM1	Naive CD4+ T	0.00161215	0.184949
laurilsulfate	AC097375.1	Naive CD4+ T	0.0024195	0.21958
laurilsulfate	DACH2	Naive CD4+ T	0.000855154	0.141176
laurilsulfate	ATAD5	Naive CD4+ T	0.000871809	0.142442
laurilsulfate	SCN3A	Naive CD4+ T	0.00333323	0.249325
laurilsulfate	EPHA6	Naive CD4+ T	0.00149155	0.178465
laurilsulfate	LPCAT2	Naive CD4+ T	0.00209108	0.206177
laurilsulfate	SLC7A10	Naive CD4+ T	0.000138722	0.0672943
laurilsulfate	FAT1	Naive CD4+ T	5.67545e-05	0.0492756
laurilsulfate	EFNB2	Naive CD4+ T	0.000562689	0.119439
laurilsulfate	AC132807.2	Naive CD4+ T	0.000348244	0.0972693
laurilsulfate	AL096799.1	Naive CD4+ T	0.000772179	0.13754
laurilsulfate	CASC9	Naive CD4+ T	0.00412439	0.27258
laurilsulfate	OLFML2B	Naive CD4+ T	4.6174e-06	0.0178975
laurilsulfate	DCC	Naive CD4+ T	6.35196e-05	0.0516654
laurilsulfate	IGLV7.43	Naive CD4+ T	0.00420524	0.274665
laurilsulfate	SCARA5	Naive CD4+ T	0.00455386	0.283932
3a,7a-Dihydroxycholanoic acid	TF	Naive CD4+ T	0.00276856	0.232385
3a,7a-Dihydroxycholanoic acid	FMO2	Naive CD4+ T	0.000768622	0.137289
3a,7a-Dihydroxycholanoic acid	AC105402.3	Naive CD4+ T	0.00307952	0.242627
3a,7a-Dihydroxycholanoic acid	IGHV3.23	Naive CD4+ T	0.00346442	0.252976
3a,7a-Dihydroxycholanoic acid	SLC22A3	Naive CD4+ T	0.00299848	0.239937
3a,7a-Dihydroxycholanoic acid	APOB	Naive CD4+ T	0.00314872	0.243359
3a,7a-Dihydroxycholanoic acid	TP63	Naive CD4+ T	0.00348323	0.253594
3a,7a-Dihydroxycholanoic acid	LIMCH1	Naive CD4+ T	0.000650471	0.127658
3a,7a-Dihydroxycholanoic acid	GATA2	Naive CD4+ T	0.00295422	0.238322
3a,7a-Dihydroxycholanoic acid	TNFRSF11B	Naive CD4+ T	0.0024911	0.222269
3a,7a-Dihydroxycholanoic acid	ABCA9	Naive CD4+ T	0.00233099	0.216606
3a,7a-Dihydroxycholanoic acid	AC096711.2	Naive CD4+ T	0.00461125	0.285405
3a,7a-Dihydroxycholanoic acid	MT1G	Naive CD4+ T	0.0032751	0.247404
3a,7a-Dihydroxycholanoic acid	INHBB	Naive CD4+ T	0.000311574	0.0928602
3a,7a-Dihydroxycholanoic acid	IGHV3.66	Naive CD4+ T	0.00109999	0.155119
3a,7a-Dihydroxycholanoic acid	AC092691.1	Naive CD4+ T	0.00124255	0.163854
3a,7a-Dihydroxycholanoic acid	SCARA5	Naive CD4+ T	0.000123197	0.0654484
(all-Z)-20-hydroxy-5,8,11,14-Eicosatetraenoic acid	CDH11	Naive CD4+ T	0.0011866	0.160209
(all-Z)-20-hydroxy-5,8,11,14-Eicosatetraenoic acid	AC105402.3	Naive CD4+ T	0.000447364	0.108478
(all-Z)-20-hydroxy-5,8,11,14-Eicosatetraenoic acid	GLDN	Naive CD4+ T	0.000459735	0.108478
(all-Z)-20-hydroxy-5,8,11,14-Eicosatetraenoic acid	PLXNA4	Naive CD4+ T	0.000143464	0.0683325
(all-Z)-20-hydroxy-5,8,11,14-Eicosatetraenoic acid	PTCRA	Naive CD4+ T	0.000806426	0.138832
(all-Z)-20-hydroxy-5,8,11,14-Eicosatetraenoic acid	GFRA1	Naive CD4+ T	0.000222154	0.0795139
(all-Z)-20-hydroxy-5,8,11,14-Eicosatetraenoic acid	IGLV2.23	Naive CD4+ T	0.00036279	0.0991561
(all-Z)-20-hydroxy-5,8,11,14-Eicosatetraenoic acid	AC007368.1	Naive CD4+ T	0.00423665	0.275661
(all-Z)-20-hydroxy-5,8,11,14-Eicosatetraenoic acid	AC008696.2	Naive CD4+ T	0.00117447	0.160008
(all-Z)-20-hydroxy-5,8,11,14-Eicosatetraenoic acid	CCL2	Naive CD4+ T	0.00187927	0.197543
(all-Z)-20-hydroxy-5,8,11,14-Eicosatetraenoic acid	TMTC1	Naive CD4+ T	0.00434542	0.278425
(all-Z)-20-hydroxy-5,8,11,14-Eicosatetraenoic acid	AC105450.1	Naive CD4+ T	0.00216227	0.209326
(all-Z)-20-hydroxy-5,8,11,14-Eicosatetraenoic acid	APOB	Naive CD4+ T	0.00314872	0.243359
(all-Z)-20-hydroxy-5,8,11,14-Eicosatetraenoic acid	SCN7A	Naive CD4+ T	0.00415254	0.273281
(all-Z)-20-hydroxy-5,8,11,14-Eicosatetraenoic acid	CD1E	Naive CD4+ T	0.00110306	0.155119
(all-Z)-20-hydroxy-5,8,11,14-Eicosatetraenoic acid	LIMCH1	Naive CD4+ T	0.00148434	0.178084
(all-Z)-20-hydroxy-5,8,11,14-Eicosatetraenoic acid	HECW1	Naive CD4+ T	0.0045445	0.283671
(all-Z)-20-hydroxy-5,8,11,14-Eicosatetraenoic acid	BLK	Naive CD4+ T	0.000587239	0.121953
(all-Z)-20-hydroxy-5,8,11,14-Eicosatetraenoic acid	EDNRB	Naive CD4+ T	0.000831706	0.139396
(all-Z)-20-hydroxy-5,8,11,14-Eicosatetraenoic acid	EMCN	Naive CD4+ T	0.000221633	0.0793704
(all-Z)-20-hydroxy-5,8,11,14-Eicosatetraenoic acid	IGHV3.53	Naive CD4+ T	0.000789085	0.137736
(all-Z)-20-hydroxy-5,8,11,14-Eicosatetraenoic acid	LINC02232	Naive CD4+ T	7.26249e-05	0.0526841
(all-Z)-20-hydroxy-5,8,11,14-Eicosatetraenoic acid	TNFRSF11B	Naive CD4+ T	0.0037407	0.261148
(all-Z)-20-hydroxy-5,8,11,14-Eicosatetraenoic acid	LINC00472	Naive CD4+ T	0.0030806	0.242656
(all-Z)-20-hydroxy-5,8,11,14-Eicosatetraenoic acid	SMOC1	Naive CD4+ T	0.00144009	0.17619
(all-Z)-20-hydroxy-5,8,11,14-Eicosatetraenoic acid	SLC7A10	Naive CD4+ T	0.000138722	0.0672943
(all-Z)-20-hydroxy-5,8,11,14-Eicosatetraenoic acid	AL096799.1	Naive CD4+ T	0.00108858	0.155119
2,6-di-tert-butylhydroquinone	NNMT	Naive CD4+ T	0.00232078	0.216147
2,6-di-tert-butylhydroquinone	ADGRB3	Naive CD4+ T	0.000818909	0.139396
2,6-di-tert-butylhydroquinone	GAS6	Naive CD4+ T	0.00106014	0.155119
2,6-di-tert-butylhydroquinone	PCNA	Naive CD4+ T	0.00362118	0.257949
2,6-di-tert-butylhydroquinone	AL117329.1	Naive CD4+ T	0.000154766	0.0705262
2,6-di-tert-butylhydroquinone	SLC24A3	Naive CD4+ T	0.00262273	0.227403
2,6-di-tert-butylhydroquinone	LRRC26	Naive CD4+ T	0.00249565	0.222433
2,6-di-tert-butylhydroquinone	SLC38A11	Naive CD4+ T	0.00494566	0.294406
2,6-di-tert-butylhydroquinone	PTH1R	Naive CD4+ T	0.00250773	0.223055
2,6-di-tert-butylhydroquinone	CDC45	Naive CD4+ T	0.00222369	0.211872
2,6-di-tert-butylhydroquinone	SMOC1	Naive CD4+ T	0.00195502	0.200809
2,6-di-tert-butylhydroquinone	SCN3A	Naive CD4+ T	0.00214442	0.208432
2,6-di-tert-butylhydroquinone	COBL	Naive CD4+ T	0.00285878	0.234561
2,6-di-tert-butylhydroquinone	TBC1D4	Naive CD4+ T	0.00134991	0.170925
FA(18:3)	IGKC	Naive CD4+ T	0.000315706	0.0933661
FA(18:3)	IGHA1	Naive CD4+ T	0.000815256	0.139396
FA(18:3)	IGHG3	Naive CD4+ T	2.32517e-05	0.0346565
FA(18:3)	JCHAIN	Naive CD4+ T	2.26109e-05	0.034133
FA(18:3)	HBD	Naive CD4+ T	0.0014623	0.176905
FA(18:3)	HBM	Naive CD4+ T	0.000446199	0.108478
FA(18:3)	LEPR	Naive CD4+ T	0.0017015	0.190074
FA(18:3)	ZNF385D	Naive CD4+ T	0.00273207	0.231488
FA(18:3)	IGFBP5	Naive CD4+ T	3.6919e-06	0.0161623
FA(18:3)	IGHGP	Naive CD4+ T	8.39273e-05	0.056237
FA(18:3)	IGHG4	Naive CD4+ T	0.00153783	0.180921
FA(18:3)	NKAIN2	Naive CD4+ T	0.000405583	0.103942
FA(18:3)	CALN1	Naive CD4+ T	0.00224188	0.21272
FA(18:3)	TNC	Naive CD4+ T	0.00111476	0.155849
FA(18:3)	CRHBP	Naive CD4+ T	0.00100912	0.152032
FA(18:3)	NRXN3	Naive CD4+ T	0.000226569	0.0800323
FA(18:3)	COL1A2	Naive CD4+ T	0.00255631	0.225034
FA(18:3)	NUSAP1	Naive CD4+ T	0.00130959	0.168208
FA(18:3)	AC023590.1	Naive CD4+ T	0.000646136	0.127378
FA(18:3)	EBF1	Naive CD4+ T	7.39103e-05	0.0530604
FA(18:3)	AL136456.1	Naive CD4+ T	0.000397969	0.103038
FA(18:3)	SPINK2	Naive CD4+ T	0.000325086	0.0946106
FA(18:3)	FAM160A1	Naive CD4+ T	0.000155349	0.0705714
FA(18:3)	LINC02694	Naive CD4+ T	0.000477614	0.110655
FA(18:3)	RNF220	Naive CD4+ T	0.000374202	0.0999436
FA(18:3)	PCLAF	Naive CD4+ T	0.000961268	0.149016
FA(18:3)	TCF7L2	Naive CD4+ T	8.96374e-06	0.0232502
FA(18:3)	AKAP12	Naive CD4+ T	0.00471146	0.288381
FA(18:3)	PRKG1	Naive CD4+ T	0.000443144	0.108372
FA(18:3)	CCDC26	Naive CD4+ T	0.00125002	0.164488
FA(18:3)	ANGPT1	Naive CD4+ T	0.0030618	0.242044
FA(18:3)	VCAN	Naive CD4+ T	0.000752248	0.136193
FA(18:3)	LYZ	Naive CD4+ T	0.00418593	0.2742
FA(18:3)	TCF4	Naive CD4+ T	0.000829671	0.139396
FA(18:3)	CLEC11A	Naive CD4+ T	0.003524	0.254818
FA(18:3)	RUNX2	Naive CD4+ T	8.45129e-05	0.056427
FA(18:3)	CCSER1	Naive CD4+ T	1.85207e-05	0.0315976
FA(18:3)	RGS7	Naive CD4+ T	5.06947e-05	0.0472719
FA(18:3)	COL26A1	Naive CD4+ T	0.000104046	0.0610192
FA(18:3)	EPHB1	Naive CD4+ T	4.15763e-05	0.0439799
FA(18:3)	KCNQ5	Naive CD4+ T	5.9962e-05	0.0505456
FA(18:3)	APOLD1	Naive CD4+ T	0.000109504	0.0622399
FA(18:3)	DIAPH3	Naive CD4+ T	0.0030729	0.242494
FA(18:3)	PLXNA4	Naive CD4+ T	0.00292999	0.237261
FA(18:3)	PDE4D	Naive CD4+ T	0.00300879	0.240452
FA(18:3)	CASC15	Naive CD4+ T	2.75844e-05	0.0373449
FA(18:3)	NAALADL2	Naive CD4+ T	0.00345058	0.25251
FA(18:3)	EDA	Naive CD4+ T	0.000524151	0.115838
FA(18:3)	XACT	Naive CD4+ T	5.19485e-05	0.0474901
FA(18:3)	UHRF1	Naive CD4+ T	0.001178	0.160209
FA(18:3)	NRG3	Naive CD4+ T	0.00205065	0.204755
FA(18:3)	AC020656.1	Naive CD4+ T	0.00436254	0.279014
FA(18:3)	DLC1	Naive CD4+ T	0.00108485	0.155119
FA(18:3)	CDK6	Naive CD4+ T	0.00187209	0.197543
FA(18:3)	LINC01505	Naive CD4+ T	0.00324569	0.246492
FA(18:3)	PRG2	Naive CD4+ T	0.00205426	0.20488
FA(18:3)	CLEC9A	Naive CD4+ T	0.00270332	0.230473
FA(18:3)	BACH2	Naive CD4+ T	0.00196831	0.200968
FA(18:3)	H2AFZ	Naive CD4+ T	0.00160833	0.184692
FA(18:3)	LIX1.AS1	Naive CD4+ T	0.0018109	0.194905
FA(18:3)	DLGAP2	Naive CD4+ T	0.00091148	0.145429
FA(18:3)	RTN1	Naive CD4+ T	0.00394115	0.267419
FA(18:3)	AL163541.1	Naive CD4+ T	0.000998209	0.151367
FA(18:3)	BRIP1	Naive CD4+ T	0.0043345	0.278142
FA(18:3)	AFF3	Naive CD4+ T	0.00358091	0.256691
FA(18:3)	GPC5	Naive CD4+ T	0.00184487	0.196436
FA(18:3)	ADGRB3	Naive CD4+ T	0.00154247	0.181229
FA(18:3)	P2RY14	Naive CD4+ T	0.000879891	0.143042
FA(18:3)	COL24A1	Naive CD4+ T	0.000748275	0.13595
FA(18:3)	NRG1	Naive CD4+ T	8.69727e-05	0.0570931
FA(18:3)	NAV3	Naive CD4+ T	2.55569e-05	0.0359288
FA(18:3)	CD36	Naive CD4+ T	0.00391992	0.266643
FA(18:3)	AC093865.1	Naive CD4+ T	0.00117803	0.160209
FA(18:3)	AL592429.2	Naive CD4+ T	1.84807e-05	0.0315759
FA(18:3)	GTSE1	Naive CD4+ T	0.00438436	0.27943
FA(18:3)	PSD3	Naive CD4+ T	0.00304934	0.241709
FA(18:3)	HIST1H3D	Naive CD4+ T	0.00064931	0.127544
FA(18:3)	HDAC9	Naive CD4+ T	0.0023044	0.215484
FA(18:3)	CCL14	Naive CD4+ T	6.62394e-05	0.0525751
FA(18:3)	ABCA8	Naive CD4+ T	0.00175914	0.192819
FA(18:3)	SDK1	Naive CD4+ T	0.000222094	0.0795139
FA(18:3)	MECOM	Naive CD4+ T	4.33633e-05	0.0443276
FA(18:3)	IRF7	Naive CD4+ T	0.00384196	0.264268
FA(18:3)	IGHV5.51	Naive CD4+ T	0.00287722	0.235114
FA(18:3)	CADM1	Naive CD4+ T	0.00197333	0.201038
FA(18:3)	MALRD1	Naive CD4+ T	0.00135642	0.171372
FA(18:3)	GPC6	Naive CD4+ T	0.000103416	0.0608361
FA(18:3)	MSI2	Naive CD4+ T	0.000214203	0.0788359
FA(18:3)	SIPA1L1	Naive CD4+ T	4.39349e-05	0.0446143
FA(18:3)	HLA.DQA2	Naive CD4+ T	0.000516992	0.115084
FA(18:3)	AC007319.1	Naive CD4+ T	0.00125254	0.16461
FA(18:3)	RRP12	Naive CD4+ T	0.0015227	0.180181
FA(18:3)	MIR99AHG	Naive CD4+ T	0.00184558	0.196468
FA(18:3)	DLGAP1	Naive CD4+ T	0.00104827	0.154411
FA(18:3)	WWOX	Naive CD4+ T	4.96331e-06	0.0184095
FA(18:3)	ATAD2	Naive CD4+ T	0.000391647	0.102305
FA(18:3)	RND3	Naive CD4+ T	0.00429187	0.276809
FA(18:3)	IKZF2	Naive CD4+ T	0.00362346	0.258004
FA(18:3)	SIK3	Naive CD4+ T	3.03193e-05	0.0387348
FA(18:3)	CCL2	Naive CD4+ T	0.0017256	0.19128
FA(18:3)	CA2	Naive CD4+ T	0.00303201	0.241083
FA(18:3)	HIST1H1D	Naive CD4+ T	0.00482848	0.291595
FA(18:3)	SPC25	Naive CD4+ T	0.000451874	0.108478
FA(18:3)	KHDRBS2	Naive CD4+ T	0.00110387	0.155149
FA(18:3)	SSBP2	Naive CD4+ T	0.00122919	0.163014
FA(18:3)	APP	Naive CD4+ T	0.00476358	0.289854
FA(18:3)	PLEKHG1	Naive CD4+ T	0.00144536	0.17619
FA(18:3)	RNASE3	Naive CD4+ T	8.21779e-05	0.055423
FA(18:3)	PAX5	Naive CD4+ T	0.000609294	0.123935
FA(18:3)	SGO1.AS1	Naive CD4+ T	4.83339e-05	0.0463572
FA(18:3)	PTPRG	Naive CD4+ T	0.000350467	0.0976111
FA(18:3)	ENOX1	Naive CD4+ T	0.00374188	0.261193
FA(18:3)	IGLV7.46	Naive CD4+ T	0.00152126	0.180059
FA(18:3)	MAGI1	Naive CD4+ T	0.000947011	0.148276
FA(18:3)	ANKRD28	Naive CD4+ T	4.84739e-06	0.0182568
FA(18:3)	MYLK	Naive CD4+ T	0.00275075	0.232275
FA(18:3)	SPDYA	Naive CD4+ T	0.000345535	0.0971046
FA(18:3)	CECR2	Naive CD4+ T	0.00010845	0.062052
FA(18:3)	TTC28	Naive CD4+ T	0.00240192	0.219426
FA(18:3)	DENND5B	Naive CD4+ T	0.00236494	0.2179
FA(18:3)	GSTP1	Naive CD4+ T	5.04607e-05	0.047135
FA(18:3)	C5AR1	Naive CD4+ T	0.00178534	0.193953
FA(18:3)	IGHV1.3	Naive CD4+ T	0.00347541	0.253398
FA(18:3)	LINC01619	Naive CD4+ T	0.00103877	0.153909
FA(18:3)	MTSS1	Naive CD4+ T	0.00494299	0.294323
FA(18:3)	AC013652.1	Naive CD4+ T	7.14863e-05	0.0526841
FA(18:3)	SYT1	Naive CD4+ T	0.00413062	0.272676
FA(18:3)	AGBL4	Naive CD4+ T	0.00141921	0.175002
FA(18:3)	AL355076.2	Naive CD4+ T	0.000381107	0.100871
FA(18:3)	PTPRM	Naive CD4+ T	0.000236906	0.0817988
FA(18:3)	ITGBL1	Naive CD4+ T	0.000131805	0.0672943
FA(18:3)	ETV6	Naive CD4+ T	0.000929274	0.146878
FA(18:3)	FAT3	Naive CD4+ T	0.00188502	0.197736
FA(18:3)	PRR11	Naive CD4+ T	0.00405833	0.27074
FA(18:3)	ALCAM	Naive CD4+ T	0.00249338	0.222381
FA(18:3)	GAPDH	Naive CD4+ T	0.000264588	0.0862847
FA(18:3)	CLIC4	Naive CD4+ T	0.00120363	0.161445
FA(18:3)	ATP2B1	Naive CD4+ T	0.000230034	0.0806469
FA(18:3)	ANK3	Naive CD4+ T	0.000503261	0.113655
FA(18:3)	AC068587.4	Naive CD4+ T	7.26098e-05	0.0526841
FA(18:3)	ZMAT4	Naive CD4+ T	0.00462426	0.285663
FA(18:3)	GALNT17	Naive CD4+ T	2.94718e-05	0.0382221
FA(18:3)	LINC01320	Naive CD4+ T	0.000112684	0.0630498
FA(18:3)	RUBCNL	Naive CD4+ T	0.000647166	0.12744
FA(18:3)	TNFRSF17	Naive CD4+ T	0.000252135	0.0842108
FA(18:3)	DPYD	Naive CD4+ T	2.47256e-05	0.0354446
FA(18:3)	PELI1	Naive CD4+ T	6.40425e-05	0.0518552
FA(18:3)	ABCA1	Naive CD4+ T	0.00454525	0.2837
FA(18:3)	TIMP4	Naive CD4+ T	0.00279827	0.232971
FA(18:3)	TOX	Naive CD4+ T	0.000725132	0.134183
FA(18:3)	FNDC3B	Naive CD4+ T	0.000121922	0.0651443
FA(18:3)	ARHGAP26	Naive CD4+ T	0.000502439	0.11359
FA(18:3)	HIST1H3F	Naive CD4+ T	0.00383475	0.263948
FA(18:3)	SEMA3A	Naive CD4+ T	0.000723205	0.13404
FA(18:3)	AC007091.1	Naive CD4+ T	7.4243e-05	0.0531819
FA(18:3)	PLCL1	Naive CD4+ T	0.000200439	0.0774637
FA(18:3)	VAT1L	Naive CD4+ T	0.000359891	0.0988822
FA(18:3)	DNM3	Naive CD4+ T	0.00117725	0.1602
FA(18:3)	AC068051.1	Naive CD4+ T	0.000313603	0.09307
FA(18:3)	SLC25A37	Naive CD4+ T	0.00109063	0.155119
FA(18:3)	AC007389.1	Naive CD4+ T	0.0031859	0.244706
FA(18:3)	TAFA1	Naive CD4+ T	8.72663e-05	0.0571525
FA(18:3)	ST6GALNAC3	Naive CD4+ T	0.00361864	0.257933
FA(18:3)	CEP128	Naive CD4+ T	0.000373625	0.0999288
FA(18:3)	MYBL2	Naive CD4+ T	0.00318342	0.2446
FA(18:3)	FAM13A	Naive CD4+ T	0.00264345	0.228113
FA(18:3)	S100Z	Naive CD4+ T	0.000560886	0.11917
FA(18:3)	BFSP2	Naive CD4+ T	0.00152591	0.180382
FA(18:3)	DOCK1	Naive CD4+ T	0.000158417	0.0711704
FA(18:3)	LINC02055	Naive CD4+ T	0.000652972	0.127951
FA(18:3)	LDLRAD4	Naive CD4+ T	0.000266377	0.0866232
FA(18:3)	LINC01876	Naive CD4+ T	0.00336768	0.250342
FA(18:3)	ADAMTSL4.AS1	Naive CD4+ T	1.45955e-05	0.0288108
FA(18:3)	AC018742.1	Naive CD4+ T	0.00229175	0.214974
FA(18:3)	ANPEP	Naive CD4+ T	0.0004252	0.106161
FA(18:3)	MEGF9	Naive CD4+ T	3.26744e-05	0.0400269
FA(18:3)	PLD5	Naive CD4+ T	0.000261344	0.0857224
FA(18:3)	TGFBR3	Naive CD4+ T	0.000388701	0.101895
FA(18:3)	PTPN13	Naive CD4+ T	0.00410339	0.2719
FA(18:3)	FCHSD2	Naive CD4+ T	0.000140367	0.0676025
FA(18:3)	DAPK1	Naive CD4+ T	0.000823723	0.139396
FA(18:3)	PITPNM2	Naive CD4+ T	0.00031845	0.0937577
FA(18:3)	PPP1R14B	Naive CD4+ T	0.000350746	0.0976158
FA(18:3)	IGHV1.69D	Naive CD4+ T	0.00443576	0.280844
FA(18:3)	TSC22D1	Naive CD4+ T	1.33832e-05	0.0280126
FA(18:3)	GUCY1A1	Naive CD4+ T	7.37642e-05	0.0530449
FA(18:3)	PRKN	Naive CD4+ T	0.00366866	0.259631
FA(18:3)	PDE1A	Naive CD4+ T	0.00173612	0.191767
FA(18:3)	GPAT3	Naive CD4+ T	0.00309849	0.243323
FA(18:3)	AC079142.1	Naive CD4+ T	3.38531e-05	0.0402258
FA(18:3)	ZSWIM6	Naive CD4+ T	0.00105564	0.154865
FA(18:3)	MEF2C.AS1	Naive CD4+ T	0.00117383	0.159986
FA(18:3)	LINC01934	Naive CD4+ T	0.00132446	0.169154
FA(18:3)	IDO2	Naive CD4+ T	0.000589041	0.122164
FA(18:3)	MACROD2	Naive CD4+ T	0.000484336	0.111608
FA(18:3)	CARMN	Naive CD4+ T	0.000360302	0.0989243
FA(18:3)	CDH7	Naive CD4+ T	6.37231e-05	0.0517205
FA(18:3)	NPM1	Naive CD4+ T	0.000110427	0.0624523
FA(18:3)	NTNG1	Naive CD4+ T	0.000389133	0.101946
FA(18:3)	DLEU2	Naive CD4+ T	0.00115162	0.158361
FA(18:3)	CYTH3	Naive CD4+ T	0.00184224	0.196269
FA(18:3)	FANCI	Naive CD4+ T	0.00216115	0.209284
FA(18:3)	DIPK1A	Naive CD4+ T	4.96536e-05	0.0466909
FA(18:3)	KCNK10	Naive CD4+ T	0.000865242	0.141902
FA(18:3)	IMMP2L	Naive CD4+ T	0.00181176	0.194905
FA(18:3)	HMOX1	Naive CD4+ T	0.00402734	0.269877
FA(18:3)	EDNRB	Naive CD4+ T	0.000831706	0.139396
FA(18:3)	SLC49A4	Naive CD4+ T	0.00093207	0.146977
FA(18:3)	RAPGEF2	Naive CD4+ T	0.000135296	0.0672943
FA(18:3)	POLA1	Naive CD4+ T	0.00200726	0.20267
FA(18:3)	DMD	Naive CD4+ T	5.16177e-06	0.0184912
FA(18:3)	MYO3B	Naive CD4+ T	0.00482969	0.291619
FA(18:3)	MARCH3	Naive CD4+ T	9.46056e-05	0.0587938
FA(18:3)	PTMA	Naive CD4+ T	2.59904e-05	0.0361071
FA(18:3)	BCAT1	Naive CD4+ T	4.33826e-06	0.017335
FA(18:3)	NSD2	Naive CD4+ T	9.33283e-05	0.0586326
FA(18:3)	CYBB	Naive CD4+ T	0.00145167	0.176378
FA(18:3)	HDC	Naive CD4+ T	0.000463432	0.109075
FA(18:3)	TFRC	Naive CD4+ T	0.00451058	0.282992
FA(18:3)	TMEM131L	Naive CD4+ T	0.000157067	0.0709482
FA(18:3)	UBASH3B	Naive CD4+ T	0.000102377	0.0605678
FA(18:3)	SIPA1L3	Naive CD4+ T	0.00034311	0.0967961
FA(18:3)	MYO1D	Naive CD4+ T	0.00344403	0.252462
FA(18:3)	QKI	Naive CD4+ T	0.00198559	0.201561
FA(18:3)	GRAMD1B	Naive CD4+ T	4.55982e-05	0.0453318
FA(18:3)	CAMK4	Naive CD4+ T	0.00107732	0.155119
FA(18:3)	ZNRF1	Naive CD4+ T	0.00457692	0.284397
FA(18:3)	RUNX1	Naive CD4+ T	0.000116745	0.0642242
FA(18:3)	SMYD3	Naive CD4+ T	0.000731927	0.134855
FA(18:3)	TOP2B	Naive CD4+ T	0.000168045	0.0727116
FA(18:3)	NRIP1	Naive CD4+ T	0.0035618	0.255965
FA(18:3)	RFX2	Naive CD4+ T	0.00032347	0.0944892
FA(18:3)	IL3RA	Naive CD4+ T	0.000208555	0.0786167
FA(18:3)	GRB10	Naive CD4+ T	0.00110129	0.155119
FA(18:3)	HIST1H2AC	Naive CD4+ T	5.05994e-06	0.0184095
FA(18:3)	LEF1	Naive CD4+ T	0.00270782	0.230647
FA(18:3)	CCDC88A	Naive CD4+ T	0.00326985	0.247222
FA(18:3)	ZEB2	Naive CD4+ T	8.66922e-05	0.057042
FA(18:3)	DENND1A	Naive CD4+ T	0.000217083	0.0788359
FA(18:3)	AL136962.1	Naive CD4+ T	0.000456724	0.108478
FA(18:3)	LYN	Naive CD4+ T	8.05305e-05	0.0548565
FA(18:3)	PCAT1	Naive CD4+ T	0.00323673	0.246271
FA(18:3)	RABGEF1	Naive CD4+ T	0.00275672	0.232294
FA(18:3)	E2F7	Naive CD4+ T	2.64983e-05	0.0364791
FA(18:3)	S100A10	Naive CD4+ T	0.00187911	0.197543
FA(18:3)	PBX3	Naive CD4+ T	0.000621468	0.125299
FA(18:3)	FRY	Naive CD4+ T	4.81907e-07	0.0061885
FA(18:3)	CARMIL1	Naive CD4+ T	8.3645e-05	0.0561843
FA(18:3)	KIAA0825	Naive CD4+ T	0.00311995	0.243359
FA(18:3)	AC108749.1	Naive CD4+ T	0.00432867	0.277994
FA(18:3)	CEBPD	Naive CD4+ T	0.00253134	0.224103
FA(18:3)	SGCZ	Naive CD4+ T	0.00461919	0.285564
FA(18:3)	Z94721.1	Naive CD4+ T	0.00435237	0.278755
FA(18:3)	GRK3	Naive CD4+ T	0.00230772	0.215654
FA(18:3)	NKAIN3	Naive CD4+ T	7.8299e-06	0.0218647
FA(18:3)	PRKCE	Naive CD4+ T	0.0004876	0.111854
FA(18:3)	FAAH2	Naive CD4+ T	0.000351428	0.0977154
FA(18:3)	AC119674.1	Naive CD4+ T	0.00131384	0.168376
FA(18:3)	DENND4A	Naive CD4+ T	4.96257e-05	0.046687
FA(18:3)	HSP90AB1	Naive CD4+ T	0.00471583	0.288531
FA(18:3)	JARID2	Naive CD4+ T	0.000436644	0.107569
FA(18:3)	LHFPL2	Naive CD4+ T	0.00309261	0.243077
FA(18:3)	PRICKLE1	Naive CD4+ T	0.000626468	0.125908
FA(18:3)	KIF13A	Naive CD4+ T	0.000172977	0.0732668
FA(18:3)	GRIK4	Naive CD4+ T	0.00119071	0.16051
FA(18:3)	AC104123.1	Naive CD4+ T	0.00135085	0.171005
FA(18:3)	SAMD12	Naive CD4+ T	0.00166433	0.187689
FA(18:3)	MROH9	Naive CD4+ T	0.00243863	0.220372
FA(18:3)	PDGFD	Naive CD4+ T	0.000272637	0.0876888
FA(18:3)	BTBD11	Naive CD4+ T	0.000902891	0.145107
FA(18:3)	FAM102B	Naive CD4+ T	0.00276375	0.232294
FA(18:3)	RASGEF1B	Naive CD4+ T	6.31081e-05	0.0516437
FA(18:3)	SLC25A5	Naive CD4+ T	0.0010089	0.152028
FA(18:3)	PACSIN1	Naive CD4+ T	0.000140294	0.0676025
FA(18:3)	SHTN1	Naive CD4+ T	0.00258779	0.226213
FA(18:3)	CNTNAP2	Naive CD4+ T	1.96388e-06	0.0120417
FA(18:3)	CTDSPL	Naive CD4+ T	6.92271e-05	0.0526841
FA(18:3)	SPOCK1	Naive CD4+ T	8.55586e-05	0.0565795
FA(18:3)	TET2	Naive CD4+ T	0.00485555	0.292262
FA(18:3)	NCALD	Naive CD4+ T	1.59745e-05	0.0297785
FA(18:3)	Z93403.1	Naive CD4+ T	0.00287897	0.235212
FA(18:3)	HIST1H2AG	Naive CD4+ T	0.00457492	0.284387
FA(18:3)	FMOD	Naive CD4+ T	0.00151827	0.180018
FA(18:3)	CKAP5	Naive CD4+ T	2.08074e-06	0.0121996
FA(18:3)	TBXAS1	Naive CD4+ T	0.00285348	0.23435
FA(18:3)	CRADD	Naive CD4+ T	0.000671065	0.129574
FA(18:3)	HIF1A	Naive CD4+ T	7.71816e-05	0.0539016
FA(18:3)	BCL2	Naive CD4+ T	4.17518e-05	0.0439948
FA(18:3)	RAD51B	Naive CD4+ T	0.000113428	0.0632567
FA(18:3)	RAB11FIP1	Naive CD4+ T	0.000687565	0.130832
FA(18:3)	CYYR1	Naive CD4+ T	9.16605e-05	0.0582848
FA(18:3)	AC020916.1	Naive CD4+ T	0.00028744	0.089506
FA(18:3)	KCNT2	Naive CD4+ T	0.00129444	0.167357
FA(18:3)	FAR2	Naive CD4+ T	0.00332191	0.249055
FA(18:3)	TYROBP	Naive CD4+ T	0.00189497	0.197988
FA(18:3)	PKD2	Naive CD4+ T	0.000225715	0.0799601
FA(18:3)	PDE3B	Naive CD4+ T	0.000196141	0.0767953
FA(18:3)	C8orf37.AS1	Naive CD4+ T	3.16072e-05	0.0396531
FA(18:3)	PILRA	Naive CD4+ T	0.000147102	0.0690846
FA(18:3)	CACNA2D3	Naive CD4+ T	0.00225829	0.213486
FA(18:3)	PPP2R2B	Naive CD4+ T	0.0047312	0.288899
FA(18:3)	AFF1	Naive CD4+ T	4.66667e-06	0.0178975
FA(18:3)	THEMIS	Naive CD4+ T	0.000249448	0.0838651
FA(18:3)	ESR1	Naive CD4+ T	0.00272689	0.231288
FA(18:3)	TTK	Naive CD4+ T	0.0024549	0.221032
FA(18:3)	ZSWIM5	Naive CD4+ T	0.00309106	0.243029
FA(18:3)	WDFY2	Naive CD4+ T	0.00218849	0.210484
FA(18:3)	RELL1	Naive CD4+ T	0.000421987	0.105835
FA(18:3)	STK3	Naive CD4+ T	0.00353622	0.255271
FA(18:3)	FRMD3	Naive CD4+ T	0.00127157	0.166048
FA(18:3)	ADAM19	Naive CD4+ T	4.91903e-05	0.0465544
FA(18:3)	STIL	Naive CD4+ T	0.00452646	0.283327
FA(18:3)	INPP4B	Naive CD4+ T	0.00127038	0.165936
FA(18:3)	ADAM12	Naive CD4+ T	0.000714828	0.133265
FA(18:3)	SLC16A10	Naive CD4+ T	0.000967778	0.149431
FA(18:3)	SNTG2	Naive CD4+ T	0.00150254	0.179117
FA(18:3)	MEIKIN	Naive CD4+ T	0.000581772	0.121344
FA(18:3)	SSR4	Naive CD4+ T	0.000996624	0.151293
FA(18:3)	RPLP0	Naive CD4+ T	4.77906e-06	0.0181402
FA(18:3)	FTL	Naive CD4+ T	4.17061e-05	0.0439834
FA(18:3)	KIAA1958	Naive CD4+ T	0.00422413	0.275147
FA(18:3)	PTAFR	Naive CD4+ T	0.00319297	0.244972
FA(18:3)	RNF24	Naive CD4+ T	0.00102066	0.152919
FA(18:3)	CSF1R	Naive CD4+ T	0.00174255	0.192123
FA(18:3)	GRIP1	Naive CD4+ T	0.000292577	0.0902819
FA(18:3)	JAK2	Naive CD4+ T	4.69092e-05	0.0458099
FA(18:3)	CSGALNACT1	Naive CD4+ T	0.000407121	0.104137
FA(18:3)	LINC01725	Naive CD4+ T	0.00335416	0.249871
FA(18:3)	ZDHHC14	Naive CD4+ T	0.000701764	0.132029
FA(18:3)	CDH4	Naive CD4+ T	0.00139432	0.173593
FA(18:3)	BARD1	Naive CD4+ T	9.61497e-05	0.0591367
FA(18:3)	AL078459.1	Naive CD4+ T	0.00171768	0.191014
FA(18:3)	TPST1	Naive CD4+ T	0.00132986	0.169577
FA(18:3)	TP53INP1	Naive CD4+ T	0.000406102	0.104034
FA(18:3)	PLA2G4A	Naive CD4+ T	0.00131598	0.168551
FA(18:3)	PLAGL1	Naive CD4+ T	0.00499889	0.295721
FA(18:3)	AL031599.1	Naive CD4+ T	0.000118563	0.0644684
FA(18:3)	ENPP2	Naive CD4+ T	0.00109706	0.155119
FA(18:3)	PEAK1	Naive CD4+ T	2.89021e-05	0.0381361
FA(18:3)	LINC00571	Naive CD4+ T	4.89145e-05	0.0464714
FA(18:3)	SFMBT2	Naive CD4+ T	0.000647294	0.12744
FA(18:3)	MYO16	Naive CD4+ T	0.00147603	0.177661
FA(18:3)	RNLS	Naive CD4+ T	0.00131294	0.168317
FA(18:3)	NCF2	Naive CD4+ T	0.00163872	0.186414
FA(18:3)	HIPK3	Naive CD4+ T	0.00312875	0.243359
FA(18:3)	FANCC	Naive CD4+ T	0.000340131	0.0964807
FA(18:3)	AC012447.1	Naive CD4+ T	0.00297501	0.239025
FA(18:3)	HULC	Naive CD4+ T	0.000283	0.0888593
FA(18:3)	CAMK1D	Naive CD4+ T	0.000117183	0.0642974
FA(18:3)	GLIS3	Naive CD4+ T	0.00469377	0.2878
FA(18:3)	SLC44A1	Naive CD4+ T	0.00226838	0.213869
FA(18:3)	FTH1	Naive CD4+ T	0.000374448	0.0999679
FA(18:3)	CERS6	Naive CD4+ T	4.08877e-05	0.0436709
FA(18:3)	DGKG	Naive CD4+ T	1.06505e-05	0.0252489
FA(18:3)	MOB1B	Naive CD4+ T	0.000456106	0.108478
FA(18:3)	CACNA2D1	Naive CD4+ T	0.000157845	0.0710268
FA(18:3)	AC019197.1	Naive CD4+ T	0.000447851	0.108478
FA(18:3)	AF165147.1	Naive CD4+ T	0.000126166	0.0661741
FA(18:3)	GNAQ	Naive CD4+ T	0.00113718	0.157312
FA(18:3)	TIAM1	Naive CD4+ T	0.000136677	0.0672943
FA(18:3)	FAT1	Naive CD4+ T	0.00496899	0.294925
FA(18:3)	MAGI3	Naive CD4+ T	0.00121663	0.162261
FA(18:3)	RBL1	Naive CD4+ T	0.00025438	0.084564
FA(18:3)	ZC3H12B	Naive CD4+ T	0.00322033	0.24576
FA(18:3)	MSC.AS1	Naive CD4+ T	0.000643696	0.127241
FA(18:3)	TTC7A	Naive CD4+ T	0.00244583	0.220676
FA(18:3)	SNRNP25	Naive CD4+ T	0.000226225	0.0799827
FA(18:3)	AL512380.2	Naive CD4+ T	7.5292e-05	0.0533675
FA(18:3)	FUT8	Naive CD4+ T	0.000133962	0.0672943
FA(18:3)	VNN3	Naive CD4+ T	5.1625e-06	0.0184912
FA(18:3)	ZFHX3	Naive CD4+ T	0.000574929	0.120633
FA(18:3)	AL008633.1	Naive CD4+ T	0.000702581	0.132066
FA(18:3)	AC079793.1	Naive CD4+ T	0.00140588	0.17433
FA(18:3)	SULF1	Naive CD4+ T	0.00307807	0.2426
FA(18:3)	ARL15	Naive CD4+ T	1.94141e-05	0.0321196
FA(18:3)	CNTN5	Naive CD4+ T	0.000281469	0.0886674
FA(18:3)	AP001011.1	Naive CD4+ T	0.000748138	0.13595
FA(18:3)	ARHGAP15	Naive CD4+ T	0.000839898	0.140069
FA(18:3)	TBCEL	Naive CD4+ T	0.00380101	0.263004
FA(18:3)	MAML2	Naive CD4+ T	0.000585404	0.121779
FA(18:3)	PIEZO2	Naive CD4+ T	0.000748431	0.13595
FA(18:3)	RXFP1	Naive CD4+ T	0.00233748	0.216821
FA(18:3)	RAP1GAP2	Naive CD4+ T	0.000281396	0.0886674
FA(18:3)	RABGAP1L	Naive CD4+ T	2.57178e-05	0.0360574
FA(18:3)	ZFAND3	Naive CD4+ T	0.000152409	0.0700093
FA(18:3)	HIST1H2BD	Naive CD4+ T	0.0027423	0.231886
FA(18:3)	CHST11	Naive CD4+ T	7.55293e-05	0.0534456
FA(18:3)	BTBD9	Naive CD4+ T	6.78912e-05	0.0526841
FA(18:3)	LINC00486	Naive CD4+ T	0.000242888	0.0829499
FA(18:3)	DPP10	Naive CD4+ T	0.00123946	0.163644
FA(18:3)	AC109927.1	Naive CD4+ T	0.000619827	0.125096
FA(18:3)	ADK	Naive CD4+ T	0.000155813	0.0707071
FA(18:3)	AC021851.2	Naive CD4+ T	0.00495808	0.294645
FA(18:3)	BCAS3	Naive CD4+ T	5.16132e-05	0.0474645
FA(18:3)	GPHN	Naive CD4+ T	0.00149972	0.178973
FA(18:3)	BACH1	Naive CD4+ T	0.00281463	0.233023
FA(18:3)	AL096799.1	Naive CD4+ T	0.00414183	0.273045
FA(18:3)	EYA4	Naive CD4+ T	0.00402484	0.269783
FA(18:3)	DIAPH2	Naive CD4+ T	0.000354083	0.0981201
FA(18:3)	ASTL	Naive CD4+ T	0.000276336	0.088212
FA(18:3)	ATG7	Naive CD4+ T	2.95541e-05	0.0383025
FA(18:3)	PITPNC1	Naive CD4+ T	0.000228073	0.0802901
FA(18:3)	RASGRF2	Naive CD4+ T	0.00131662	0.168619
FA(18:3)	PRKCA	Naive CD4+ T	0.000292023	0.0902267
FA(18:3)	SAMHD1	Naive CD4+ T	0.000253801	0.0844861
FA(18:3)	LINC01500	Naive CD4+ T	0.00444325	0.281145
FA(18:3)	SCLT1	Naive CD4+ T	0.000544206	0.117738
FA(18:3)	DCC	Naive CD4+ T	0.00208288	0.205833
FA(18:3)	AC011893.1	Naive CD4+ T	0.00338497	0.250543
FA(18:3)	XYLT1	Naive CD4+ T	9.08995e-05	0.057989
FA(18:3)	AL078590.2	Naive CD4+ T	0.000444401	0.108478
FA(18:3)	NR3C2	Naive CD4+ T	0.000580373	0.121206
FA(18:3)	ZBTB16	Naive CD4+ T	0.000230892	0.0808634
FA(18:3)	LINC00534	Naive CD4+ T	0.000167366	0.0726611
FA(18:3)	CLIP2	Naive CD4+ T	0.000788077	0.137736
FA(22:6)	SOX5	Naive CD4+ T	0.00330747	0.24851
FA(22:6)	CHL1	Naive CD4+ T	0.00404081	0.270238
FA(22:6)	TCF4	Naive CD4+ T	6.42438e-05	0.0519123
FA(22:6)	KCNQ5	Naive CD4+ T	0.00324214	0.246432
FA(22:6)	LMNA	Naive CD4+ T	0.000822176	0.139396
FA(22:6)	CPA3	Naive CD4+ T	0.00154879	0.18157
FA(22:6)	FOS	Naive CD4+ T	0.00034132	0.0965514
FA(22:6)	BLNK	Naive CD4+ T	0.00172285	0.19128
FA(22:6)	EMP1	Naive CD4+ T	7.76057e-05	0.0539629
FA(22:6)	GPR88	Naive CD4+ T	0.0044764	0.282087
FA(22:6)	CCL18	Naive CD4+ T	0.00125428	0.164795
FA(22:6)	LDLR	Naive CD4+ T	0.00129077	0.167256
FA(22:6)	EPHA6	Naive CD4+ T	0.00202376	0.203533
FA(22:6)	FOSB	Naive CD4+ T	0.000582115	0.121402
FA(22:6)	GLRA3	Naive CD4+ T	0.0011822	0.160209
Bengamide F'	ZNF385D	Naive CD4+ T	0.00102732	0.15328
Bengamide F'	NKAIN2	Naive CD4+ T	2.13551e-05	0.0332657
Bengamide F'	VCAM1	Naive CD4+ T	0.000225596	0.0799325
Bengamide F'	SPINK2	Naive CD4+ T	2.97389e-05	0.0383766
Bengamide F'	CENPE	Naive CD4+ T	0.00352498	0.254852
Bengamide F'	BMP5	Naive CD4+ T	0.00162106	0.185575
Bengamide F'	ANGPT1	Naive CD4+ T	0.00302924	0.241032
Bengamide F'	CADPS2	Naive CD4+ T	0.00495182	0.29452
Bengamide F'	VCAN	Naive CD4+ T	0.0044663	0.281825
Bengamide F'	CLEC11A	Naive CD4+ T	0.00235294	0.217533
Bengamide F'	CCSER1	Naive CD4+ T	0.00138826	0.173264
Bengamide F'	LRMDA	Naive CD4+ T	0.00284867	0.234189
Bengamide F'	H2AFZ	Naive CD4+ T	0.00159923	0.18411
Bengamide F'	DANT2	Naive CD4+ T	0.00273598	0.231643
Bengamide F'	AL592429.2	Naive CD4+ T	4.25985e-05	0.0441767
Bengamide F'	LTBP1	Naive CD4+ T	0.00113333	0.157202
Bengamide F'	HIST1H3D	Naive CD4+ T	0.000614352	0.124432
Bengamide F'	CHRDL1	Naive CD4+ T	0.000642043	0.127155
Bengamide F'	IRF7	Naive CD4+ T	0.000533053	0.116857
Bengamide F'	MALRD1	Naive CD4+ T	0.00365161	0.259072
Bengamide F'	GPC6	Naive CD4+ T	0.00132506	0.169195
Bengamide F'	PCNA	Naive CD4+ T	0.00467352	0.287312
Bengamide F'	HLA.DQA2	Naive CD4+ T	0.000722391	0.133978
Bengamide F'	MXRA5	Naive CD4+ T	0.00458308	0.284607
Bengamide F'	HIST1H1D	Naive CD4+ T	5.3783e-05	0.0481165
Bengamide F'	CLIC3	Naive CD4+ T	0.00426973	0.276465
Bengamide F'	C2orf88	Naive CD4+ T	0.00148619	0.178182
Bengamide F'	GSTP1	Naive CD4+ T	2.24296e-06	0.0128483
Bengamide F'	TRDC	Naive CD4+ T	0.00124551	0.164095
Bengamide F'	GAPDH	Naive CD4+ T	0.00203853	0.204146
Bengamide F'	HIST1H1C	Naive CD4+ T	0.00209408	0.206351
Bengamide F'	EGR3	Naive CD4+ T	0.00429234	0.276809
Bengamide F'	AC007389.1	Naive CD4+ T	0.00133973	0.17011
Bengamide F'	TAFA1	Naive CD4+ T	0.000793509	0.137922
Bengamide F'	RAN	Naive CD4+ T	0.00309454	0.243159
Bengamide F'	GLDC	Naive CD4+ T	0.00341907	0.251773
Bengamide F'	AC010880.1	Naive CD4+ T	0.00158028	0.183179
Bengamide F'	CDH7	Naive CD4+ T	0.00260707	0.226832
Bengamide F'	NPM1	Naive CD4+ T	0.00211234	0.207171
Bengamide F'	DMD	Naive CD4+ T	0.000121366	0.0649311
Bengamide F'	MYO3B	Naive CD4+ T	0.00385805	0.264779
Bengamide F'	FIGN	Naive CD4+ T	0.00428474	0.276637
Bengamide F'	AC119673.2	Naive CD4+ T	0.00494999	0.294495
Bengamide F'	HIST1H2AC	Naive CD4+ T	9.04416e-06	0.0232736
Bengamide F'	AC069410.1	Naive CD4+ T	0.00137432	0.172458
Bengamide F'	AC119674.1	Naive CD4+ T	0.000271757	0.0875475
Bengamide F'	LHFPL2	Naive CD4+ T	0.00302101	0.240781
Bengamide F'	AL157911.1	Naive CD4+ T	0.00359676	0.257226
Bengamide F'	IL1R1	Naive CD4+ T	0.000980266	0.15023
Bengamide F'	SLC25A5	Naive CD4+ T	0.00427324	0.276541
Bengamide F'	HIST1H2AG	Naive CD4+ T	0.000485564	0.111761
Bengamide F'	HIST1H2BF	Naive CD4+ T	0.00168993	0.1893
Bengamide F'	TYROBP	Naive CD4+ T	0.00251394	0.223356
Bengamide F'	C8orf37.AS1	Naive CD4+ T	0.00407989	0.27131
Bengamide F'	HIST1H1E	Naive CD4+ T	0.0001019	0.0605266
Bengamide F'	ADAM12	Naive CD4+ T	4.73973e-05	0.0459288
Bengamide F'	SSR4	Naive CD4+ T	0.00271072	0.230717
Bengamide F'	FTL	Naive CD4+ T	0.00254991	0.224877
Bengamide F'	GRIP1	Naive CD4+ T	0.00331703	0.248897
Bengamide F'	MYO10	Naive CD4+ T	0.00199143	0.201792
Bengamide F'	MGLL	Naive CD4+ T	0.000108122	0.0619809
Bengamide F'	AC012447.1	Naive CD4+ T	0.00338786	0.250552
Bengamide F'	SNRNP25	Naive CD4+ T	0.00105035	0.15459
Bengamide F'	AL512380.2	Naive CD4+ T	0.00174686	0.192247
Bengamide F'	IGLV4.69	Naive CD4+ T	0.00265846	0.228697
Bengamide F'	AC021851.2	Naive CD4+ T	0.0019029	0.198355
Bengamide F'	HSPE1	Naive CD4+ T	0.00428373	0.276637
Bengamide F'	ASTL	Naive CD4+ T	0.00461264	0.285439
FA(20:4)	CXCL12	Naive CD4+ T	9.38604e-05	0.0587
FA(20:4)	ZNF385D	Naive CD4+ T	0.00325854	0.246849
FA(20:4)	NKAIN2	Naive CD4+ T	2.12144e-05	0.0332212
FA(20:4)	SPINK2	Naive CD4+ T	0.00452391	0.283293
FA(20:4)	PRKG1	Naive CD4+ T	0.00314796	0.243359
FA(20:4)	CENPE	Naive CD4+ T	0.00166507	0.187732
FA(20:4)	CADPS2	Naive CD4+ T	0.00493438	0.294122
FA(20:4)	VCAN	Naive CD4+ T	0.00277901	0.232575
FA(20:4)	CLEC11A	Naive CD4+ T	0.00227191	0.214054
FA(20:4)	CCSER1	Naive CD4+ T	0.00170238	0.190115
FA(20:4)	GPM6A	Naive CD4+ T	0.00160009	0.184176
FA(20:4)	DIAPH3	Naive CD4+ T	0.00168403	0.189012
FA(20:4)	LRMDA	Naive CD4+ T	0.00318644	0.244738
FA(20:4)	AC020656.1	Naive CD4+ T	0.00241299	0.21958
FA(20:4)	H2AFZ	Naive CD4+ T	0.00211996	0.207354
FA(20:4)	COL3A1	Naive CD4+ T	0.00121598	0.162219
FA(20:4)	AL592429.2	Naive CD4+ T	9.9987e-05	0.0601523
FA(20:4)	LTBP1	Naive CD4+ T	0.000209971	0.078744
FA(20:4)	CD9	Naive CD4+ T	0.00404067	0.270238
FA(20:4)	CHRDL1	Naive CD4+ T	0.000682115	0.130459
FA(20:4)	IRF7	Naive CD4+ T	0.000434033	0.107242
FA(20:4)	MALRD1	Naive CD4+ T	0.0025072	0.223051
FA(20:4)	GPC6	Naive CD4+ T	0.00165423	0.187152
FA(20:4)	HLA.DQA2	Naive CD4+ T	0.00260002	0.226642
FA(20:4)	MXRA5	Naive CD4+ T	0.00458308	0.284607
FA(20:4)	HIST1H1D	Naive CD4+ T	0.00375004	0.26143
FA(20:4)	EGFL7	Naive CD4+ T	0.000174522	0.0735606
FA(20:4)	CLIC3	Naive CD4+ T	0.00362124	0.257949
FA(20:4)	PAX5	Naive CD4+ T	0.00327895	0.247546
FA(20:4)	ARHGAP24	Naive CD4+ T	0.00364312	0.258768
FA(20:4)	GSTP1	Naive CD4+ T	6.21887e-05	0.0513031
FA(20:4)	LRRK2	Naive CD4+ T	0.00219795	0.210899
FA(20:4)	EGR3	Naive CD4+ T	0.00196007	0.200923
FA(20:4)	AC007389.1	Naive CD4+ T	0.00179228	0.194294
FA(20:4)	TAFA1	Naive CD4+ T	0.000955446	0.148688
FA(20:4)	MMRN1	Naive CD4+ T	0.00258784	0.226213
FA(20:4)	AC010880.1	Naive CD4+ T	0.00158024	0.183179
FA(20:4)	CDH7	Naive CD4+ T	0.00258293	0.226051
FA(20:4)	SPIB	Naive CD4+ T	0.000476553	0.110512
FA(20:4)	DMD	Naive CD4+ T	9.26934e-05	0.0584901
FA(20:4)	MYO3B	Naive CD4+ T	0.00405725	0.270736
FA(20:4)	FIGN	Naive CD4+ T	0.00428474	0.276637
FA(20:4)	HIST1H2AC	Naive CD4+ T	0.000226809	0.0800597
FA(20:4)	AC069410.1	Naive CD4+ T	0.00143684	0.176024
FA(20:4)	AC119674.1	Naive CD4+ T	0.000271757	0.0875475
FA(20:4)	AL157911.1	Naive CD4+ T	0.00378564	0.262499
FA(20:4)	KCNJ3	Naive CD4+ T	0.000199734	0.077395
FA(20:4)	TYROBP	Naive CD4+ T	0.000741595	0.135512
FA(20:4)	C8orf37.AS1	Naive CD4+ T	0.0038481	0.264543
FA(20:4)	HIST1H1E	Naive CD4+ T	0.00199153	0.201792
FA(20:4)	MGLL	Naive CD4+ T	0.000110755	0.0625718
FA(20:4)	AC012447.1	Naive CD4+ T	0.00336883	0.250342
FA(20:4)	SH3BP4	Naive CD4+ T	0.00354094	0.255444
FA(20:4)	AL512380.2	Naive CD4+ T	0.00174686	0.192247
FA(20:4)	IGLV4.69	Naive CD4+ T	0.000553989	0.118421
FA(20:4)	AC021851.2	Naive CD4+ T	0.00163818	0.186398
FA(20:4)	ASTL	Naive CD4+ T	0.00463069	0.285961
FA(22:5)	IGKC	Naive CD4+ T	0.00426041	0.276142
FA(22:5)	IGHG3	Naive CD4+ T	0.00465188	0.286649
FA(22:5)	JCHAIN	Naive CD4+ T	0.00314451	0.243359
FA(22:5)	ZNF385D	Naive CD4+ T	0.000644419	0.127243
FA(22:5)	NKAIN2	Naive CD4+ T	2.91903e-05	0.0382093
FA(22:5)	SOX5	Naive CD4+ T	0.000155364	0.0705714
FA(22:5)	DCN	Naive CD4+ T	0.00183819	0.196002
FA(22:5)	TCF7L2	Naive CD4+ T	0.00253824	0.224371
FA(22:5)	CENPE	Naive CD4+ T	0.000517134	0.115087
FA(22:5)	VCAN	Naive CD4+ T	0.000838497	0.139903
FA(22:5)	TCF4	Naive CD4+ T	0.000702133	0.132035
FA(22:5)	CCSER1	Naive CD4+ T	0.0027173	0.231003
FA(22:5)	KCNQ5	Naive CD4+ T	7.35198e-05	0.052982
FA(22:5)	APOLD1	Naive CD4+ T	0.002353	0.217533
FA(22:5)	COL19A1	Naive CD4+ T	0.00055431	0.118421
FA(22:5)	NAV3	Naive CD4+ T	0.00082647	0.139396
FA(22:5)	BANK1	Naive CD4+ T	0.00122666	0.162784
FA(22:5)	GYPB	Naive CD4+ T	3.76194e-06	0.016336
FA(22:5)	COL3A1	Naive CD4+ T	0.000639254	0.127
FA(22:5)	AL592429.2	Naive CD4+ T	0.000200298	0.0774637
FA(22:5)	LTBP1	Naive CD4+ T	8.95669e-06	0.0232502
FA(22:5)	GPC6	Naive CD4+ T	0.000799223	0.138266
FA(22:5)	WWOX	Naive CD4+ T	0.00280902	0.232971
FA(22:5)	RBM47	Naive CD4+ T	0.00212599	0.207562
FA(22:5)	EGFL7	Naive CD4+ T	0.00337138	0.250353
FA(22:5)	PAX5	Naive CD4+ T	0.00108462	0.155119
FA(22:5)	ENOX1	Naive CD4+ T	0.00124253	0.163854
FA(22:5)	GSTP1	Naive CD4+ T	0.000181016	0.074323
FA(22:5)	IGHV1.3	Naive CD4+ T	0.00284248	0.23395
FA(22:5)	MTSS1	Naive CD4+ T	0.004325	0.277868
FA(22:5)	AGBL4	Naive CD4+ T	0.00196063	0.200923
FA(22:5)	LINC01320	Naive CD4+ T	0.000148705	0.0692878
FA(22:5)	ST18	Naive CD4+ T	0.000858829	0.141439
FA(22:5)	CR1L	Naive CD4+ T	0.000939826	0.147715
FA(22:5)	TOX	Naive CD4+ T	0.00448583	0.282249
FA(22:5)	ID3	Naive CD4+ T	0.00438533	0.279447
FA(22:5)	AC007389.1	Naive CD4+ T	0.000475058	0.110387
FA(22:5)	CLEC7A	Naive CD4+ T	0.00397231	0.268341
FA(22:5)	BLNK	Naive CD4+ T	0.00052408	0.115835
FA(22:5)	SPIB	Naive CD4+ T	0.00195605	0.200856
FA(22:5)	EMP1	Naive CD4+ T	1.77209e-05	0.0311357
FA(22:5)	DMD	Naive CD4+ T	0.000283609	0.088948
FA(22:5)	MYO3B	Naive CD4+ T	0.0034881	0.253753
FA(22:5)	ANK1	Naive CD4+ T	0.00405328	0.270625
FA(22:5)	TFRC	Naive CD4+ T	0.00203332	0.203963
FA(22:5)	FIGN	Naive CD4+ T	0.00428474	0.276637
FA(22:5)	GRAMD1B	Naive CD4+ T	7.47953e-05	0.0533359
FA(22:5)	GRB10	Naive CD4+ T	0.000663014	0.129001
FA(22:5)	HIST1H2AC	Naive CD4+ T	0.000782533	0.137736
FA(22:5)	ZEB2	Naive CD4+ T	0.00091142	0.145429
FA(22:5)	AL136962.1	Naive CD4+ T	0.00287013	0.234895
FA(22:5)	LYN	Naive CD4+ T	0.000792533	0.137912
FA(22:5)	FRY	Naive CD4+ T	0.000644212	0.127241
FA(22:5)	KIAA0825	Naive CD4+ T	0.00345078	0.25251
FA(22:5)	AC108749.1	Naive CD4+ T	0.000130852	0.0672175
FA(22:5)	AL157911.1	Naive CD4+ T	0.00326185	0.246977
FA(22:5)	CNTNAP2	Naive CD4+ T	0.000137165	0.0672943
FA(22:5)	CTDSPL	Naive CD4+ T	0.000194329	0.0764553
FA(22:5)	NCALD	Naive CD4+ T	0.0021215	0.207402
FA(22:5)	Z93403.1	Naive CD4+ T	0.00376278	0.26183
FA(22:5)	HIST1H2BF	Naive CD4+ T	0.0049386	0.294207
FA(22:5)	RAB11FIP1	Naive CD4+ T	0.00489346	0.293253
FA(22:5)	COL8A1	Naive CD4+ T	0.000782203	0.137736
FA(22:5)	AFF1	Naive CD4+ T	0.00204009	0.204227
FA(22:5)	FTL	Naive CD4+ T	0.00442083	0.28044
FA(22:5)	MGLL	Naive CD4+ T	0.00370031	0.260688
FA(22:5)	ENPP2	Naive CD4+ T	0.00206656	0.205286
FA(22:5)	PEAK1	Naive CD4+ T	5.15038e-05	0.0474645
FA(22:5)	LINC00571	Naive CD4+ T	0.00018166	0.0744252
FA(22:5)	LINC02397	Naive CD4+ T	6.48458e-05	0.0521233
FA(22:5)	SNRNP25	Naive CD4+ T	4.29832e-05	0.0442636
FA(22:5)	AP001977.1	Naive CD4+ T	0.00276149	0.232294
FA(22:5)	CNTN5	Naive CD4+ T	0.000782055	0.137736
FA(22:5)	DPP10	Naive CD4+ T	0.00258828	0.226236
FA(22:5)	ASTL	Naive CD4+ T	0.00128041	0.166565
FA(22:5)	LINC01500	Naive CD4+ T	0.00339513	0.250821
FA(22:5)	MMP9	Naive CD4+ T	0.00147016	0.177325
FA(22:5)	XYLT1	Naive CD4+ T	0.00467985	0.287365
FA(22:5)	AL078590.2	Naive CD4+ T	0.000115944	0.0640122
Epopromycin B	IGKC	Naive CD4+ T	0.00248336	0.222004
Epopromycin B	HBD	Naive CD4+ T	0.00127848	0.16641
Epopromycin B	HBM	Naive CD4+ T	0.00204944	0.204664
Epopromycin B	NKAIN2	Naive CD4+ T	0.00117973	0.160209
Epopromycin B	AL589693.1	Naive CD4+ T	0.00078018	0.137736
Epopromycin B	PRKG1	Naive CD4+ T	0.00156395	0.182177
Epopromycin B	IGHA2	Naive CD4+ T	0.00115491	0.158614
Epopromycin B	XACT	Naive CD4+ T	0.00349487	0.253961
Epopromycin B	ALAS2	Naive CD4+ T	0.0018077	0.19487
Epopromycin B	CHSY3	Naive CD4+ T	0.0019724	0.200985
Epopromycin B	AL592429.2	Naive CD4+ T	0.000675039	0.129901
Epopromycin B	XCR1	Naive CD4+ T	0.00053938	0.117287
Epopromycin B	GPC6	Naive CD4+ T	0.00147794	0.177771
Epopromycin B	RAPGEF5	Naive CD4+ T	0.0012609	0.165265
Epopromycin B	C2orf88	Naive CD4+ T	0.000118179	0.0643545
Epopromycin B	DENND5B	Naive CD4+ T	0.000464096	0.109179
Epopromycin B	CD83	Naive CD4+ T	0.00390903	0.266271
Epopromycin B	MDGA2	Naive CD4+ T	0.00322442	0.245929
Epopromycin B	MMRN1	Naive CD4+ T	0.000224075	0.0796742
Epopromycin B	SPIB	Naive CD4+ T	0.00293522	0.23751
Epopromycin B	EPS8	Naive CD4+ T	3.43625e-05	0.0404386
Epopromycin B	DMD	Naive CD4+ T	0.00228377	0.214597
Epopromycin B	GNG7	Naive CD4+ T	0.00235066	0.217443
Epopromycin B	AC119674.1	Naive CD4+ T	0.00317937	0.244472
Epopromycin B	RASAL2	Naive CD4+ T	4.05721e-05	0.0436068
Epopromycin B	AL157911.1	Naive CD4+ T	0.00199561	0.201982
Epopromycin B	GRIP1	Naive CD4+ T	0.0039866	0.268839
Epopromycin B	DPP10	Naive CD4+ T	0.00467599	0.287331
Epopromycin B	IGHV3.66	Naive CD4+ T	0.00109999	0.155119
PI(22:1(11Z)/22:2(13Z,16Z))	PLPP3	Naive CD4+ T	0.00371291	0.261016
PI(22:1(11Z)/22:2(13Z,16Z))	CDH11	Naive CD4+ T	0.0011866	0.160209
PI(22:1(11Z)/22:2(13Z,16Z))	AC105402.3	Naive CD4+ T	0.000107429	0.0618671
PI(22:1(11Z)/22:2(13Z,16Z))	GLDN	Naive CD4+ T	0.000459735	0.108478
PI(22:1(11Z)/22:2(13Z,16Z))	PLXNA4	Naive CD4+ T	0.000231753	0.0809778
PI(22:1(11Z)/22:2(13Z,16Z))	AC002072.1	Naive CD4+ T	0.00238216	0.218517
PI(22:1(11Z)/22:2(13Z,16Z))	PTCRA	Naive CD4+ T	0.000428049	0.106501
PI(22:1(11Z)/22:2(13Z,16Z))	GFRA1	Naive CD4+ T	0.0001961	0.0767953
PI(22:1(11Z)/22:2(13Z,16Z))	IGLV2.23	Naive CD4+ T	0.000968633	0.149468
PI(22:1(11Z)/22:2(13Z,16Z))	AC007368.1	Naive CD4+ T	0.000640068	0.127029
PI(22:1(11Z)/22:2(13Z,16Z))	CCL2	Naive CD4+ T	0.00319857	0.245094
PI(22:1(11Z)/22:2(13Z,16Z))	APOB	Naive CD4+ T	0.00314872	0.243359
PI(22:1(11Z)/22:2(13Z,16Z))	SCN7A	Naive CD4+ T	0.00415254	0.273281
PI(22:1(11Z)/22:2(13Z,16Z))	PF4V1	Naive CD4+ T	0.00416836	0.27364
PI(22:1(11Z)/22:2(13Z,16Z))	AL096854.1	Naive CD4+ T	0.00296009	0.238528
PI(22:1(11Z)/22:2(13Z,16Z))	IGHV1.18	Naive CD4+ T	0.00237823	0.218379
PI(22:1(11Z)/22:2(13Z,16Z))	TP63	Naive CD4+ T	0.00145299	0.176441
PI(22:1(11Z)/22:2(13Z,16Z))	CD1E	Naive CD4+ T	0.00110306	0.155119
PI(22:1(11Z)/22:2(13Z,16Z))	LIMCH1	Naive CD4+ T	0.00223997	0.212601
PI(22:1(11Z)/22:2(13Z,16Z))	MXRA8	Naive CD4+ T	0.000575778	0.120689
PI(22:1(11Z)/22:2(13Z,16Z))	EDNRB	Naive CD4+ T	0.000831706	0.139396
PI(22:1(11Z)/22:2(13Z,16Z))	EMCN	Naive CD4+ T	0.00111805	0.156133
PI(22:1(11Z)/22:2(13Z,16Z))	PBK	Naive CD4+ T	8.98755e-05	0.0576511
PI(22:1(11Z)/22:2(13Z,16Z))	IGHV3.53	Naive CD4+ T	0.00078839	0.137736
PI(22:1(11Z)/22:2(13Z,16Z))	LINC02232	Naive CD4+ T	7.26249e-05	0.0526841
PI(22:1(11Z)/22:2(13Z,16Z))	TNFRSF11B	Naive CD4+ T	0.0037407	0.261148
PI(22:1(11Z)/22:2(13Z,16Z))	C19orf33	Naive CD4+ T	0.000645943	0.127378
PI(22:1(11Z)/22:2(13Z,16Z))	ABCA9	Naive CD4+ T	0.00224674	0.212925
PI(22:1(11Z)/22:2(13Z,16Z))	LINC00472	Naive CD4+ T	0.0026371	0.227825
PI(22:1(11Z)/22:2(13Z,16Z))	SMOC1	Naive CD4+ T	0.000345491	0.0971046
PI(22:1(11Z)/22:2(13Z,16Z))	SLC7A10	Naive CD4+ T	0.000138722	0.0672943
PI(22:1(11Z)/22:2(13Z,16Z))	TPSB2	Naive CD4+ T	0.0017971	0.194588
PI(22:1(11Z)/22:2(13Z,16Z))	KRT1	Naive CD4+ T	0.000517037	0.115084
PI(22:1(11Z)/22:2(13Z,16Z))	AL096799.1	Naive CD4+ T	0.00108858	0.155119
1-Stearoyl-2-hydroxy-sn-glycero-3-PE	EGFL7	Naive CD4+ T	0.00379958	0.262936
1-Stearoyl-2-hydroxy-sn-glycero-3-PE	LINC01320	Naive CD4+ T	0.00430219	0.277158
1-Stearoyl-2-hydroxy-sn-glycero-3-PE	CENPU	Naive CD4+ T	0.00305059	0.241769
1-Stearoyl-2-hydroxy-sn-glycero-3-PE	EMP1	Naive CD4+ T	0.000965979	0.14937
1-Stearoyl-2-hydroxy-sn-glycero-3-PE	KIF18B	Naive CD4+ T	0.0033791	0.250487
1-Stearoyl-2-hydroxy-sn-glycero-3-PE	AC108749.1	Naive CD4+ T	0.00181841	0.19524
1-Stearoyl-2-hydroxy-sn-glycero-3-PE	AL157911.1	Naive CD4+ T	0.00492494	0.293951
1-Stearoyl-2-hydroxy-sn-glycero-3-PE	BMP3	Naive CD4+ T	0.00355138	0.255738
1-Stearoyl-2-hydroxy-sn-glycero-3-PE	LINC02211	Naive CD4+ T	0.00499757	0.295707
1-Stearoyl-2-hydroxy-sn-glycero-3-PE	AL078590.2	Naive CD4+ T	0.000547621	0.117913
Docosatrienoic acid	TNC	Naive CD4+ T	0.00496805	0.294888
Docosatrienoic acid	AL589693.1	Naive CD4+ T	0.000217349	0.0788359
Docosatrienoic acid	NUSAP1	Naive CD4+ T	0.00376405	0.261877
Docosatrienoic acid	FMO2	Naive CD4+ T	0.000152361	0.0700093
Docosatrienoic acid	CDH11	Naive CD4+ T	0.000262723	0.0859598
Docosatrienoic acid	FRZB	Naive CD4+ T	0.00152003	0.180021
Docosatrienoic acid	IGLV1.44	Naive CD4+ T	0.00147941	0.177839
Docosatrienoic acid	THBS1	Naive CD4+ T	0.0046312	0.285981
Docosatrienoic acid	AC007100.1	Naive CD4+ T	0.00136827	0.171973
Docosatrienoic acid	FOXC1	Naive CD4+ T	4.18097e-05	0.0440051
Docosatrienoic acid	GLDN	Naive CD4+ T	0.000459735	0.108478
Docosatrienoic acid	PLXNA4	Naive CD4+ T	0.00429081	0.276809
Docosatrienoic acid	CASC15	Naive CD4+ T	0.00326655	0.247124
Docosatrienoic acid	NTRK2	Naive CD4+ T	0.00238609	0.218626
Docosatrienoic acid	CCND1	Naive CD4+ T	0.00413733	0.272923
Docosatrienoic acid	CCDC80	Naive CD4+ T	0.00266207	0.228918
Docosatrienoic acid	LINC01505	Naive CD4+ T	0.00253352	0.224153
Docosatrienoic acid	DLGAP5	Naive CD4+ T	0.00158197	0.183272
Docosatrienoic acid	DNASE1L3	Naive CD4+ T	0.000873802	0.142516
Docosatrienoic acid	MEG3	Naive CD4+ T	0.00350324	0.254269
Docosatrienoic acid	PREX2	Naive CD4+ T	0.00348111	0.253552
Docosatrienoic acid	IGLV2.23	Naive CD4+ T	1.63933e-05	0.0301257
Docosatrienoic acid	IGLL5	Naive CD4+ T	0.00425046	0.275895
Docosatrienoic acid	SYN3	Naive CD4+ T	0.00259523	0.226472
Docosatrienoic acid	SDC1	Naive CD4+ T	0.00424328	0.27576
Docosatrienoic acid	AC020651.2	Naive CD4+ T	0.000149707	0.0695574
Docosatrienoic acid	IGLV6.57	Naive CD4+ T	9.97881e-05	0.0601523
Docosatrienoic acid	KCNE5	Naive CD4+ T	0.00336025	0.250149
Docosatrienoic acid	RND3	Naive CD4+ T	0.000130321	0.0671406
Docosatrienoic acid	CCL2	Naive CD4+ T	0.000988878	0.150769
Docosatrienoic acid	SDC2	Naive CD4+ T	0.000939191	0.147639
Docosatrienoic acid	IGLV7.46	Naive CD4+ T	0.000421007	0.105789
Docosatrienoic acid	TBC1D9	Naive CD4+ T	0.000634804	0.126703
Docosatrienoic acid	APOB	Naive CD4+ T	0.00314872	0.243359
Docosatrienoic acid	IGHV1.3	Naive CD4+ T	0.00305556	0.241901
Docosatrienoic acid	AC013652.1	Naive CD4+ T	0.00228232	0.214543
Docosatrienoic acid	SCN7A	Naive CD4+ T	0.00367717	0.259857
Docosatrienoic acid	AGBL4	Naive CD4+ T	0.00328687	0.247727
Docosatrienoic acid	RASGRP3	Naive CD4+ T	0.00432273	0.2778
Docosatrienoic acid	IGKV1.39	Naive CD4+ T	0.00483658	0.291806
Docosatrienoic acid	SUCNR1	Naive CD4+ T	0.0036853	0.2601
Docosatrienoic acid	HAMP	Naive CD4+ T	0.00272406	0.231181
Docosatrienoic acid	LPAR1	Naive CD4+ T	0.000339197	0.0963268
Docosatrienoic acid	RUBCNL	Naive CD4+ T	0.00100942	0.152054
Docosatrienoic acid	CD109	Naive CD4+ T	0.00342874	0.252023
Docosatrienoic acid	PF4V1	Naive CD4+ T	0.000972097	0.1497
Docosatrienoic acid	HIST1H3F	Naive CD4+ T	0.00111105	0.15554
Docosatrienoic acid	NHSL1	Naive CD4+ T	0.00313796	0.243359
Docosatrienoic acid	IGHV1.18	Naive CD4+ T	0.00371937	0.261077
Docosatrienoic acid	YAP1	Naive CD4+ T	0.000729868	0.134617
Docosatrienoic acid	LINC02160	Naive CD4+ T	0.000622537	0.12545
Docosatrienoic acid	C5orf64	Naive CD4+ T	0.000172165	0.0731432
Docosatrienoic acid	SCN9A	Naive CD4+ T	0.00324389	0.246451
Docosatrienoic acid	CD1E	Naive CD4+ T	0.00110306	0.155119
Docosatrienoic acid	ZNF423	Naive CD4+ T	0.00281546	0.233045
Docosatrienoic acid	LINC01857	Naive CD4+ T	0.00219415	0.210728
Docosatrienoic acid	TSBP1.AS1	Naive CD4+ T	0.00117864	0.160209
Docosatrienoic acid	SPIB	Naive CD4+ T	6.92952e-05	0.0526841
Docosatrienoic acid	EDNRB	Naive CD4+ T	0.000831706	0.139396
Docosatrienoic acid	EPB41L4B	Naive CD4+ T	0.0038595	0.264819
Docosatrienoic acid	HTR7	Naive CD4+ T	0.00164533	0.186782
Docosatrienoic acid	SPOCK3	Naive CD4+ T	0.00157574	0.182869
Docosatrienoic acid	KAZN.AS1	Naive CD4+ T	7.73729e-05	0.0539174
Docosatrienoic acid	IGHE	Naive CD4+ T	0.00138123	0.172939
Docosatrienoic acid	CCDC200	Naive CD4+ T	0.00234221	0.217078
Docosatrienoic acid	COL5A1	Naive CD4+ T	0.0022761	0.214214
Docosatrienoic acid	AL163932.1	Naive CD4+ T	0.00196175	0.200959
Docosatrienoic acid	IGHV3.53	Naive CD4+ T	0.00078839	0.137736
Docosatrienoic acid	RNF180	Naive CD4+ T	0.000144326	0.0684396
Docosatrienoic acid	PDGFD	Naive CD4+ T	0.000552347	0.118277
Docosatrienoic acid	LINC02232	Naive CD4+ T	0.000436881	0.107569
Docosatrienoic acid	CNTNAP2	Naive CD4+ T	0.00486836	0.292603
Docosatrienoic acid	FMOD	Naive CD4+ T	0.000105963	0.0614997
Docosatrienoic acid	ZNF385D.AS2	Naive CD4+ T	0.000243608	0.083071
Docosatrienoic acid	TNFRSF11B	Naive CD4+ T	0.000826494	0.139396
Docosatrienoic acid	FAR2	Naive CD4+ T	0.00232595	0.216406
Docosatrienoic acid	GPR39	Naive CD4+ T	0.00317474	0.244345
Docosatrienoic acid	LINC00472	Naive CD4+ T	0.00101253	0.152208
Docosatrienoic acid	CLEC12A	Naive CD4+ T	0.00412811	0.272651
Docosatrienoic acid	FCER2	Naive CD4+ T	0.00252476	0.223727
Docosatrienoic acid	MEIKIN	Naive CD4+ T	0.000242228	0.0827879
Docosatrienoic acid	PARM1	Naive CD4+ T	0.00497309	0.295028
Docosatrienoic acid	SFMBT2	Naive CD4+ T	0.00275273	0.232294
Docosatrienoic acid	CNGA4	Naive CD4+ T	0.000616581	0.124607
Docosatrienoic acid	EPHA6	Naive CD4+ T	0.000528781	0.116383
Docosatrienoic acid	LINC00114	Naive CD4+ T	0.0011284	0.156921
Docosatrienoic acid	INHBB	Naive CD4+ T	0.000338981	0.0963184
Docosatrienoic acid	SLC7A10	Naive CD4+ T	0.000273985	0.0877959
Docosatrienoic acid	FAT1	Naive CD4+ T	0.00125483	0.164845
Docosatrienoic acid	LINC00922	Naive CD4+ T	0.000872108	0.142442
Docosatrienoic acid	DEC1	Naive CD4+ T	0.000150331	0.0696893
Docosatrienoic acid	TCF4.AS1	Naive CD4+ T	0.0028719	0.234971
Docosatrienoic acid	AC004594.1	Naive CD4+ T	0.00163597	0.186266
Docosatrienoic acid	EFNB2	Naive CD4+ T	0.0018895	0.197743
Docosatrienoic acid	AL096799.1	Naive CD4+ T	6.52465e-05	0.0522992
Docosatrienoic acid	CASC9	Naive CD4+ T	0.0015809	0.18321
Docosatrienoic acid	AC008592.1	Naive CD4+ T	0.00177159	0.193418
Docosatrienoic acid	AC092691.1	Naive CD4+ T	0.000776911	0.137736
Docosatrienoic acid	OLFML2B	Naive CD4+ T	0.0028449	0.234036
Docosatrienoic acid	AC021504.1	Naive CD4+ T	0.00331309	0.248744
Docosatrienoic acid	SCARA5	Naive CD4+ T	0.000155187	0.0705616
5beta-cholanoic acid	TXNDC5	Naive CD4+ T	0.0041669	0.27362
5beta-cholanoic acid	FRZB	Naive CD4+ T	0.00231244	0.2158
5beta-cholanoic acid	AC007100.1	Naive CD4+ T	0.000910989	0.145425
5beta-cholanoic acid	AC069277.1	Naive CD4+ T	0.000824748	0.139396
5beta-cholanoic acid	APBB2	Naive CD4+ T	0.00382882	0.263742
5beta-cholanoic acid	AC022325.2	Naive CD4+ T	0.0018918	0.197861
5beta-cholanoic acid	FMOD	Naive CD4+ T	0.00190006	0.198214
5beta-cholanoic acid	SMOC1	Naive CD4+ T	0.000731292	0.134791
5beta-cholanoic acid	LGALS3	Naive CD4+ T	0.00310628	0.243359
5beta-cholanoic acid	C3orf80	Naive CD4+ T	0.00109087	0.155119
Arachidic acid	PLPP3	Naive CD4+ T	0.00497805	0.295165
Arachidic acid	CDH11	Naive CD4+ T	0.0011866	0.160209
Arachidic acid	AC105402.3	Naive CD4+ T	0.000100664	0.0602214
Arachidic acid	GLDN	Naive CD4+ T	0.000459735	0.108478
Arachidic acid	PLXNA4	Naive CD4+ T	0.00160142	0.184247
Arachidic acid	IL1B	Naive CD4+ T	0.00278576	0.232744
Arachidic acid	AC002072.1	Naive CD4+ T	0.00238404	0.218558
Arachidic acid	PTCRA	Naive CD4+ T	0.000427864	0.106493
Arachidic acid	GFRA1	Naive CD4+ T	0.0001961	0.0767953
Arachidic acid	IGLV2.23	Naive CD4+ T	0.000968633	0.149468
Arachidic acid	AC007368.1	Naive CD4+ T	0.000640068	0.127029
Arachidic acid	APOB	Naive CD4+ T	0.00314872	0.243359
Arachidic acid	SCN7A	Naive CD4+ T	0.00415254	0.273281
Arachidic acid	PF4V1	Naive CD4+ T	0.00170198	0.190085
Arachidic acid	AL096854.1	Naive CD4+ T	0.00295883	0.23848
Arachidic acid	IGHV1.18	Naive CD4+ T	0.00237345	0.218183
Arachidic acid	TP63	Naive CD4+ T	0.00251343	0.223338
Arachidic acid	CD1E	Naive CD4+ T	0.00110306	0.155119
Arachidic acid	TSBP1.AS1	Naive CD4+ T	0.00278778	0.232817
Arachidic acid	LIMCH1	Naive CD4+ T	0.00223966	0.212591
Arachidic acid	MXRA8	Naive CD4+ T	0.00171345	0.190792
Arachidic acid	EDNRB	Naive CD4+ T	0.000831706	0.139396
Arachidic acid	EMCN	Naive CD4+ T	0.00175781	0.192736
Arachidic acid	PBK	Naive CD4+ T	7.75696e-05	0.0539629
Arachidic acid	IGHV3.53	Naive CD4+ T	0.00078839	0.137736
Arachidic acid	LINC02232	Naive CD4+ T	7.26249e-05	0.0526841
Arachidic acid	TNFRSF11B	Naive CD4+ T	0.0037407	0.261148
Arachidic acid	C19orf33	Naive CD4+ T	0.00429568	0.27688
Arachidic acid	LINC00472	Naive CD4+ T	0.0026371	0.227825
Arachidic acid	SMOC1	Naive CD4+ T	0.000345491	0.0971046
Arachidic acid	SLC7A10	Naive CD4+ T	0.000138722	0.0672943
Arachidic acid	TPSB2	Naive CD4+ T	0.00196304	0.200968
Arachidic acid	KRT1	Naive CD4+ T	0.00314687	0.243359
Arachidic acid	AL096799.1	Naive CD4+ T	0.00108858	0.155119
Arachidic acid	EPGN	Naive CD4+ T	0.00233437	0.216767
e-Tokoferol	CDH11	Naive CD4+ T	0.00147949	0.177839
e-Tokoferol	AC105402.3	Naive CD4+ T	0.000858404	0.141393
e-Tokoferol	GLDN	Naive CD4+ T	0.000459735	0.108478
e-Tokoferol	PLXNA4	Naive CD4+ T	0.00185347	0.196911
e-Tokoferol	GFRA1	Naive CD4+ T	0.000206744	0.0782521
e-Tokoferol	IGLV2.23	Naive CD4+ T	0.000167805	0.0726957
e-Tokoferol	SYN3	Naive CD4+ T	0.002222	0.211827
e-Tokoferol	AL117329.1	Naive CD4+ T	0.000534219	0.116942
e-Tokoferol	CCL2	Naive CD4+ T	0.00294811	0.238095
e-Tokoferol	APOB	Naive CD4+ T	0.00314872	0.243359
e-Tokoferol	BEST3	Naive CD4+ T	0.0044603	0.281654
e-Tokoferol	IGHV1.18	Naive CD4+ T	0.00310871	0.243359
e-Tokoferol	TP63	Naive CD4+ T	0.00122797	0.162914
e-Tokoferol	CD1E	Naive CD4+ T	0.00110306	0.155119
e-Tokoferol	AL133346.1	Naive CD4+ T	0.000592615	0.122285
e-Tokoferol	MMRN1	Naive CD4+ T	0.00106971	0.155119
e-Tokoferol	KCNH8	Naive CD4+ T	0.00123846	0.163568
e-Tokoferol	MXRA8	Naive CD4+ T	2.16995e-07	0.00411038
e-Tokoferol	AC004053.1	Naive CD4+ T	0.000881061	0.143091
e-Tokoferol	EDNRB	Naive CD4+ T	0.000831706	0.139396
e-Tokoferol	EMCN	Naive CD4+ T	0.000520832	0.115519
e-Tokoferol	RAB32	Naive CD4+ T	0.00255156	0.224943
e-Tokoferol	GPR137C	Naive CD4+ T	0.000246521	0.0835447
e-Tokoferol	IGHV3.53	Naive CD4+ T	0.00078839	0.137736
e-Tokoferol	LINC02232	Naive CD4+ T	0.000436881	0.107569
e-Tokoferol	RPS4Y2	Naive CD4+ T	0.00112244	0.156477
e-Tokoferol	ABCA9	Naive CD4+ T	0.000191535	0.0761573
e-Tokoferol	SERPINB2	Naive CD4+ T	0.000932447	0.147001
e-Tokoferol	LINC00472	Naive CD4+ T	0.0047909	0.290786
e-Tokoferol	SMOC1	Naive CD4+ T	0.000702731	0.132066
e-Tokoferol	SCN3A	Naive CD4+ T	7.26466e-05	0.0526841
e-Tokoferol	SLC7A10	Naive CD4+ T	0.000273985	0.0877959
e-Tokoferol	AL096799.1	Naive CD4+ T	0.00130461	0.167858
e-Tokoferol	DCC	Naive CD4+ T	0.00260643	0.226802
1-palmitoyl-2-arachidonoyl-sn-glycero-3-phospho-(1'-sn-glycerol)	DCN	Naive CD4+ T	0.00395566	0.267776
1-palmitoyl-2-arachidonoyl-sn-glycero-3-phospho-(1'-sn-glycerol)	S100A9	Naive CD4+ T	0.00333825	0.249458
1-palmitoyl-2-arachidonoyl-sn-glycero-3-phospho-(1'-sn-glycerol)	CAVIN2	Naive CD4+ T	0.000258115	0.085098
1-palmitoyl-2-arachidonoyl-sn-glycero-3-phospho-(1'-sn-glycerol)	AC007100.1	Naive CD4+ T	0.00183118	0.195758
1-palmitoyl-2-arachidonoyl-sn-glycero-3-phospho-(1'-sn-glycerol)	SGCD	Naive CD4+ T	0.000410476	0.104489
1-palmitoyl-2-arachidonoyl-sn-glycero-3-phospho-(1'-sn-glycerol)	HIST1H3G	Naive CD4+ T	0.00440959	0.280234
1-palmitoyl-2-arachidonoyl-sn-glycero-3-phospho-(1'-sn-glycerol)	AL117329.1	Naive CD4+ T	0.000100838	0.0602519
1-palmitoyl-2-arachidonoyl-sn-glycero-3-phospho-(1'-sn-glycerol)	IGHV3.21	Naive CD4+ T	0.000668653	0.12943
1-palmitoyl-2-arachidonoyl-sn-glycero-3-phospho-(1'-sn-glycerol)	CAMP	Naive CD4+ T	0.000464551	0.109239
1-palmitoyl-2-arachidonoyl-sn-glycero-3-phospho-(1'-sn-glycerol)	FLRT2	Naive CD4+ T	0.0011225	0.156477
1-palmitoyl-2-arachidonoyl-sn-glycero-3-phospho-(1'-sn-glycerol)	HAMP	Naive CD4+ T	0.000874867	0.142555
1-palmitoyl-2-arachidonoyl-sn-glycero-3-phospho-(1'-sn-glycerol)	KLRC1	Naive CD4+ T	0.00230695	0.215613
1-palmitoyl-2-arachidonoyl-sn-glycero-3-phospho-(1'-sn-glycerol)	ZNF423	Naive CD4+ T	0.00486966	0.292613
1-palmitoyl-2-arachidonoyl-sn-glycero-3-phospho-(1'-sn-glycerol)	GINS2	Naive CD4+ T	0.00247929	0.221892
1-palmitoyl-2-arachidonoyl-sn-glycero-3-phospho-(1'-sn-glycerol)	NRP2	Naive CD4+ T	0.00413777	0.272923
1-palmitoyl-2-arachidonoyl-sn-glycero-3-phospho-(1'-sn-glycerol)	LINC01140	Naive CD4+ T	0.00389945	0.265947
1-palmitoyl-2-arachidonoyl-sn-glycero-3-phospho-(1'-sn-glycerol)	AP001825.1	Naive CD4+ T	0.00448351	0.282242
1-palmitoyl-2-arachidonoyl-sn-glycero-3-phospho-(1'-sn-glycerol)	RASSF6	Naive CD4+ T	0.00442198	0.280476
1-palmitoyl-2-arachidonoyl-sn-glycero-3-phospho-(1'-sn-glycerol)	C19orf33	Naive CD4+ T	0.0031563	0.243651
1-palmitoyl-2-arachidonoyl-sn-glycero-3-phospho-(1'-sn-glycerol)	ENAH	Naive CD4+ T	2.23483e-06	0.0128483
1-palmitoyl-2-arachidonoyl-sn-glycero-3-phospho-(1'-sn-glycerol)	BTNL9	Naive CD4+ T	0.000468606	0.109716
1-palmitoyl-2-arachidonoyl-sn-glycero-3-phospho-(1'-sn-glycerol)	MYO10	Naive CD4+ T	0.00100111	0.151561
1-palmitoyl-2-arachidonoyl-sn-glycero-3-phospho-(1'-sn-glycerol)	CDO1	Naive CD4+ T	0.00129815	0.16752
1-palmitoyl-2-arachidonoyl-sn-glycero-3-phospho-(1'-sn-glycerol)	DCC	Naive CD4+ T	0.000154865	0.0705397
PE-Cer(d14:1(4E)/20:0)	IGKC	Naive CD4+ T	0.00149773	0.17887
PE-Cer(d14:1(4E)/20:0)	IGLC2	Naive CD4+ T	0.00418411	0.274135
PE-Cer(d14:1(4E)/20:0)	LYPD2	Naive CD4+ T	4.88456e-05	0.0464714
PE-Cer(d14:1(4E)/20:0)	AL589693.1	Naive CD4+ T	0.000170651	0.0730039
PE-Cer(d14:1(4E)/20:0)	FBN1	Naive CD4+ T	0.00229325	0.215078
PE-Cer(d14:1(4E)/20:0)	FMO2	Naive CD4+ T	0.00267925	0.229537
PE-Cer(d14:1(4E)/20:0)	BX284613.2	Naive CD4+ T	0.00435986	0.27896
PE-Cer(d14:1(4E)/20:0)	PTPRS	Naive CD4+ T	0.00268616	0.229797
PE-Cer(d14:1(4E)/20:0)	RGS7	Naive CD4+ T	0.00396331	0.268058
PE-Cer(d14:1(4E)/20:0)	MED12L	Naive CD4+ T	0.000203922	0.0778107
PE-Cer(d14:1(4E)/20:0)	LRMDA	Naive CD4+ T	0.000240076	0.0823954
PE-Cer(d14:1(4E)/20:0)	ALDH1A3	Naive CD4+ T	0.00225703	0.213438
PE-Cer(d14:1(4E)/20:0)	XACT	Naive CD4+ T	0.000954412	0.148648
PE-Cer(d14:1(4E)/20:0)	DLGAP2	Naive CD4+ T	0.00109689	0.155119
PE-Cer(d14:1(4E)/20:0)	AC243829.2	Naive CD4+ T	0.00150013	0.178977
PE-Cer(d14:1(4E)/20:0)	AL592429.2	Naive CD4+ T	0.00279297	0.232905
PE-Cer(d14:1(4E)/20:0)	XCR1	Naive CD4+ T	0.000218859	0.0788383
PE-Cer(d14:1(4E)/20:0)	BAALC	Naive CD4+ T	0.00282739	0.233306
PE-Cer(d14:1(4E)/20:0)	IFIT1B	Naive CD4+ T	0.00391915	0.266609
PE-Cer(d14:1(4E)/20:0)	PARD3	Naive CD4+ T	0.0022031	0.211167
PE-Cer(d14:1(4E)/20:0)	ANGPTL4	Naive CD4+ T	0.00455605	0.284005
PE-Cer(d14:1(4E)/20:0)	SVEP1	Naive CD4+ T	0.0025328	0.224151
PE-Cer(d14:1(4E)/20:0)	IGHV4.39	Naive CD4+ T	0.00260989	0.226967
PE-Cer(d14:1(4E)/20:0)	MYB	Naive CD4+ T	0.00104326	0.154241
PE-Cer(d14:1(4E)/20:0)	MIR3681HG	Naive CD4+ T	0.00310958	0.243359
PE-Cer(d14:1(4E)/20:0)	SPDYA	Naive CD4+ T	0.000442221	0.108315
PE-Cer(d14:1(4E)/20:0)	SYT1	Naive CD4+ T	0.00370147	0.260713
PE-Cer(d14:1(4E)/20:0)	ZNF331	Naive CD4+ T	0.0048394	0.291896
PE-Cer(d14:1(4E)/20:0)	CDCA2	Naive CD4+ T	5.74097e-06	0.0195214
PE-Cer(d14:1(4E)/20:0)	FAT3	Naive CD4+ T	0.00413571	0.272888
PE-Cer(d14:1(4E)/20:0)	GALNT17	Naive CD4+ T	0.00490679	0.293454
PE-Cer(d14:1(4E)/20:0)	NCAM1	Naive CD4+ T	0.00332678	0.249104
PE-Cer(d14:1(4E)/20:0)	IGHV1.18	Naive CD4+ T	0.0039447	0.267526
PE-Cer(d14:1(4E)/20:0)	IGKV1.9	Naive CD4+ T	2.50561e-05	0.035588
PE-Cer(d14:1(4E)/20:0)	PARD3B	Naive CD4+ T	0.000814011	0.139396
PE-Cer(d14:1(4E)/20:0)	MYBL2	Naive CD4+ T	0.00024437	0.0832455
PE-Cer(d14:1(4E)/20:0)	NR6A1	Naive CD4+ T	0.0041143	0.27225
PE-Cer(d14:1(4E)/20:0)	SYNPO2	Naive CD4+ T	0.00417443	0.27387
PE-Cer(d14:1(4E)/20:0)	NTNG1	Naive CD4+ T	0.00205572	0.204905
PE-Cer(d14:1(4E)/20:0)	SNAP25.AS1	Naive CD4+ T	0.00102827	0.15328
PE-Cer(d14:1(4E)/20:0)	FMN1	Naive CD4+ T	0.00118627	0.160209
PE-Cer(d14:1(4E)/20:0)	IGLV3.19	Naive CD4+ T	0.00479057	0.290786
PE-Cer(d14:1(4E)/20:0)	SEMA6D	Naive CD4+ T	0.00437643	0.279251
PE-Cer(d14:1(4E)/20:0)	THY1	Naive CD4+ T	0.000622208	0.125409
PE-Cer(d14:1(4E)/20:0)	DUSP6	Naive CD4+ T	0.00389347	0.26589
PE-Cer(d14:1(4E)/20:0)	AL365295.1	Naive CD4+ T	0.00450277	0.282678
PE-Cer(d14:1(4E)/20:0)	AC117453.1	Naive CD4+ T	0.00351688	0.254603
PE-Cer(d14:1(4E)/20:0)	AC119674.1	Naive CD4+ T	1.55359e-05	0.0295422
PE-Cer(d14:1(4E)/20:0)	DYSF	Naive CD4+ T	1.43345e-05	0.028755
PE-Cer(d14:1(4E)/20:0)	CTSV	Naive CD4+ T	0.00189301	0.197874
PE-Cer(d14:1(4E)/20:0)	AL157911.1	Naive CD4+ T	0.00285038	0.234232
PE-Cer(d14:1(4E)/20:0)	MROH9	Naive CD4+ T	0.000420769	0.105769
PE-Cer(d14:1(4E)/20:0)	BTBD11	Naive CD4+ T	0.00427349	0.276542
PE-Cer(d14:1(4E)/20:0)	RASGEF1B	Naive CD4+ T	0.00483421	0.29174
PE-Cer(d14:1(4E)/20:0)	PTCHD1.AS	Naive CD4+ T	0.00276053	0.232294
PE-Cer(d14:1(4E)/20:0)	MYC	Naive CD4+ T	0.00032563	0.0946384
PE-Cer(d14:1(4E)/20:0)	DTHD1	Naive CD4+ T	0.00490201	0.293432
PE-Cer(d14:1(4E)/20:0)	GRIP1	Naive CD4+ T	0.00161208	0.184949
PE-Cer(d14:1(4E)/20:0)	TPST1	Naive CD4+ T	0.0027048	0.230529
PE-Cer(d14:1(4E)/20:0)	AC012447.1	Naive CD4+ T	0.00028947	0.0897899
PE-Cer(d14:1(4E)/20:0)	CAMK1D	Naive CD4+ T	0.00243665	0.220264
PE-Cer(d14:1(4E)/20:0)	CIP2A	Naive CD4+ T	0.00377498	0.262197
PE-Cer(d14:1(4E)/20:0)	SH3BP4	Naive CD4+ T	0.00389486	0.26592
PE-Cer(d14:1(4E)/20:0)	GJA4	Naive CD4+ T	7.52666e-05	0.0533675
PE-Cer(d14:1(4E)/20:0)	KIAA0087	Naive CD4+ T	0.00287372	0.235022
PE-Cer(d14:1(4E)/20:0)	AC010609.1	Naive CD4+ T	0.00136498	0.171833
PE-Cer(d14:1(4E)/20:0)	AP001011.1	Naive CD4+ T	0.00389969	0.265947
PE-Cer(d14:1(4E)/20:0)	AC022217.3	Naive CD4+ T	5.13325e-05	0.0474645
PE-Cer(d14:1(4E)/20:0)	LINC00486	Naive CD4+ T	0.00244352	0.220555
PE-Cer(d14:1(4E)/20:0)	ROBO2	Naive CD4+ T	0.00211301	0.207171
PE-Cer(d14:1(4E)/20:0)	AL365255.1	Naive CD4+ T	0.00114612	0.158024
PE-Cer(d14:1(4E)/20:0)	CASC9	Naive CD4+ T	0.00227307	0.214102
PE-Cer(d14:1(4E)/20:0)	CLVS1	Naive CD4+ T	3.09493e-05	0.0392502
PE-Cer(d14:1(4E)/20:0)	MXD3	Naive CD4+ T	0.00242526	0.219818
PE-Cer(d14:1(4E)/20:0)	DENND2C	Naive CD4+ T	0.00124497	0.164063
PE-Cer(d14:1(4E)/20:0)	LINC01484	Naive CD4+ T	0.000350607	0.0976111
SM(d32:1) M + CH3COOH	IGKC	Naive CD4+ T	0.00292151	0.236944
SM(d32:1) M + CH3COOH	AL589693.1	Naive CD4+ T	0.000180045	0.0741563
SM(d32:1) M + CH3COOH	FBN1	Naive CD4+ T	0.00339973	0.250948
SM(d32:1) M + CH3COOH	FMO2	Naive CD4+ T	0.00267925	0.229537
SM(d32:1) M + CH3COOH	BX284613.2	Naive CD4+ T	0.00432303	0.2778
SM(d32:1) M + CH3COOH	PTPRS	Naive CD4+ T	0.000937735	0.147492
SM(d32:1) M + CH3COOH	RGS7	Naive CD4+ T	0.00390415	0.266145
SM(d32:1) M + CH3COOH	DIAPH3	Naive CD4+ T	0.00448302	0.282236
SM(d32:1) M + CH3COOH	MED12L	Naive CD4+ T	0.00016863	0.0728034
SM(d32:1) M + CH3COOH	LRMDA	Naive CD4+ T	0.000628424	0.126131
SM(d32:1) M + CH3COOH	ZNF804B	Naive CD4+ T	0.00235998	0.217708
SM(d32:1) M + CH3COOH	ALDH1A3	Naive CD4+ T	0.0028731	0.235018
SM(d32:1) M + CH3COOH	XACT	Naive CD4+ T	0.00095296	0.148617
SM(d32:1) M + CH3COOH	DLGAP2	Naive CD4+ T	0.00107645	0.155119
SM(d32:1) M + CH3COOH	AC243829.2	Naive CD4+ T	0.00148761	0.178249
SM(d32:1) M + CH3COOH	AL592429.2	Naive CD4+ T	0.00277956	0.232575
SM(d32:1) M + CH3COOH	BAALC	Naive CD4+ T	0.00270731	0.230644
SM(d32:1) M + CH3COOH	IRF7	Naive CD4+ T	0.00499389	0.295673
SM(d32:1) M + CH3COOH	PARD3	Naive CD4+ T	0.00162479	0.185717
SM(d32:1) M + CH3COOH	ANGPTL4	Naive CD4+ T	0.0049569	0.294645
SM(d32:1) M + CH3COOH	SVEP1	Naive CD4+ T	0.00242034	0.219634
SM(d32:1) M + CH3COOH	MYB	Naive CD4+ T	0.000610243	0.124038
SM(d32:1) M + CH3COOH	MIR3681HG	Naive CD4+ T	0.00320675	0.24537
SM(d32:1) M + CH3COOH	SPDYA	Naive CD4+ T	0.000399828	0.103228
SM(d32:1) M + CH3COOH	SYT1	Naive CD4+ T	0.00370127	0.26071
SM(d32:1) M + CH3COOH	ZNF331	Naive CD4+ T	0.00368415	0.260082
SM(d32:1) M + CH3COOH	CDCA2	Naive CD4+ T	0.000435893	0.107539
SM(d32:1) M + CH3COOH	FAT3	Naive CD4+ T	0.00433993	0.278302
SM(d32:1) M + CH3COOH	GALNT17	Naive CD4+ T	0.00495411	0.294549
SM(d32:1) M + CH3COOH	IGHV1.18	Naive CD4+ T	0.00469376	0.2878
SM(d32:1) M + CH3COOH	IGKV1.9	Naive CD4+ T	8.51465e-05	0.0564963
SM(d32:1) M + CH3COOH	HIST1H2BH	Naive CD4+ T	0.00228265	0.214553
SM(d32:1) M + CH3COOH	PARD3B	Naive CD4+ T	0.000718999	0.133601
SM(d32:1) M + CH3COOH	MYBL2	Naive CD4+ T	0.000292611	0.0902819
SM(d32:1) M + CH3COOH	NR6A1	Naive CD4+ T	0.00448439	0.282247
SM(d32:1) M + CH3COOH	NTNG1	Naive CD4+ T	0.00208002	0.205713
SM(d32:1) M + CH3COOH	SPON2	Naive CD4+ T	0.00385413	0.26467
SM(d32:1) M + CH3COOH	SNAP25.AS1	Naive CD4+ T	0.000982224	0.150382
SM(d32:1) M + CH3COOH	FMN1	Naive CD4+ T	0.000771668	0.13754
SM(d32:1) M + CH3COOH	SEMA6D	Naive CD4+ T	0.00437813	0.279259
SM(d32:1) M + CH3COOH	NFIB	Naive CD4+ T	0.00288669	0.235604
SM(d32:1) M + CH3COOH	THY1	Naive CD4+ T	0.00445098	0.281364
SM(d32:1) M + CH3COOH	DUSP6	Naive CD4+ T	0.00273815	0.231761
SM(d32:1) M + CH3COOH	HIST1H2AC	Naive CD4+ T	0.00299568	0.239805
SM(d32:1) M + CH3COOH	AL365295.1	Naive CD4+ T	0.00383809	0.264085
SM(d32:1) M + CH3COOH	AC117453.1	Naive CD4+ T	0.00351688	0.254603
SM(d32:1) M + CH3COOH	AC119674.1	Naive CD4+ T	1.55359e-05	0.0295422
SM(d32:1) M + CH3COOH	DYSF	Naive CD4+ T	0.000354117	0.0981201
SM(d32:1) M + CH3COOH	CTSV	Naive CD4+ T	0.00189639	0.198061
SM(d32:1) M + CH3COOH	AL157911.1	Naive CD4+ T	0.00310498	0.243359
SM(d32:1) M + CH3COOH	MROH9	Naive CD4+ T	0.000420769	0.105769
SM(d32:1) M + CH3COOH	BTBD11	Naive CD4+ T	0.00367796	0.259894
SM(d32:1) M + CH3COOH	RASGEF1B	Naive CD4+ T	0.00481744	0.29141
SM(d32:1) M + CH3COOH	SHTN1	Naive CD4+ T	0.00285909	0.234572
SM(d32:1) M + CH3COOH	PTCHD1.AS	Naive CD4+ T	0.00277623	0.232575
SM(d32:1) M + CH3COOH	HIST1H4H	Naive CD4+ T	0.00439259	0.279744
SM(d32:1) M + CH3COOH	FERMT2	Naive CD4+ T	0.00292896	0.237248
SM(d32:1) M + CH3COOH	MYC	Naive CD4+ T	0.000571393	0.12039
SM(d32:1) M + CH3COOH	DTHD1	Naive CD4+ T	0.00188	0.197589
SM(d32:1) M + CH3COOH	GRIP1	Naive CD4+ T	0.000727932	0.134443
SM(d32:1) M + CH3COOH	TPST1	Naive CD4+ T	0.00241591	0.21958
SM(d32:1) M + CH3COOH	PTK2	Naive CD4+ T	0.00379841	0.262926
SM(d32:1) M + CH3COOH	AC012447.1	Naive CD4+ T	0.000251539	0.0841883
SM(d32:1) M + CH3COOH	CAMK1D	Naive CD4+ T	0.00288567	0.23555
SM(d32:1) M + CH3COOH	AC010609.1	Naive CD4+ T	0.00123489	0.163324
SM(d32:1) M + CH3COOH	AP001011.1	Naive CD4+ T	0.00385521	0.264676
SM(d32:1) M + CH3COOH	AC022217.3	Naive CD4+ T	5.09155e-05	0.0473577
SM(d32:1) M + CH3COOH	LINC00486	Naive CD4+ T	0.00241452	0.21958
SM(d32:1) M + CH3COOH	ROBO2	Naive CD4+ T	0.00189287	0.197874
SM(d32:1) M + CH3COOH	AL365255.1	Naive CD4+ T	0.00102045	0.152915
SM(d32:1) M + CH3COOH	CASC9	Naive CD4+ T	0.00229792	0.21528
SM(d32:1) M + CH3COOH	CLVS1	Naive CD4+ T	2.04209e-06	0.0121695
SM(d32:1) M + CH3COOH	FRMD4A	Naive CD4+ T	0.00221818	0.211674
SM(d32:1) M + CH3COOH	MXD3	Naive CD4+ T	0.000787146	0.137736
SM(d32:1) M + CH3COOH	DENND2C	Naive CD4+ T	0.000127006	0.0664899
SM(d32:1) M + CH3COOH	LINC01484	Naive CD4+ T	0.000350607	0.0976111
(2R)-1-[(Hydroxy{[(1s,3R)-2,3,4,5,6-pentahydroxycyclohexyl]oxy}phosphoryl)oxy]-3-(stearoyloxy)-2-propanyl (4Z,7Z,10Z,13Z,16Z,19Z)-4,7,10,13,16,19-docosahexaenoate	IGLL1	Naive CD4+ T	0.00323662	0.246271
(2R)-1-[(Hydroxy{[(1s,3R)-2,3,4,5,6-pentahydroxycyclohexyl]oxy}phosphoryl)oxy]-3-(stearoyloxy)-2-propanyl (4Z,7Z,10Z,13Z,16Z,19Z)-4,7,10,13,16,19-docosahexaenoate	NKAIN2	Naive CD4+ T	0.00286721	0.234803
(2R)-1-[(Hydroxy{[(1s,3R)-2,3,4,5,6-pentahydroxycyclohexyl]oxy}phosphoryl)oxy]-3-(stearoyloxy)-2-propanyl (4Z,7Z,10Z,13Z,16Z,19Z)-4,7,10,13,16,19-docosahexaenoate	CHL1	Naive CD4+ T	0.000139445	0.067446
(2R)-1-[(Hydroxy{[(1s,3R)-2,3,4,5,6-pentahydroxycyclohexyl]oxy}phosphoryl)oxy]-3-(stearoyloxy)-2-propanyl (4Z,7Z,10Z,13Z,16Z,19Z)-4,7,10,13,16,19-docosahexaenoate	PDZRN4	Naive CD4+ T	0.00177399	0.193564
(2R)-1-[(Hydroxy{[(1s,3R)-2,3,4,5,6-pentahydroxycyclohexyl]oxy}phosphoryl)oxy]-3-(stearoyloxy)-2-propanyl (4Z,7Z,10Z,13Z,16Z,19Z)-4,7,10,13,16,19-docosahexaenoate	IGLV3.21	Naive CD4+ T	0.00209065	0.206156
(2R)-1-[(Hydroxy{[(1s,3R)-2,3,4,5,6-pentahydroxycyclohexyl]oxy}phosphoryl)oxy]-3-(stearoyloxy)-2-propanyl (4Z,7Z,10Z,13Z,16Z,19Z)-4,7,10,13,16,19-docosahexaenoate	DLGAP2	Naive CD4+ T	0.0042153	0.274916
(2R)-1-[(Hydroxy{[(1s,3R)-2,3,4,5,6-pentahydroxycyclohexyl]oxy}phosphoryl)oxy]-3-(stearoyloxy)-2-propanyl (4Z,7Z,10Z,13Z,16Z,19Z)-4,7,10,13,16,19-docosahexaenoate	DANT2	Naive CD4+ T	0.00194949	0.200516
(2R)-1-[(Hydroxy{[(1s,3R)-2,3,4,5,6-pentahydroxycyclohexyl]oxy}phosphoryl)oxy]-3-(stearoyloxy)-2-propanyl (4Z,7Z,10Z,13Z,16Z,19Z)-4,7,10,13,16,19-docosahexaenoate	AL592429.2	Naive CD4+ T	2.20039e-05	0.0337073
(2R)-1-[(Hydroxy{[(1s,3R)-2,3,4,5,6-pentahydroxycyclohexyl]oxy}phosphoryl)oxy]-3-(stearoyloxy)-2-propanyl (4Z,7Z,10Z,13Z,16Z,19Z)-4,7,10,13,16,19-docosahexaenoate	ZNF704	Naive CD4+ T	0.000791795	0.137898
(2R)-1-[(Hydroxy{[(1s,3R)-2,3,4,5,6-pentahydroxycyclohexyl]oxy}phosphoryl)oxy]-3-(stearoyloxy)-2-propanyl (4Z,7Z,10Z,13Z,16Z,19Z)-4,7,10,13,16,19-docosahexaenoate	MXRA5	Naive CD4+ T	0.00154672	0.181469
(2R)-1-[(Hydroxy{[(1s,3R)-2,3,4,5,6-pentahydroxycyclohexyl]oxy}phosphoryl)oxy]-3-(stearoyloxy)-2-propanyl (4Z,7Z,10Z,13Z,16Z,19Z)-4,7,10,13,16,19-docosahexaenoate	ACSM1	Naive CD4+ T	0.0033591	0.250111
(2R)-1-[(Hydroxy{[(1s,3R)-2,3,4,5,6-pentahydroxycyclohexyl]oxy}phosphoryl)oxy]-3-(stearoyloxy)-2-propanyl (4Z,7Z,10Z,13Z,16Z,19Z)-4,7,10,13,16,19-docosahexaenoate	IL1R2	Naive CD4+ T	0.00209587	0.206418
(2R)-1-[(Hydroxy{[(1s,3R)-2,3,4,5,6-pentahydroxycyclohexyl]oxy}phosphoryl)oxy]-3-(stearoyloxy)-2-propanyl (4Z,7Z,10Z,13Z,16Z,19Z)-4,7,10,13,16,19-docosahexaenoate	ADAMTSL3	Naive CD4+ T	0.00020519	0.0780506
(2R)-1-[(Hydroxy{[(1s,3R)-2,3,4,5,6-pentahydroxycyclohexyl]oxy}phosphoryl)oxy]-3-(stearoyloxy)-2-propanyl (4Z,7Z,10Z,13Z,16Z,19Z)-4,7,10,13,16,19-docosahexaenoate	CCDC191	Naive CD4+ T	0.00484932	0.292137
(2R)-1-[(Hydroxy{[(1s,3R)-2,3,4,5,6-pentahydroxycyclohexyl]oxy}phosphoryl)oxy]-3-(stearoyloxy)-2-propanyl (4Z,7Z,10Z,13Z,16Z,19Z)-4,7,10,13,16,19-docosahexaenoate	RGS2	Naive CD4+ T	0.000895844	0.144586
(2R)-1-[(Hydroxy{[(1s,3R)-2,3,4,5,6-pentahydroxycyclohexyl]oxy}phosphoryl)oxy]-3-(stearoyloxy)-2-propanyl (4Z,7Z,10Z,13Z,16Z,19Z)-4,7,10,13,16,19-docosahexaenoate	EGR3	Naive CD4+ T	0.00229508	0.215144
(2R)-1-[(Hydroxy{[(1s,3R)-2,3,4,5,6-pentahydroxycyclohexyl]oxy}phosphoryl)oxy]-3-(stearoyloxy)-2-propanyl (4Z,7Z,10Z,13Z,16Z,19Z)-4,7,10,13,16,19-docosahexaenoate	ESCO2	Naive CD4+ T	0.0049636	0.294775
(2R)-1-[(Hydroxy{[(1s,3R)-2,3,4,5,6-pentahydroxycyclohexyl]oxy}phosphoryl)oxy]-3-(stearoyloxy)-2-propanyl (4Z,7Z,10Z,13Z,16Z,19Z)-4,7,10,13,16,19-docosahexaenoate	CMTM8	Naive CD4+ T	0.00374608	0.261378
(2R)-1-[(Hydroxy{[(1s,3R)-2,3,4,5,6-pentahydroxycyclohexyl]oxy}phosphoryl)oxy]-3-(stearoyloxy)-2-propanyl (4Z,7Z,10Z,13Z,16Z,19Z)-4,7,10,13,16,19-docosahexaenoate	AC108749.1	Naive CD4+ T	0.00343061	0.252056
(2R)-1-[(Hydroxy{[(1s,3R)-2,3,4,5,6-pentahydroxycyclohexyl]oxy}phosphoryl)oxy]-3-(stearoyloxy)-2-propanyl (4Z,7Z,10Z,13Z,16Z,19Z)-4,7,10,13,16,19-docosahexaenoate	CCL18	Naive CD4+ T	1.0536e-05	0.0250979
(2R)-1-[(Hydroxy{[(1s,3R)-2,3,4,5,6-pentahydroxycyclohexyl]oxy}phosphoryl)oxy]-3-(stearoyloxy)-2-propanyl (4Z,7Z,10Z,13Z,16Z,19Z)-4,7,10,13,16,19-docosahexaenoate	C8orf37.AS1	Naive CD4+ T	0.00461865	0.285564
(2R)-1-[(Hydroxy{[(1s,3R)-2,3,4,5,6-pentahydroxycyclohexyl]oxy}phosphoryl)oxy]-3-(stearoyloxy)-2-propanyl (4Z,7Z,10Z,13Z,16Z,19Z)-4,7,10,13,16,19-docosahexaenoate	RNF150	Naive CD4+ T	0.000638061	0.127
(2R)-1-[(Hydroxy{[(1s,3R)-2,3,4,5,6-pentahydroxycyclohexyl]oxy}phosphoryl)oxy]-3-(stearoyloxy)-2-propanyl (4Z,7Z,10Z,13Z,16Z,19Z)-4,7,10,13,16,19-docosahexaenoate	ZNF608	Naive CD4+ T	0.00286787	0.234817
(2R)-1-[(Hydroxy{[(1s,3R)-2,3,4,5,6-pentahydroxycyclohexyl]oxy}phosphoryl)oxy]-3-(stearoyloxy)-2-propanyl (4Z,7Z,10Z,13Z,16Z,19Z)-4,7,10,13,16,19-docosahexaenoate	LDLR	Naive CD4+ T	0.00363027	0.258281
(2R)-1-[(Hydroxy{[(1s,3R)-2,3,4,5,6-pentahydroxycyclohexyl]oxy}phosphoryl)oxy]-3-(stearoyloxy)-2-propanyl (4Z,7Z,10Z,13Z,16Z,19Z)-4,7,10,13,16,19-docosahexaenoate	AC012447.1	Naive CD4+ T	0.00410711	0.272031
(2R)-1-[(Hydroxy{[(1s,3R)-2,3,4,5,6-pentahydroxycyclohexyl]oxy}phosphoryl)oxy]-3-(stearoyloxy)-2-propanyl (4Z,7Z,10Z,13Z,16Z,19Z)-4,7,10,13,16,19-docosahexaenoate	TIAM1	Naive CD4+ T	0.00366045	0.259365
(2R)-1-[(Hydroxy{[(1s,3R)-2,3,4,5,6-pentahydroxycyclohexyl]oxy}phosphoryl)oxy]-3-(stearoyloxy)-2-propanyl (4Z,7Z,10Z,13Z,16Z,19Z)-4,7,10,13,16,19-docosahexaenoate	SH3BP4	Naive CD4+ T	0.00110443	0.155149
(2R)-1-[(Hydroxy{[(1s,3R)-2,3,4,5,6-pentahydroxycyclohexyl]oxy}phosphoryl)oxy]-3-(stearoyloxy)-2-propanyl (4Z,7Z,10Z,13Z,16Z,19Z)-4,7,10,13,16,19-docosahexaenoate	SYAP1	Naive CD4+ T	0.00306148	0.242033
(2R)-1-[(Hydroxy{[(1s,3R)-2,3,4,5,6-pentahydroxycyclohexyl]oxy}phosphoryl)oxy]-3-(stearoyloxy)-2-propanyl (4Z,7Z,10Z,13Z,16Z,19Z)-4,7,10,13,16,19-docosahexaenoate	GLRA3	Naive CD4+ T	0.000358303	0.0987052
(2R)-1-[(Hydroxy{[(1s,3R)-2,3,4,5,6-pentahydroxycyclohexyl]oxy}phosphoryl)oxy]-3-(stearoyloxy)-2-propanyl (4Z,7Z,10Z,13Z,16Z,19Z)-4,7,10,13,16,19-docosahexaenoate	DENND2C	Naive CD4+ T	1.38082e-05	0.0282651
25:2(5Z,9Z)(24Me)	LBP	Naive CD4+ T	0.000838117	0.139901
25:2(5Z,9Z)(24Me)	SLC22A3	Naive CD4+ T	0.00303588	0.241228
25:2(5Z,9Z)(24Me)	NLGN4X	Naive CD4+ T	0.000175028	0.0735775
25:2(5Z,9Z)(24Me)	IGHV4.39	Naive CD4+ T	0.00153358	0.180704
25:2(5Z,9Z)(24Me)	LINC00996	Naive CD4+ T	0.0027133	0.230834
25:2(5Z,9Z)(24Me)	RASAL2	Naive CD4+ T	0.00244223	0.220533
25:2(5Z,9Z)(24Me)	BMP3	Naive CD4+ T	0.00286786	0.234817
25:2(5Z,9Z)(24Me)	PTH1R	Naive CD4+ T	0.00149665	0.178779
25:2(5Z,9Z)(24Me)	FBXO5	Naive CD4+ T	0.002248	0.212994
25:2(5Z,9Z)(24Me)	AC097375.1	Naive CD4+ T	0.0024195	0.21958
25:2(5Z,9Z)(24Me)	OLFML2B	Naive CD4+ T	0.00319594	0.245076
O-[{(2R)-2-[(4Z,7Z,10Z,13Z,16Z,19Z)-4,7,10,13,16,19-Docosahexaenoyloxy]-3-[(8Z,11Z,14Z)-8,11,14-icosatrienoyloxy]propoxy}(hydroxy)phosphoryl]-L-serine	LYPD2	Naive CD4+ T	0.000358407	0.0987085
O-[{(2R)-2-[(4Z,7Z,10Z,13Z,16Z,19Z)-4,7,10,13,16,19-Docosahexaenoyloxy]-3-[(8Z,11Z,14Z)-8,11,14-icosatrienoyloxy]propoxy}(hydroxy)phosphoryl]-L-serine	AREG	Naive CD4+ T	0.00411608	0.272318
O-[{(2R)-2-[(4Z,7Z,10Z,13Z,16Z,19Z)-4,7,10,13,16,19-Docosahexaenoyloxy]-3-[(8Z,11Z,14Z)-8,11,14-icosatrienoyloxy]propoxy}(hydroxy)phosphoryl]-L-serine	AL136456.1	Naive CD4+ T	0.00391356	0.266394
O-[{(2R)-2-[(4Z,7Z,10Z,13Z,16Z,19Z)-4,7,10,13,16,19-Docosahexaenoyloxy]-3-[(8Z,11Z,14Z)-8,11,14-icosatrienoyloxy]propoxy}(hydroxy)phosphoryl]-L-serine	PLPP3	Naive CD4+ T	0.00159208	0.183866
O-[{(2R)-2-[(4Z,7Z,10Z,13Z,16Z,19Z)-4,7,10,13,16,19-Docosahexaenoyloxy]-3-[(8Z,11Z,14Z)-8,11,14-icosatrienoyloxy]propoxy}(hydroxy)phosphoryl]-L-serine	IGLC6	Naive CD4+ T	0.00475616	0.289705
O-[{(2R)-2-[(4Z,7Z,10Z,13Z,16Z,19Z)-4,7,10,13,16,19-Docosahexaenoyloxy]-3-[(8Z,11Z,14Z)-8,11,14-icosatrienoyloxy]propoxy}(hydroxy)phosphoryl]-L-serine	ZNF804B	Naive CD4+ T	0.00192841	0.199578
O-[{(2R)-2-[(4Z,7Z,10Z,13Z,16Z,19Z)-4,7,10,13,16,19-Docosahexaenoyloxy]-3-[(8Z,11Z,14Z)-8,11,14-icosatrienoyloxy]propoxy}(hydroxy)phosphoryl]-L-serine	IGHV2.5	Naive CD4+ T	0.000470873	0.109934
O-[{(2R)-2-[(4Z,7Z,10Z,13Z,16Z,19Z)-4,7,10,13,16,19-Docosahexaenoyloxy]-3-[(8Z,11Z,14Z)-8,11,14-icosatrienoyloxy]propoxy}(hydroxy)phosphoryl]-L-serine	LINC01505	Naive CD4+ T	1.77314e-06	0.0112199
O-[{(2R)-2-[(4Z,7Z,10Z,13Z,16Z,19Z)-4,7,10,13,16,19-Docosahexaenoyloxy]-3-[(8Z,11Z,14Z)-8,11,14-icosatrienoyloxy]propoxy}(hydroxy)phosphoryl]-L-serine	PREX2	Naive CD4+ T	0.00204044	0.204241
O-[{(2R)-2-[(4Z,7Z,10Z,13Z,16Z,19Z)-4,7,10,13,16,19-Docosahexaenoyloxy]-3-[(8Z,11Z,14Z)-8,11,14-icosatrienoyloxy]propoxy}(hydroxy)phosphoryl]-L-serine	NR2F1	Naive CD4+ T	0.0024298	0.220017
O-[{(2R)-2-[(4Z,7Z,10Z,13Z,16Z,19Z)-4,7,10,13,16,19-Docosahexaenoyloxy]-3-[(8Z,11Z,14Z)-8,11,14-icosatrienoyloxy]propoxy}(hydroxy)phosphoryl]-L-serine	LDB2	Naive CD4+ T	0.00175002	0.192368
O-[{(2R)-2-[(4Z,7Z,10Z,13Z,16Z,19Z)-4,7,10,13,16,19-Docosahexaenoyloxy]-3-[(8Z,11Z,14Z)-8,11,14-icosatrienoyloxy]propoxy}(hydroxy)phosphoryl]-L-serine	AC104248.1	Naive CD4+ T	0.00302662	0.241032
O-[{(2R)-2-[(4Z,7Z,10Z,13Z,16Z,19Z)-4,7,10,13,16,19-Docosahexaenoyloxy]-3-[(8Z,11Z,14Z)-8,11,14-icosatrienoyloxy]propoxy}(hydroxy)phosphoryl]-L-serine	CXCL2	Naive CD4+ T	1.62191e-06	0.0108679
O-[{(2R)-2-[(4Z,7Z,10Z,13Z,16Z,19Z)-4,7,10,13,16,19-Docosahexaenoyloxy]-3-[(8Z,11Z,14Z)-8,11,14-icosatrienoyloxy]propoxy}(hydroxy)phosphoryl]-L-serine	C5AR1	Naive CD4+ T	0.00347526	0.253397
O-[{(2R)-2-[(4Z,7Z,10Z,13Z,16Z,19Z)-4,7,10,13,16,19-Docosahexaenoyloxy]-3-[(8Z,11Z,14Z)-8,11,14-icosatrienoyloxy]propoxy}(hydroxy)phosphoryl]-L-serine	BMPER	Naive CD4+ T	0.00216273	0.209345
O-[{(2R)-2-[(4Z,7Z,10Z,13Z,16Z,19Z)-4,7,10,13,16,19-Docosahexaenoyloxy]-3-[(8Z,11Z,14Z)-8,11,14-icosatrienoyloxy]propoxy}(hydroxy)phosphoryl]-L-serine	LINC01013	Naive CD4+ T	0.00221257	0.211544
O-[{(2R)-2-[(4Z,7Z,10Z,13Z,16Z,19Z)-4,7,10,13,16,19-Docosahexaenoyloxy]-3-[(8Z,11Z,14Z)-8,11,14-icosatrienoyloxy]propoxy}(hydroxy)phosphoryl]-L-serine	FOS	Naive CD4+ T	0.00258079	0.226009
O-[{(2R)-2-[(4Z,7Z,10Z,13Z,16Z,19Z)-4,7,10,13,16,19-Docosahexaenoyloxy]-3-[(8Z,11Z,14Z)-8,11,14-icosatrienoyloxy]propoxy}(hydroxy)phosphoryl]-L-serine	TCF7L1	Naive CD4+ T	2.09197e-05	0.0330223
O-[{(2R)-2-[(4Z,7Z,10Z,13Z,16Z,19Z)-4,7,10,13,16,19-Docosahexaenoyloxy]-3-[(8Z,11Z,14Z)-8,11,14-icosatrienoyloxy]propoxy}(hydroxy)phosphoryl]-L-serine	EGR3	Naive CD4+ T	0.00394511	0.267526
O-[{(2R)-2-[(4Z,7Z,10Z,13Z,16Z,19Z)-4,7,10,13,16,19-Docosahexaenoyloxy]-3-[(8Z,11Z,14Z)-8,11,14-icosatrienoyloxy]propoxy}(hydroxy)phosphoryl]-L-serine	NR6A1	Naive CD4+ T	0.00288217	0.235381
O-[{(2R)-2-[(4Z,7Z,10Z,13Z,16Z,19Z)-4,7,10,13,16,19-Docosahexaenoyloxy]-3-[(8Z,11Z,14Z)-8,11,14-icosatrienoyloxy]propoxy}(hydroxy)phosphoryl]-L-serine	NR4A1	Naive CD4+ T	0.00108795	0.155119
O-[{(2R)-2-[(4Z,7Z,10Z,13Z,16Z,19Z)-4,7,10,13,16,19-Docosahexaenoyloxy]-3-[(8Z,11Z,14Z)-8,11,14-icosatrienoyloxy]propoxy}(hydroxy)phosphoryl]-L-serine	FRMD6	Naive CD4+ T	0.00195474	0.200795
O-[{(2R)-2-[(4Z,7Z,10Z,13Z,16Z,19Z)-4,7,10,13,16,19-Docosahexaenoyloxy]-3-[(8Z,11Z,14Z)-8,11,14-icosatrienoyloxy]propoxy}(hydroxy)phosphoryl]-L-serine	MCM3	Naive CD4+ T	0.00368895	0.260213
O-[{(2R)-2-[(4Z,7Z,10Z,13Z,16Z,19Z)-4,7,10,13,16,19-Docosahexaenoyloxy]-3-[(8Z,11Z,14Z)-8,11,14-icosatrienoyloxy]propoxy}(hydroxy)phosphoryl]-L-serine	AC010880.1	Naive CD4+ T	0.00244525	0.220656
O-[{(2R)-2-[(4Z,7Z,10Z,13Z,16Z,19Z)-4,7,10,13,16,19-Docosahexaenoyloxy]-3-[(8Z,11Z,14Z)-8,11,14-icosatrienoyloxy]propoxy}(hydroxy)phosphoryl]-L-serine	DST	Naive CD4+ T	0.000528729	0.116383
O-[{(2R)-2-[(4Z,7Z,10Z,13Z,16Z,19Z)-4,7,10,13,16,19-Docosahexaenoyloxy]-3-[(8Z,11Z,14Z)-8,11,14-icosatrienoyloxy]propoxy}(hydroxy)phosphoryl]-L-serine	AL078604.4	Naive CD4+ T	0.00268099	0.229595
O-[{(2R)-2-[(4Z,7Z,10Z,13Z,16Z,19Z)-4,7,10,13,16,19-Docosahexaenoyloxy]-3-[(8Z,11Z,14Z)-8,11,14-icosatrienoyloxy]propoxy}(hydroxy)phosphoryl]-L-serine	GNG7	Naive CD4+ T	0.000299171	0.0913464
O-[{(2R)-2-[(4Z,7Z,10Z,13Z,16Z,19Z)-4,7,10,13,16,19-Docosahexaenoyloxy]-3-[(8Z,11Z,14Z)-8,11,14-icosatrienoyloxy]propoxy}(hydroxy)phosphoryl]-L-serine	AC108749.1	Naive CD4+ T	0.000219724	0.0790316
O-[{(2R)-2-[(4Z,7Z,10Z,13Z,16Z,19Z)-4,7,10,13,16,19-Docosahexaenoyloxy]-3-[(8Z,11Z,14Z)-8,11,14-icosatrienoyloxy]propoxy}(hydroxy)phosphoryl]-L-serine	SLC11A1	Naive CD4+ T	0.00239217	0.218904
O-[{(2R)-2-[(4Z,7Z,10Z,13Z,16Z,19Z)-4,7,10,13,16,19-Docosahexaenoyloxy]-3-[(8Z,11Z,14Z)-8,11,14-icosatrienoyloxy]propoxy}(hydroxy)phosphoryl]-L-serine	AC011246.1	Naive CD4+ T	0.000360411	0.0989243
O-[{(2R)-2-[(4Z,7Z,10Z,13Z,16Z,19Z)-4,7,10,13,16,19-Docosahexaenoyloxy]-3-[(8Z,11Z,14Z)-8,11,14-icosatrienoyloxy]propoxy}(hydroxy)phosphoryl]-L-serine	IL1R1	Naive CD4+ T	0.000332268	0.0956947
O-[{(2R)-2-[(4Z,7Z,10Z,13Z,16Z,19Z)-4,7,10,13,16,19-Docosahexaenoyloxy]-3-[(8Z,11Z,14Z)-8,11,14-icosatrienoyloxy]propoxy}(hydroxy)phosphoryl]-L-serine	SPOCK1	Naive CD4+ T	0.00434452	0.278395
O-[{(2R)-2-[(4Z,7Z,10Z,13Z,16Z,19Z)-4,7,10,13,16,19-Docosahexaenoyloxy]-3-[(8Z,11Z,14Z)-8,11,14-icosatrienoyloxy]propoxy}(hydroxy)phosphoryl]-L-serine	Z93403.1	Naive CD4+ T	0.00210619	0.206913
O-[{(2R)-2-[(4Z,7Z,10Z,13Z,16Z,19Z)-4,7,10,13,16,19-Docosahexaenoyloxy]-3-[(8Z,11Z,14Z)-8,11,14-icosatrienoyloxy]propoxy}(hydroxy)phosphoryl]-L-serine	AC021594.2	Naive CD4+ T	0.000310088	0.0928602
O-[{(2R)-2-[(4Z,7Z,10Z,13Z,16Z,19Z)-4,7,10,13,16,19-Docosahexaenoyloxy]-3-[(8Z,11Z,14Z)-8,11,14-icosatrienoyloxy]propoxy}(hydroxy)phosphoryl]-L-serine	ASF1B	Naive CD4+ T	0.00386974	0.265121
O-[{(2R)-2-[(4Z,7Z,10Z,13Z,16Z,19Z)-4,7,10,13,16,19-Docosahexaenoyloxy]-3-[(8Z,11Z,14Z)-8,11,14-icosatrienoyloxy]propoxy}(hydroxy)phosphoryl]-L-serine	CCL18	Naive CD4+ T	2.20524e-05	0.0337554
O-[{(2R)-2-[(4Z,7Z,10Z,13Z,16Z,19Z)-4,7,10,13,16,19-Docosahexaenoyloxy]-3-[(8Z,11Z,14Z)-8,11,14-icosatrienoyloxy]propoxy}(hydroxy)phosphoryl]-L-serine	GEM	Naive CD4+ T	0.00223177	0.212252
O-[{(2R)-2-[(4Z,7Z,10Z,13Z,16Z,19Z)-4,7,10,13,16,19-Docosahexaenoyloxy]-3-[(8Z,11Z,14Z)-8,11,14-icosatrienoyloxy]propoxy}(hydroxy)phosphoryl]-L-serine	SH3BP4	Naive CD4+ T	0.00235836	0.217665
O-[{(2R)-2-[(4Z,7Z,10Z,13Z,16Z,19Z)-4,7,10,13,16,19-Docosahexaenoyloxy]-3-[(8Z,11Z,14Z)-8,11,14-icosatrienoyloxy]propoxy}(hydroxy)phosphoryl]-L-serine	LINC02109	Naive CD4+ T	0.00183377	0.195801
O-[{(2R)-2-[(4Z,7Z,10Z,13Z,16Z,19Z)-4,7,10,13,16,19-Docosahexaenoyloxy]-3-[(8Z,11Z,14Z)-8,11,14-icosatrienoyloxy]propoxy}(hydroxy)phosphoryl]-L-serine	AC022217.3	Naive CD4+ T	0.00499678	0.295707
O-[{(2R)-2-[(4Z,7Z,10Z,13Z,16Z,19Z)-4,7,10,13,16,19-Docosahexaenoyloxy]-3-[(8Z,11Z,14Z)-8,11,14-icosatrienoyloxy]propoxy}(hydroxy)phosphoryl]-L-serine	AC021851.2	Naive CD4+ T	8.67502e-05	0.0570611
O-[{(2R)-2-[(4Z,7Z,10Z,13Z,16Z,19Z)-4,7,10,13,16,19-Docosahexaenoyloxy]-3-[(8Z,11Z,14Z)-8,11,14-icosatrienoyloxy]propoxy}(hydroxy)phosphoryl]-L-serine	AC008592.1	Naive CD4+ T	0.00127063	0.165958
O-[{(2R)-2-[(4Z,7Z,10Z,13Z,16Z,19Z)-4,7,10,13,16,19-Docosahexaenoyloxy]-3-[(8Z,11Z,14Z)-8,11,14-icosatrienoyloxy]propoxy}(hydroxy)phosphoryl]-L-serine	CLVS1	Naive CD4+ T	0.000106322	0.061568
O-[{(2R)-2-[(4Z,7Z,10Z,13Z,16Z,19Z)-4,7,10,13,16,19-Docosahexaenoyloxy]-3-[(8Z,11Z,14Z)-8,11,14-icosatrienoyloxy]propoxy}(hydroxy)phosphoryl]-L-serine	DENND2C	Naive CD4+ T	0.00426092	0.276163
(2R)-1-[(Hydroxy{[(2R,3R,5S,6R)-2,3,4,5,6-pentahydroxycyclohexyl]oxy}phosphoryl)oxy]-3-(palmitoyloxy)-2-propanyl stearate	ZNF385D	Naive CD4+ T	0.00108175	0.155119
(2R)-1-[(Hydroxy{[(2R,3R,5S,6R)-2,3,4,5,6-pentahydroxycyclohexyl]oxy}phosphoryl)oxy]-3-(palmitoyloxy)-2-propanyl stearate	IGLL1	Naive CD4+ T	0.00241844	0.21958
(2R)-1-[(Hydroxy{[(2R,3R,5S,6R)-2,3,4,5,6-pentahydroxycyclohexyl]oxy}phosphoryl)oxy]-3-(palmitoyloxy)-2-propanyl stearate	NKAIN2	Naive CD4+ T	0.000853608	0.14111
(2R)-1-[(Hydroxy{[(2R,3R,5S,6R)-2,3,4,5,6-pentahydroxycyclohexyl]oxy}phosphoryl)oxy]-3-(palmitoyloxy)-2-propanyl stearate	CALN1	Naive CD4+ T	0.0033949	0.250814
(2R)-1-[(Hydroxy{[(2R,3R,5S,6R)-2,3,4,5,6-pentahydroxycyclohexyl]oxy}phosphoryl)oxy]-3-(palmitoyloxy)-2-propanyl stearate	AL589693.1	Naive CD4+ T	0.00491194	0.293566
(2R)-1-[(Hydroxy{[(2R,3R,5S,6R)-2,3,4,5,6-pentahydroxycyclohexyl]oxy}phosphoryl)oxy]-3-(palmitoyloxy)-2-propanyl stearate	CHL1	Naive CD4+ T	0.00197886	0.201258
(2R)-1-[(Hydroxy{[(2R,3R,5S,6R)-2,3,4,5,6-pentahydroxycyclohexyl]oxy}phosphoryl)oxy]-3-(palmitoyloxy)-2-propanyl stearate	AL136456.1	Naive CD4+ T	4.72014e-05	0.0458967
(2R)-1-[(Hydroxy{[(2R,3R,5S,6R)-2,3,4,5,6-pentahydroxycyclohexyl]oxy}phosphoryl)oxy]-3-(palmitoyloxy)-2-propanyl stearate	MIR924HG	Naive CD4+ T	0.000723125	0.13404
(2R)-1-[(Hydroxy{[(2R,3R,5S,6R)-2,3,4,5,6-pentahydroxycyclohexyl]oxy}phosphoryl)oxy]-3-(palmitoyloxy)-2-propanyl stearate	CADPS2	Naive CD4+ T	0.00137178	0.172249
(2R)-1-[(Hydroxy{[(2R,3R,5S,6R)-2,3,4,5,6-pentahydroxycyclohexyl]oxy}phosphoryl)oxy]-3-(palmitoyloxy)-2-propanyl stearate	VCAN	Naive CD4+ T	0.000225784	0.0799673
(2R)-1-[(Hydroxy{[(2R,3R,5S,6R)-2,3,4,5,6-pentahydroxycyclohexyl]oxy}phosphoryl)oxy]-3-(palmitoyloxy)-2-propanyl stearate	PTPRS	Naive CD4+ T	0.00486924	0.292603
(2R)-1-[(Hydroxy{[(2R,3R,5S,6R)-2,3,4,5,6-pentahydroxycyclohexyl]oxy}phosphoryl)oxy]-3-(palmitoyloxy)-2-propanyl stearate	RGS7	Naive CD4+ T	0.000936652	0.147392
(2R)-1-[(Hydroxy{[(2R,3R,5S,6R)-2,3,4,5,6-pentahydroxycyclohexyl]oxy}phosphoryl)oxy]-3-(palmitoyloxy)-2-propanyl stearate	DIAPH3	Naive CD4+ T	0.000802993	0.138532
(2R)-1-[(Hydroxy{[(2R,3R,5S,6R)-2,3,4,5,6-pentahydroxycyclohexyl]oxy}phosphoryl)oxy]-3-(palmitoyloxy)-2-propanyl stearate	XACT	Naive CD4+ T	6.07831e-05	0.050911
(2R)-1-[(Hydroxy{[(2R,3R,5S,6R)-2,3,4,5,6-pentahydroxycyclohexyl]oxy}phosphoryl)oxy]-3-(palmitoyloxy)-2-propanyl stearate	IL12A.AS1	Naive CD4+ T	0.00238921	0.218766
(2R)-1-[(Hydroxy{[(2R,3R,5S,6R)-2,3,4,5,6-pentahydroxycyclohexyl]oxy}phosphoryl)oxy]-3-(palmitoyloxy)-2-propanyl stearate	LINC01505	Naive CD4+ T	7.83578e-06	0.0218647
(2R)-1-[(Hydroxy{[(2R,3R,5S,6R)-2,3,4,5,6-pentahydroxycyclohexyl]oxy}phosphoryl)oxy]-3-(palmitoyloxy)-2-propanyl stearate	NCKAP5	Naive CD4+ T	0.00127635	0.166291
(2R)-1-[(Hydroxy{[(2R,3R,5S,6R)-2,3,4,5,6-pentahydroxycyclohexyl]oxy}phosphoryl)oxy]-3-(palmitoyloxy)-2-propanyl stearate	CLNK	Naive CD4+ T	0.00354556	0.25557
(2R)-1-[(Hydroxy{[(2R,3R,5S,6R)-2,3,4,5,6-pentahydroxycyclohexyl]oxy}phosphoryl)oxy]-3-(palmitoyloxy)-2-propanyl stearate	DLGAP2	Naive CD4+ T	0.00303015	0.241032
(2R)-1-[(Hydroxy{[(2R,3R,5S,6R)-2,3,4,5,6-pentahydroxycyclohexyl]oxy}phosphoryl)oxy]-3-(palmitoyloxy)-2-propanyl stearate	RTN1	Naive CD4+ T	0.00222241	0.211827
(2R)-1-[(Hydroxy{[(2R,3R,5S,6R)-2,3,4,5,6-pentahydroxycyclohexyl]oxy}phosphoryl)oxy]-3-(palmitoyloxy)-2-propanyl stearate	CENPP	Naive CD4+ T	0.0013257	0.169213
(2R)-1-[(Hydroxy{[(2R,3R,5S,6R)-2,3,4,5,6-pentahydroxycyclohexyl]oxy}phosphoryl)oxy]-3-(palmitoyloxy)-2-propanyl stearate	NRG1	Naive CD4+ T	0.00372519	0.261148
(2R)-1-[(Hydroxy{[(2R,3R,5S,6R)-2,3,4,5,6-pentahydroxycyclohexyl]oxy}phosphoryl)oxy]-3-(palmitoyloxy)-2-propanyl stearate	IGLV1.40	Naive CD4+ T	0.00244593	0.220676
(2R)-1-[(Hydroxy{[(2R,3R,5S,6R)-2,3,4,5,6-pentahydroxycyclohexyl]oxy}phosphoryl)oxy]-3-(palmitoyloxy)-2-propanyl stearate	NAV3	Naive CD4+ T	0.00172893	0.191339
(2R)-1-[(Hydroxy{[(2R,3R,5S,6R)-2,3,4,5,6-pentahydroxycyclohexyl]oxy}phosphoryl)oxy]-3-(palmitoyloxy)-2-propanyl stearate	AL592429.2	Naive CD4+ T	5.01345e-05	0.0469862
(2R)-1-[(Hydroxy{[(2R,3R,5S,6R)-2,3,4,5,6-pentahydroxycyclohexyl]oxy}phosphoryl)oxy]-3-(palmitoyloxy)-2-propanyl stearate	LTBP1	Naive CD4+ T	0.000834616	0.139694
(2R)-1-[(Hydroxy{[(2R,3R,5S,6R)-2,3,4,5,6-pentahydroxycyclohexyl]oxy}phosphoryl)oxy]-3-(palmitoyloxy)-2-propanyl stearate	MECOM	Naive CD4+ T	1.90121e-05	0.0320393
(2R)-1-[(Hydroxy{[(2R,3R,5S,6R)-2,3,4,5,6-pentahydroxycyclohexyl]oxy}phosphoryl)oxy]-3-(palmitoyloxy)-2-propanyl stearate	GPC6	Naive CD4+ T	0.000921817	0.14632
(2R)-1-[(Hydroxy{[(2R,3R,5S,6R)-2,3,4,5,6-pentahydroxycyclohexyl]oxy}phosphoryl)oxy]-3-(palmitoyloxy)-2-propanyl stearate	PARD3	Naive CD4+ T	0.00269215	0.229969
(2R)-1-[(Hydroxy{[(2R,3R,5S,6R)-2,3,4,5,6-pentahydroxycyclohexyl]oxy}phosphoryl)oxy]-3-(palmitoyloxy)-2-propanyl stearate	RRP12	Naive CD4+ T	0.000922101	0.14633
(2R)-1-[(Hydroxy{[(2R,3R,5S,6R)-2,3,4,5,6-pentahydroxycyclohexyl]oxy}phosphoryl)oxy]-3-(palmitoyloxy)-2-propanyl stearate	NR4A3	Naive CD4+ T	0.00337529	0.250424
(2R)-1-[(Hydroxy{[(2R,3R,5S,6R)-2,3,4,5,6-pentahydroxycyclohexyl]oxy}phosphoryl)oxy]-3-(palmitoyloxy)-2-propanyl stearate	WWOX	Naive CD4+ T	0.00198917	0.201754
(2R)-1-[(Hydroxy{[(2R,3R,5S,6R)-2,3,4,5,6-pentahydroxycyclohexyl]oxy}phosphoryl)oxy]-3-(palmitoyloxy)-2-propanyl stearate	LARGE1	Naive CD4+ T	0.000433931	0.107242
(2R)-1-[(Hydroxy{[(2R,3R,5S,6R)-2,3,4,5,6-pentahydroxycyclohexyl]oxy}phosphoryl)oxy]-3-(palmitoyloxy)-2-propanyl stearate	AC104248.1	Naive CD4+ T	0.0013285	0.16946
(2R)-1-[(Hydroxy{[(2R,3R,5S,6R)-2,3,4,5,6-pentahydroxycyclohexyl]oxy}phosphoryl)oxy]-3-(palmitoyloxy)-2-propanyl stearate	HIST1H1D	Naive CD4+ T	0.0039062	0.266195
(2R)-1-[(Hydroxy{[(2R,3R,5S,6R)-2,3,4,5,6-pentahydroxycyclohexyl]oxy}phosphoryl)oxy]-3-(palmitoyloxy)-2-propanyl stearate	RNASE3	Naive CD4+ T	0.00078427	0.137736
(2R)-1-[(Hydroxy{[(2R,3R,5S,6R)-2,3,4,5,6-pentahydroxycyclohexyl]oxy}phosphoryl)oxy]-3-(palmitoyloxy)-2-propanyl stearate	MAGI1	Naive CD4+ T	0.00260318	0.226664
(2R)-1-[(Hydroxy{[(2R,3R,5S,6R)-2,3,4,5,6-pentahydroxycyclohexyl]oxy}phosphoryl)oxy]-3-(palmitoyloxy)-2-propanyl stearate	AC093916.1	Naive CD4+ T	0.00151975	0.180021
(2R)-1-[(Hydroxy{[(2R,3R,5S,6R)-2,3,4,5,6-pentahydroxycyclohexyl]oxy}phosphoryl)oxy]-3-(palmitoyloxy)-2-propanyl stearate	GSTP1	Naive CD4+ T	0.000382933	0.101028
(2R)-1-[(Hydroxy{[(2R,3R,5S,6R)-2,3,4,5,6-pentahydroxycyclohexyl]oxy}phosphoryl)oxy]-3-(palmitoyloxy)-2-propanyl stearate	C5AR1	Naive CD4+ T	0.00131099	0.16824
(2R)-1-[(Hydroxy{[(2R,3R,5S,6R)-2,3,4,5,6-pentahydroxycyclohexyl]oxy}phosphoryl)oxy]-3-(palmitoyloxy)-2-propanyl stearate	BMPER	Naive CD4+ T	0.00204695	0.204515
(2R)-1-[(Hydroxy{[(2R,3R,5S,6R)-2,3,4,5,6-pentahydroxycyclohexyl]oxy}phosphoryl)oxy]-3-(palmitoyloxy)-2-propanyl stearate	SYT1	Naive CD4+ T	0.000775181	0.137736
(2R)-1-[(Hydroxy{[(2R,3R,5S,6R)-2,3,4,5,6-pentahydroxycyclohexyl]oxy}phosphoryl)oxy]-3-(palmitoyloxy)-2-propanyl stearate	AGBL4	Naive CD4+ T	0.000106869	0.0617345
(2R)-1-[(Hydroxy{[(2R,3R,5S,6R)-2,3,4,5,6-pentahydroxycyclohexyl]oxy}phosphoryl)oxy]-3-(palmitoyloxy)-2-propanyl stearate	PRR11	Naive CD4+ T	0.00109455	0.155119
(2R)-1-[(Hydroxy{[(2R,3R,5S,6R)-2,3,4,5,6-pentahydroxycyclohexyl]oxy}phosphoryl)oxy]-3-(palmitoyloxy)-2-propanyl stearate	GALNT17	Naive CD4+ T	0.000378828	0.100484
(2R)-1-[(Hydroxy{[(2R,3R,5S,6R)-2,3,4,5,6-pentahydroxycyclohexyl]oxy}phosphoryl)oxy]-3-(palmitoyloxy)-2-propanyl stearate	LINC01320	Naive CD4+ T	0.000443797	0.108397
(2R)-1-[(Hydroxy{[(2R,3R,5S,6R)-2,3,4,5,6-pentahydroxycyclohexyl]oxy}phosphoryl)oxy]-3-(palmitoyloxy)-2-propanyl stearate	PELI1	Naive CD4+ T	0.00235863	0.217665
(2R)-1-[(Hydroxy{[(2R,3R,5S,6R)-2,3,4,5,6-pentahydroxycyclohexyl]oxy}phosphoryl)oxy]-3-(palmitoyloxy)-2-propanyl stearate	AC007091.1	Naive CD4+ T	0.000493181	0.112585
(2R)-1-[(Hydroxy{[(2R,3R,5S,6R)-2,3,4,5,6-pentahydroxycyclohexyl]oxy}phosphoryl)oxy]-3-(palmitoyloxy)-2-propanyl stearate	KIAA1217	Naive CD4+ T	0.0022678	0.213869
(2R)-1-[(Hydroxy{[(2R,3R,5S,6R)-2,3,4,5,6-pentahydroxycyclohexyl]oxy}phosphoryl)oxy]-3-(palmitoyloxy)-2-propanyl stearate	LINC01811	Naive CD4+ T	0.00114456	0.157854
(2R)-1-[(Hydroxy{[(2R,3R,5S,6R)-2,3,4,5,6-pentahydroxycyclohexyl]oxy}phosphoryl)oxy]-3-(palmitoyloxy)-2-propanyl stearate	CD83	Naive CD4+ T	0.00274476	0.231968
(2R)-1-[(Hydroxy{[(2R,3R,5S,6R)-2,3,4,5,6-pentahydroxycyclohexyl]oxy}phosphoryl)oxy]-3-(palmitoyloxy)-2-propanyl stearate	AC007389.1	Naive CD4+ T	0.000676432	0.129969
(2R)-1-[(Hydroxy{[(2R,3R,5S,6R)-2,3,4,5,6-pentahydroxycyclohexyl]oxy}phosphoryl)oxy]-3-(palmitoyloxy)-2-propanyl stearate	TAFA1	Naive CD4+ T	0.000204034	0.0778214
(2R)-1-[(Hydroxy{[(2R,3R,5S,6R)-2,3,4,5,6-pentahydroxycyclohexyl]oxy}phosphoryl)oxy]-3-(palmitoyloxy)-2-propanyl stearate	PLD5	Naive CD4+ T	0.00289753	0.236088
(2R)-1-[(Hydroxy{[(2R,3R,5S,6R)-2,3,4,5,6-pentahydroxycyclohexyl]oxy}phosphoryl)oxy]-3-(palmitoyloxy)-2-propanyl stearate	FRMD6	Naive CD4+ T	0.00406792	0.271066
(2R)-1-[(Hydroxy{[(2R,3R,5S,6R)-2,3,4,5,6-pentahydroxycyclohexyl]oxy}phosphoryl)oxy]-3-(palmitoyloxy)-2-propanyl stearate	AC010880.1	Naive CD4+ T	0.000787493	0.137736
(2R)-1-[(Hydroxy{[(2R,3R,5S,6R)-2,3,4,5,6-pentahydroxycyclohexyl]oxy}phosphoryl)oxy]-3-(palmitoyloxy)-2-propanyl stearate	CDH7	Naive CD4+ T	0.00025987	0.0854094
(2R)-1-[(Hydroxy{[(2R,3R,5S,6R)-2,3,4,5,6-pentahydroxycyclohexyl]oxy}phosphoryl)oxy]-3-(palmitoyloxy)-2-propanyl stearate	PFKFB3	Naive CD4+ T	0.00370367	0.260756
(2R)-1-[(Hydroxy{[(2R,3R,5S,6R)-2,3,4,5,6-pentahydroxycyclohexyl]oxy}phosphoryl)oxy]-3-(palmitoyloxy)-2-propanyl stearate	DIPK1A	Naive CD4+ T	0.000924292	0.146528
(2R)-1-[(Hydroxy{[(2R,3R,5S,6R)-2,3,4,5,6-pentahydroxycyclohexyl]oxy}phosphoryl)oxy]-3-(palmitoyloxy)-2-propanyl stearate	NFIB	Naive CD4+ T	0.000267311	0.0868265
(2R)-1-[(Hydroxy{[(2R,3R,5S,6R)-2,3,4,5,6-pentahydroxycyclohexyl]oxy}phosphoryl)oxy]-3-(palmitoyloxy)-2-propanyl stearate	POLA1	Naive CD4+ T	0.00496966	0.294925
(2R)-1-[(Hydroxy{[(2R,3R,5S,6R)-2,3,4,5,6-pentahydroxycyclohexyl]oxy}phosphoryl)oxy]-3-(palmitoyloxy)-2-propanyl stearate	DMD	Naive CD4+ T	0.000440273	0.107999
(2R)-1-[(Hydroxy{[(2R,3R,5S,6R)-2,3,4,5,6-pentahydroxycyclohexyl]oxy}phosphoryl)oxy]-3-(palmitoyloxy)-2-propanyl stearate	FIGN	Naive CD4+ T	0.00428474	0.276637
(2R)-1-[(Hydroxy{[(2R,3R,5S,6R)-2,3,4,5,6-pentahydroxycyclohexyl]oxy}phosphoryl)oxy]-3-(palmitoyloxy)-2-propanyl stearate	IL3RA	Naive CD4+ T	0.00301023	0.240454
(2R)-1-[(Hydroxy{[(2R,3R,5S,6R)-2,3,4,5,6-pentahydroxycyclohexyl]oxy}phosphoryl)oxy]-3-(palmitoyloxy)-2-propanyl stearate	AC117453.1	Naive CD4+ T	0.000447961	0.108478
(2R)-1-[(Hydroxy{[(2R,3R,5S,6R)-2,3,4,5,6-pentahydroxycyclohexyl]oxy}phosphoryl)oxy]-3-(palmitoyloxy)-2-propanyl stearate	AL078604.4	Naive CD4+ T	0.00171593	0.190918
(2R)-1-[(Hydroxy{[(2R,3R,5S,6R)-2,3,4,5,6-pentahydroxycyclohexyl]oxy}phosphoryl)oxy]-3-(palmitoyloxy)-2-propanyl stearate	E2F7	Naive CD4+ T	0.00333785	0.249458
(2R)-1-[(Hydroxy{[(2R,3R,5S,6R)-2,3,4,5,6-pentahydroxycyclohexyl]oxy}phosphoryl)oxy]-3-(palmitoyloxy)-2-propanyl stearate	AC108749.1	Naive CD4+ T	0.00103814	0.153862
(2R)-1-[(Hydroxy{[(2R,3R,5S,6R)-2,3,4,5,6-pentahydroxycyclohexyl]oxy}phosphoryl)oxy]-3-(palmitoyloxy)-2-propanyl stearate	NKAIN3	Naive CD4+ T	0.004352	0.278755
(2R)-1-[(Hydroxy{[(2R,3R,5S,6R)-2,3,4,5,6-pentahydroxycyclohexyl]oxy}phosphoryl)oxy]-3-(palmitoyloxy)-2-propanyl stearate	AC119674.1	Naive CD4+ T	8.53155e-05	0.0565147
(2R)-1-[(Hydroxy{[(2R,3R,5S,6R)-2,3,4,5,6-pentahydroxycyclohexyl]oxy}phosphoryl)oxy]-3-(palmitoyloxy)-2-propanyl stearate	AL157911.1	Naive CD4+ T	0.000314788	0.0932249
(2R)-1-[(Hydroxy{[(2R,3R,5S,6R)-2,3,4,5,6-pentahydroxycyclohexyl]oxy}phosphoryl)oxy]-3-(palmitoyloxy)-2-propanyl stearate	AC126696.1	Naive CD4+ T	0.00206272	0.205179
(2R)-1-[(Hydroxy{[(2R,3R,5S,6R)-2,3,4,5,6-pentahydroxycyclohexyl]oxy}phosphoryl)oxy]-3-(palmitoyloxy)-2-propanyl stearate	AC002460.2	Naive CD4+ T	0.00308916	0.243008
(2R)-1-[(Hydroxy{[(2R,3R,5S,6R)-2,3,4,5,6-pentahydroxycyclohexyl]oxy}phosphoryl)oxy]-3-(palmitoyloxy)-2-propanyl stearate	SHTN1	Naive CD4+ T	0.000964581	0.149275
(2R)-1-[(Hydroxy{[(2R,3R,5S,6R)-2,3,4,5,6-pentahydroxycyclohexyl]oxy}phosphoryl)oxy]-3-(palmitoyloxy)-2-propanyl stearate	CTDSPL	Naive CD4+ T	0.000256791	0.0849487
(2R)-1-[(Hydroxy{[(2R,3R,5S,6R)-2,3,4,5,6-pentahydroxycyclohexyl]oxy}phosphoryl)oxy]-3-(palmitoyloxy)-2-propanyl stearate	Z93403.1	Naive CD4+ T	0.00217162	0.209752
(2R)-1-[(Hydroxy{[(2R,3R,5S,6R)-2,3,4,5,6-pentahydroxycyclohexyl]oxy}phosphoryl)oxy]-3-(palmitoyloxy)-2-propanyl stearate	AC021594.2	Naive CD4+ T	0.000201502	0.0776386
(2R)-1-[(Hydroxy{[(2R,3R,5S,6R)-2,3,4,5,6-pentahydroxycyclohexyl]oxy}phosphoryl)oxy]-3-(palmitoyloxy)-2-propanyl stearate	TMEM176B	Naive CD4+ T	0.00338718	0.250545
(2R)-1-[(Hydroxy{[(2R,3R,5S,6R)-2,3,4,5,6-pentahydroxycyclohexyl]oxy}phosphoryl)oxy]-3-(palmitoyloxy)-2-propanyl stearate	SERPINB2	Naive CD4+ T	0.00151324	0.179777
(2R)-1-[(Hydroxy{[(2R,3R,5S,6R)-2,3,4,5,6-pentahydroxycyclohexyl]oxy}phosphoryl)oxy]-3-(palmitoyloxy)-2-propanyl stearate	YES1	Naive CD4+ T	0.00448632	0.282249
(2R)-1-[(Hydroxy{[(2R,3R,5S,6R)-2,3,4,5,6-pentahydroxycyclohexyl]oxy}phosphoryl)oxy]-3-(palmitoyloxy)-2-propanyl stearate	C8orf37.AS1	Naive CD4+ T	0.000552243	0.118277
(2R)-1-[(Hydroxy{[(2R,3R,5S,6R)-2,3,4,5,6-pentahydroxycyclohexyl]oxy}phosphoryl)oxy]-3-(palmitoyloxy)-2-propanyl stearate	PILRA	Naive CD4+ T	0.000775654	0.137736
(2R)-1-[(Hydroxy{[(2R,3R,5S,6R)-2,3,4,5,6-pentahydroxycyclohexyl]oxy}phosphoryl)oxy]-3-(palmitoyloxy)-2-propanyl stearate	FRMD3	Naive CD4+ T	0.000855494	0.141185
(2R)-1-[(Hydroxy{[(2R,3R,5S,6R)-2,3,4,5,6-pentahydroxycyclohexyl]oxy}phosphoryl)oxy]-3-(palmitoyloxy)-2-propanyl stearate	RNF150	Naive CD4+ T	0.000357921	0.0986574
(2R)-1-[(Hydroxy{[(2R,3R,5S,6R)-2,3,4,5,6-pentahydroxycyclohexyl]oxy}phosphoryl)oxy]-3-(palmitoyloxy)-2-propanyl stearate	ENPP2	Naive CD4+ T	0.00216338	0.209387
(2R)-1-[(Hydroxy{[(2R,3R,5S,6R)-2,3,4,5,6-pentahydroxycyclohexyl]oxy}phosphoryl)oxy]-3-(palmitoyloxy)-2-propanyl stearate	AC012447.1	Naive CD4+ T	0.000719474	0.13366
(2R)-1-[(Hydroxy{[(2R,3R,5S,6R)-2,3,4,5,6-pentahydroxycyclohexyl]oxy}phosphoryl)oxy]-3-(palmitoyloxy)-2-propanyl stearate	CAMK1D	Naive CD4+ T	0.00237335	0.218183
(2R)-1-[(Hydroxy{[(2R,3R,5S,6R)-2,3,4,5,6-pentahydroxycyclohexyl]oxy}phosphoryl)oxy]-3-(palmitoyloxy)-2-propanyl stearate	ITGAX	Naive CD4+ T	0.0008968	0.144598
(2R)-1-[(Hydroxy{[(2R,3R,5S,6R)-2,3,4,5,6-pentahydroxycyclohexyl]oxy}phosphoryl)oxy]-3-(palmitoyloxy)-2-propanyl stearate	DGKG	Naive CD4+ T	4.64785e-05	0.0456444
(2R)-1-[(Hydroxy{[(2R,3R,5S,6R)-2,3,4,5,6-pentahydroxycyclohexyl]oxy}phosphoryl)oxy]-3-(palmitoyloxy)-2-propanyl stearate	SH3BP4	Naive CD4+ T	0.000242591	0.0828807
(2R)-1-[(Hydroxy{[(2R,3R,5S,6R)-2,3,4,5,6-pentahydroxycyclohexyl]oxy}phosphoryl)oxy]-3-(palmitoyloxy)-2-propanyl stearate	LINC02109	Naive CD4+ T	0.00248128	0.221922
(2R)-1-[(Hydroxy{[(2R,3R,5S,6R)-2,3,4,5,6-pentahydroxycyclohexyl]oxy}phosphoryl)oxy]-3-(palmitoyloxy)-2-propanyl stearate	GLRA3	Naive CD4+ T	0.000202448	0.077723
(2R)-1-[(Hydroxy{[(2R,3R,5S,6R)-2,3,4,5,6-pentahydroxycyclohexyl]oxy}phosphoryl)oxy]-3-(palmitoyloxy)-2-propanyl stearate	AC022217.3	Naive CD4+ T	0.000293745	0.0904732
(2R)-1-[(Hydroxy{[(2R,3R,5S,6R)-2,3,4,5,6-pentahydroxycyclohexyl]oxy}phosphoryl)oxy]-3-(palmitoyloxy)-2-propanyl stearate	BTBD9	Naive CD4+ T	0.00495782	0.294645
(2R)-1-[(Hydroxy{[(2R,3R,5S,6R)-2,3,4,5,6-pentahydroxycyclohexyl]oxy}phosphoryl)oxy]-3-(palmitoyloxy)-2-propanyl stearate	LINC00486	Naive CD4+ T	0.00437917	0.279298
(2R)-1-[(Hydroxy{[(2R,3R,5S,6R)-2,3,4,5,6-pentahydroxycyclohexyl]oxy}phosphoryl)oxy]-3-(palmitoyloxy)-2-propanyl stearate	IGHV1.69.2	Naive CD4+ T	0.0046235	0.285632
(2R)-1-[(Hydroxy{[(2R,3R,5S,6R)-2,3,4,5,6-pentahydroxycyclohexyl]oxy}phosphoryl)oxy]-3-(palmitoyloxy)-2-propanyl stearate	AC021851.2	Naive CD4+ T	1.96083e-06	0.0120417
(2R)-1-[(Hydroxy{[(2R,3R,5S,6R)-2,3,4,5,6-pentahydroxycyclohexyl]oxy}phosphoryl)oxy]-3-(palmitoyloxy)-2-propanyl stearate	BACH1	Naive CD4+ T	0.00295355	0.238322
(2R)-1-[(Hydroxy{[(2R,3R,5S,6R)-2,3,4,5,6-pentahydroxycyclohexyl]oxy}phosphoryl)oxy]-3-(palmitoyloxy)-2-propanyl stearate	AL365255.1	Naive CD4+ T	0.00234524	0.217135
(2R)-1-[(Hydroxy{[(2R,3R,5S,6R)-2,3,4,5,6-pentahydroxycyclohexyl]oxy}phosphoryl)oxy]-3-(palmitoyloxy)-2-propanyl stearate	ASTL	Naive CD4+ T	0.00257219	0.225644
(2R)-1-[(Hydroxy{[(2R,3R,5S,6R)-2,3,4,5,6-pentahydroxycyclohexyl]oxy}phosphoryl)oxy]-3-(palmitoyloxy)-2-propanyl stearate	AC008592.1	Naive CD4+ T	0.000124264	0.0657711
(2R)-1-[(Hydroxy{[(2R,3R,5S,6R)-2,3,4,5,6-pentahydroxycyclohexyl]oxy}phosphoryl)oxy]-3-(palmitoyloxy)-2-propanyl stearate	PITPNC1	Naive CD4+ T	0.00466453	0.286963
(2R)-1-[(Hydroxy{[(2R,3R,5S,6R)-2,3,4,5,6-pentahydroxycyclohexyl]oxy}phosphoryl)oxy]-3-(palmitoyloxy)-2-propanyl stearate	HS3ST2	Naive CD4+ T	0.00478597	0.290595
(2R)-1-[(Hydroxy{[(2R,3R,5S,6R)-2,3,4,5,6-pentahydroxycyclohexyl]oxy}phosphoryl)oxy]-3-(palmitoyloxy)-2-propanyl stearate	LINC01500	Naive CD4+ T	0.000852426	0.141057
(2R)-1-[(Hydroxy{[(2R,3R,5S,6R)-2,3,4,5,6-pentahydroxycyclohexyl]oxy}phosphoryl)oxy]-3-(palmitoyloxy)-2-propanyl stearate	C3orf80	Naive CD4+ T	0.00187432	0.197543
(2R)-1-[(Hydroxy{[(2R,3R,5S,6R)-2,3,4,5,6-pentahydroxycyclohexyl]oxy}phosphoryl)oxy]-3-(palmitoyloxy)-2-propanyl stearate	DENND2C	Naive CD4+ T	0.00167153	0.188145
(2R)-1-[(Hydroxy{[(2R,3R,5S,6R)-2,3,4,5,6-pentahydroxycyclohexyl]oxy}phosphoryl)oxy]-3-(palmitoyloxy)-2-propanyl stearate	XYLT1	Naive CD4+ T	0.000516271	0.114999
(2R)-1-[(Hydroxy{[(2R,3R,5S,6R)-2,3,4,5,6-pentahydroxycyclohexyl]oxy}phosphoryl)oxy]-3-(palmitoyloxy)-2-propanyl stearate	AL078590.2	Naive CD4+ T	0.00190288	0.198355
(2R)-1-[(Hydroxy{[(2R,3R,5S,6R)-2,3,4,5,6-pentahydroxycyclohexyl]oxy}phosphoryl)oxy]-3-(palmitoyloxy)-2-propanyl stearate	CLIP2	Naive CD4+ T	8.49234e-05	0.0564437
Tjipanazole E	PTGDS	Naive CD4+ T	0.00312679	0.243359
Tjipanazole E	PF4	Naive CD4+ T	0.000174368	0.0735597
Tjipanazole E	GP1BB	Naive CD4+ T	0.00121283	0.162094
Tjipanazole E	ITIH5	Naive CD4+ T	0.000397285	0.102953
Tjipanazole E	CCL2	Naive CD4+ T	0.00201204	0.20279
Tjipanazole E	ANTXR1	Naive CD4+ T	0.000964368	0.149275
Tjipanazole E	HIST1H3C	Naive CD4+ T	0.00336103	0.250151
Tjipanazole E	SOCS2	Naive CD4+ T	0.000735195	0.135018
2-Acetamido-2-deoxy-1-O-{hydroxy[(hydroxy{[(2E,5E,8E,11E,14E,17E,20E,23E,26E,29E)-3,6,9,12,15,18,21,24,27,30,34-undecamethyl-2,5,8,11,14,17,20,23,26,29,33-pentatriacontaundecaen-1-yl]oxy}phosphoryl)ox y]phosphoryl}-alpha-D-galactopyranose	IGFBP5	Naive CD4+ T	0.00324026	0.246367
2-Acetamido-2-deoxy-1-O-{hydroxy[(hydroxy{[(2E,5E,8E,11E,14E,17E,20E,23E,26E,29E)-3,6,9,12,15,18,21,24,27,30,34-undecamethyl-2,5,8,11,14,17,20,23,26,29,33-pentatriacontaundecaen-1-yl]oxy}phosphoryl)ox y]phosphoryl}-alpha-D-galactopyranose	TNC	Naive CD4+ T	2.25279e-05	0.0340707
2-Acetamido-2-deoxy-1-O-{hydroxy[(hydroxy{[(2E,5E,8E,11E,14E,17E,20E,23E,26E,29E)-3,6,9,12,15,18,21,24,27,30,34-undecamethyl-2,5,8,11,14,17,20,23,26,29,33-pentatriacontaundecaen-1-yl]oxy}phosphoryl)ox y]phosphoryl}-alpha-D-galactopyranose	AL589693.1	Naive CD4+ T	0.00176508	0.193078
2-Acetamido-2-deoxy-1-O-{hydroxy[(hydroxy{[(2E,5E,8E,11E,14E,17E,20E,23E,26E,29E)-3,6,9,12,15,18,21,24,27,30,34-undecamethyl-2,5,8,11,14,17,20,23,26,29,33-pentatriacontaundecaen-1-yl]oxy}phosphoryl)ox y]phosphoryl}-alpha-D-galactopyranose	SOX5	Naive CD4+ T	0.00105584	0.154873
2-Acetamido-2-deoxy-1-O-{hydroxy[(hydroxy{[(2E,5E,8E,11E,14E,17E,20E,23E,26E,29E)-3,6,9,12,15,18,21,24,27,30,34-undecamethyl-2,5,8,11,14,17,20,23,26,29,33-pentatriacontaundecaen-1-yl]oxy}phosphoryl)ox y]phosphoryl}-alpha-D-galactopyranose	NRXN3	Naive CD4+ T	0.00268689	0.229797
2-Acetamido-2-deoxy-1-O-{hydroxy[(hydroxy{[(2E,5E,8E,11E,14E,17E,20E,23E,26E,29E)-3,6,9,12,15,18,21,24,27,30,34-undecamethyl-2,5,8,11,14,17,20,23,26,29,33-pentatriacontaundecaen-1-yl]oxy}phosphoryl)ox y]phosphoryl}-alpha-D-galactopyranose	NAV2	Naive CD4+ T	0.000271389	0.087502
2-Acetamido-2-deoxy-1-O-{hydroxy[(hydroxy{[(2E,5E,8E,11E,14E,17E,20E,23E,26E,29E)-3,6,9,12,15,18,21,24,27,30,34-undecamethyl-2,5,8,11,14,17,20,23,26,29,33-pentatriacontaundecaen-1-yl]oxy}phosphoryl)ox y]phosphoryl}-alpha-D-galactopyranose	FCER1A	Naive CD4+ T	0.00228182	0.214543
2-Acetamido-2-deoxy-1-O-{hydroxy[(hydroxy{[(2E,5E,8E,11E,14E,17E,20E,23E,26E,29E)-3,6,9,12,15,18,21,24,27,30,34-undecamethyl-2,5,8,11,14,17,20,23,26,29,33-pentatriacontaundecaen-1-yl]oxy}phosphoryl)ox y]phosphoryl}-alpha-D-galactopyranose	LINC02694	Naive CD4+ T	0.000629864	0.126358
2-Acetamido-2-deoxy-1-O-{hydroxy[(hydroxy{[(2E,5E,8E,11E,14E,17E,20E,23E,26E,29E)-3,6,9,12,15,18,21,24,27,30,34-undecamethyl-2,5,8,11,14,17,20,23,26,29,33-pentatriacontaundecaen-1-yl]oxy}phosphoryl)ox y]phosphoryl}-alpha-D-galactopyranose	LINC01374	Naive CD4+ T	0.000463317	0.109074
2-Acetamido-2-deoxy-1-O-{hydroxy[(hydroxy{[(2E,5E,8E,11E,14E,17E,20E,23E,26E,29E)-3,6,9,12,15,18,21,24,27,30,34-undecamethyl-2,5,8,11,14,17,20,23,26,29,33-pentatriacontaundecaen-1-yl]oxy}phosphoryl)ox y]phosphoryl}-alpha-D-galactopyranose	FRZB	Naive CD4+ T	0.00191212	0.198832
2-Acetamido-2-deoxy-1-O-{hydroxy[(hydroxy{[(2E,5E,8E,11E,14E,17E,20E,23E,26E,29E)-3,6,9,12,15,18,21,24,27,30,34-undecamethyl-2,5,8,11,14,17,20,23,26,29,33-pentatriacontaundecaen-1-yl]oxy}phosphoryl)ox y]phosphoryl}-alpha-D-galactopyranose	LINGO2	Naive CD4+ T	0.00244308	0.220541
2-Acetamido-2-deoxy-1-O-{hydroxy[(hydroxy{[(2E,5E,8E,11E,14E,17E,20E,23E,26E,29E)-3,6,9,12,15,18,21,24,27,30,34-undecamethyl-2,5,8,11,14,17,20,23,26,29,33-pentatriacontaundecaen-1-yl]oxy}phosphoryl)ox y]phosphoryl}-alpha-D-galactopyranose	LIFR	Naive CD4+ T	0.00170483	0.190236
2-Acetamido-2-deoxy-1-O-{hydroxy[(hydroxy{[(2E,5E,8E,11E,14E,17E,20E,23E,26E,29E)-3,6,9,12,15,18,21,24,27,30,34-undecamethyl-2,5,8,11,14,17,20,23,26,29,33-pentatriacontaundecaen-1-yl]oxy}phosphoryl)ox y]phosphoryl}-alpha-D-galactopyranose	RUNX2	Naive CD4+ T	0.000222916	0.0796731
2-Acetamido-2-deoxy-1-O-{hydroxy[(hydroxy{[(2E,5E,8E,11E,14E,17E,20E,23E,26E,29E)-3,6,9,12,15,18,21,24,27,30,34-undecamethyl-2,5,8,11,14,17,20,23,26,29,33-pentatriacontaundecaen-1-yl]oxy}phosphoryl)ox y]phosphoryl}-alpha-D-galactopyranose	DDR2	Naive CD4+ T	0.000591514	0.122184
2-Acetamido-2-deoxy-1-O-{hydroxy[(hydroxy{[(2E,5E,8E,11E,14E,17E,20E,23E,26E,29E)-3,6,9,12,15,18,21,24,27,30,34-undecamethyl-2,5,8,11,14,17,20,23,26,29,33-pentatriacontaundecaen-1-yl]oxy}phosphoryl)ox y]phosphoryl}-alpha-D-galactopyranose	CLEC10A	Naive CD4+ T	0.00308783	0.242971
2-Acetamido-2-deoxy-1-O-{hydroxy[(hydroxy{[(2E,5E,8E,11E,14E,17E,20E,23E,26E,29E)-3,6,9,12,15,18,21,24,27,30,34-undecamethyl-2,5,8,11,14,17,20,23,26,29,33-pentatriacontaundecaen-1-yl]oxy}phosphoryl)ox y]phosphoryl}-alpha-D-galactopyranose	COL26A1	Naive CD4+ T	0.000784073	0.137736
2-Acetamido-2-deoxy-1-O-{hydroxy[(hydroxy{[(2E,5E,8E,11E,14E,17E,20E,23E,26E,29E)-3,6,9,12,15,18,21,24,27,30,34-undecamethyl-2,5,8,11,14,17,20,23,26,29,33-pentatriacontaundecaen-1-yl]oxy}phosphoryl)ox y]phosphoryl}-alpha-D-galactopyranose	EPHB1	Naive CD4+ T	0.000643171	0.127239
2-Acetamido-2-deoxy-1-O-{hydroxy[(hydroxy{[(2E,5E,8E,11E,14E,17E,20E,23E,26E,29E)-3,6,9,12,15,18,21,24,27,30,34-undecamethyl-2,5,8,11,14,17,20,23,26,29,33-pentatriacontaundecaen-1-yl]oxy}phosphoryl)ox y]phosphoryl}-alpha-D-galactopyranose	CASC15	Naive CD4+ T	1.96599e-05	0.0323559
2-Acetamido-2-deoxy-1-O-{hydroxy[(hydroxy{[(2E,5E,8E,11E,14E,17E,20E,23E,26E,29E)-3,6,9,12,15,18,21,24,27,30,34-undecamethyl-2,5,8,11,14,17,20,23,26,29,33-pentatriacontaundecaen-1-yl]oxy}phosphoryl)ox y]phosphoryl}-alpha-D-galactopyranose	XACT	Naive CD4+ T	0.00178468	0.193944
2-Acetamido-2-deoxy-1-O-{hydroxy[(hydroxy{[(2E,5E,8E,11E,14E,17E,20E,23E,26E,29E)-3,6,9,12,15,18,21,24,27,30,34-undecamethyl-2,5,8,11,14,17,20,23,26,29,33-pentatriacontaundecaen-1-yl]oxy}phosphoryl)ox y]phosphoryl}-alpha-D-galactopyranose	DLC1	Naive CD4+ T	0.00223663	0.212427
2-Acetamido-2-deoxy-1-O-{hydroxy[(hydroxy{[(2E,5E,8E,11E,14E,17E,20E,23E,26E,29E)-3,6,9,12,15,18,21,24,27,30,34-undecamethyl-2,5,8,11,14,17,20,23,26,29,33-pentatriacontaundecaen-1-yl]oxy}phosphoryl)ox y]phosphoryl}-alpha-D-galactopyranose	CDK6	Naive CD4+ T	0.00482617	0.291533
2-Acetamido-2-deoxy-1-O-{hydroxy[(hydroxy{[(2E,5E,8E,11E,14E,17E,20E,23E,26E,29E)-3,6,9,12,15,18,21,24,27,30,34-undecamethyl-2,5,8,11,14,17,20,23,26,29,33-pentatriacontaundecaen-1-yl]oxy}phosphoryl)ox y]phosphoryl}-alpha-D-galactopyranose	VGLL3	Naive CD4+ T	0.00342879	0.252023
2-Acetamido-2-deoxy-1-O-{hydroxy[(hydroxy{[(2E,5E,8E,11E,14E,17E,20E,23E,26E,29E)-3,6,9,12,15,18,21,24,27,30,34-undecamethyl-2,5,8,11,14,17,20,23,26,29,33-pentatriacontaundecaen-1-yl]oxy}phosphoryl)ox y]phosphoryl}-alpha-D-galactopyranose	TAFA2	Naive CD4+ T	0.000984569	0.15059
2-Acetamido-2-deoxy-1-O-{hydroxy[(hydroxy{[(2E,5E,8E,11E,14E,17E,20E,23E,26E,29E)-3,6,9,12,15,18,21,24,27,30,34-undecamethyl-2,5,8,11,14,17,20,23,26,29,33-pentatriacontaundecaen-1-yl]oxy}phosphoryl)ox y]phosphoryl}-alpha-D-galactopyranose	IGKV4.1	Naive CD4+ T	0.00119089	0.160524
2-Acetamido-2-deoxy-1-O-{hydroxy[(hydroxy{[(2E,5E,8E,11E,14E,17E,20E,23E,26E,29E)-3,6,9,12,15,18,21,24,27,30,34-undecamethyl-2,5,8,11,14,17,20,23,26,29,33-pentatriacontaundecaen-1-yl]oxy}phosphoryl)ox y]phosphoryl}-alpha-D-galactopyranose	PAPSS2	Naive CD4+ T	0.0049834	0.29531
2-Acetamido-2-deoxy-1-O-{hydroxy[(hydroxy{[(2E,5E,8E,11E,14E,17E,20E,23E,26E,29E)-3,6,9,12,15,18,21,24,27,30,34-undecamethyl-2,5,8,11,14,17,20,23,26,29,33-pentatriacontaundecaen-1-yl]oxy}phosphoryl)ox y]phosphoryl}-alpha-D-galactopyranose	DLG2	Naive CD4+ T	0.000560267	0.119111
2-Acetamido-2-deoxy-1-O-{hydroxy[(hydroxy{[(2E,5E,8E,11E,14E,17E,20E,23E,26E,29E)-3,6,9,12,15,18,21,24,27,30,34-undecamethyl-2,5,8,11,14,17,20,23,26,29,33-pentatriacontaundecaen-1-yl]oxy}phosphoryl)ox y]phosphoryl}-alpha-D-galactopyranose	AL163541.1	Naive CD4+ T	0.00209954	0.206639
2-Acetamido-2-deoxy-1-O-{hydroxy[(hydroxy{[(2E,5E,8E,11E,14E,17E,20E,23E,26E,29E)-3,6,9,12,15,18,21,24,27,30,34-undecamethyl-2,5,8,11,14,17,20,23,26,29,33-pentatriacontaundecaen-1-yl]oxy}phosphoryl)ox y]phosphoryl}-alpha-D-galactopyranose	SGCD	Naive CD4+ T	0.00216529	0.20944
2-Acetamido-2-deoxy-1-O-{hydroxy[(hydroxy{[(2E,5E,8E,11E,14E,17E,20E,23E,26E,29E)-3,6,9,12,15,18,21,24,27,30,34-undecamethyl-2,5,8,11,14,17,20,23,26,29,33-pentatriacontaundecaen-1-yl]oxy}phosphoryl)ox y]phosphoryl}-alpha-D-galactopyranose	ADGRB3	Naive CD4+ T	6.58491e-05	0.0524962
2-Acetamido-2-deoxy-1-O-{hydroxy[(hydroxy{[(2E,5E,8E,11E,14E,17E,20E,23E,26E,29E)-3,6,9,12,15,18,21,24,27,30,34-undecamethyl-2,5,8,11,14,17,20,23,26,29,33-pentatriacontaundecaen-1-yl]oxy}phosphoryl)ox y]phosphoryl}-alpha-D-galactopyranose	SOX6	Naive CD4+ T	0.00348466	0.25365
2-Acetamido-2-deoxy-1-O-{hydroxy[(hydroxy{[(2E,5E,8E,11E,14E,17E,20E,23E,26E,29E)-3,6,9,12,15,18,21,24,27,30,34-undecamethyl-2,5,8,11,14,17,20,23,26,29,33-pentatriacontaundecaen-1-yl]oxy}phosphoryl)ox y]phosphoryl}-alpha-D-galactopyranose	ZNF804A	Naive CD4+ T	0.00108393	0.155119
2-Acetamido-2-deoxy-1-O-{hydroxy[(hydroxy{[(2E,5E,8E,11E,14E,17E,20E,23E,26E,29E)-3,6,9,12,15,18,21,24,27,30,34-undecamethyl-2,5,8,11,14,17,20,23,26,29,33-pentatriacontaundecaen-1-yl]oxy}phosphoryl)ox y]phosphoryl}-alpha-D-galactopyranose	NAV3	Naive CD4+ T	0.000969309	0.149524
2-Acetamido-2-deoxy-1-O-{hydroxy[(hydroxy{[(2E,5E,8E,11E,14E,17E,20E,23E,26E,29E)-3,6,9,12,15,18,21,24,27,30,34-undecamethyl-2,5,8,11,14,17,20,23,26,29,33-pentatriacontaundecaen-1-yl]oxy}phosphoryl)ox y]phosphoryl}-alpha-D-galactopyranose	EYA1	Naive CD4+ T	3.9174e-05	0.0428499
2-Acetamido-2-deoxy-1-O-{hydroxy[(hydroxy{[(2E,5E,8E,11E,14E,17E,20E,23E,26E,29E)-3,6,9,12,15,18,21,24,27,30,34-undecamethyl-2,5,8,11,14,17,20,23,26,29,33-pentatriacontaundecaen-1-yl]oxy}phosphoryl)ox y]phosphoryl}-alpha-D-galactopyranose	LINC01122	Naive CD4+ T	0.000158271	0.0711373
2-Acetamido-2-deoxy-1-O-{hydroxy[(hydroxy{[(2E,5E,8E,11E,14E,17E,20E,23E,26E,29E)-3,6,9,12,15,18,21,24,27,30,34-undecamethyl-2,5,8,11,14,17,20,23,26,29,33-pentatriacontaundecaen-1-yl]oxy}phosphoryl)ox y]phosphoryl}-alpha-D-galactopyranose	LTBP1	Naive CD4+ T	0.000226807	0.0800597
2-Acetamido-2-deoxy-1-O-{hydroxy[(hydroxy{[(2E,5E,8E,11E,14E,17E,20E,23E,26E,29E)-3,6,9,12,15,18,21,24,27,30,34-undecamethyl-2,5,8,11,14,17,20,23,26,29,33-pentatriacontaundecaen-1-yl]oxy}phosphoryl)ox y]phosphoryl}-alpha-D-galactopyranose	RGS6	Naive CD4+ T	0.00170115	0.190074
2-Acetamido-2-deoxy-1-O-{hydroxy[(hydroxy{[(2E,5E,8E,11E,14E,17E,20E,23E,26E,29E)-3,6,9,12,15,18,21,24,27,30,34-undecamethyl-2,5,8,11,14,17,20,23,26,29,33-pentatriacontaundecaen-1-yl]oxy}phosphoryl)ox y]phosphoryl}-alpha-D-galactopyranose	LINC02161	Naive CD4+ T	0.00102892	0.15328
2-Acetamido-2-deoxy-1-O-{hydroxy[(hydroxy{[(2E,5E,8E,11E,14E,17E,20E,23E,26E,29E)-3,6,9,12,15,18,21,24,27,30,34-undecamethyl-2,5,8,11,14,17,20,23,26,29,33-pentatriacontaundecaen-1-yl]oxy}phosphoryl)ox y]phosphoryl}-alpha-D-galactopyranose	SDK1	Naive CD4+ T	0.00247554	0.221884
2-Acetamido-2-deoxy-1-O-{hydroxy[(hydroxy{[(2E,5E,8E,11E,14E,17E,20E,23E,26E,29E)-3,6,9,12,15,18,21,24,27,30,34-undecamethyl-2,5,8,11,14,17,20,23,26,29,33-pentatriacontaundecaen-1-yl]oxy}phosphoryl)ox y]phosphoryl}-alpha-D-galactopyranose	FREM1	Naive CD4+ T	0.0048343	0.29174
2-Acetamido-2-deoxy-1-O-{hydroxy[(hydroxy{[(2E,5E,8E,11E,14E,17E,20E,23E,26E,29E)-3,6,9,12,15,18,21,24,27,30,34-undecamethyl-2,5,8,11,14,17,20,23,26,29,33-pentatriacontaundecaen-1-yl]oxy}phosphoryl)ox y]phosphoryl}-alpha-D-galactopyranose	IGHV5.51	Naive CD4+ T	0.00399948	0.269109
2-Acetamido-2-deoxy-1-O-{hydroxy[(hydroxy{[(2E,5E,8E,11E,14E,17E,20E,23E,26E,29E)-3,6,9,12,15,18,21,24,27,30,34-undecamethyl-2,5,8,11,14,17,20,23,26,29,33-pentatriacontaundecaen-1-yl]oxy}phosphoryl)ox y]phosphoryl}-alpha-D-galactopyranose	TSHZ2	Naive CD4+ T	0.00197072	0.200968
2-Acetamido-2-deoxy-1-O-{hydroxy[(hydroxy{[(2E,5E,8E,11E,14E,17E,20E,23E,26E,29E)-3,6,9,12,15,18,21,24,27,30,34-undecamethyl-2,5,8,11,14,17,20,23,26,29,33-pentatriacontaundecaen-1-yl]oxy}phosphoryl)ox y]phosphoryl}-alpha-D-galactopyranose	PLXDC2	Naive CD4+ T	5.94777e-05	0.0504495
2-Acetamido-2-deoxy-1-O-{hydroxy[(hydroxy{[(2E,5E,8E,11E,14E,17E,20E,23E,26E,29E)-3,6,9,12,15,18,21,24,27,30,34-undecamethyl-2,5,8,11,14,17,20,23,26,29,33-pentatriacontaundecaen-1-yl]oxy}phosphoryl)ox y]phosphoryl}-alpha-D-galactopyranose	CPA3	Naive CD4+ T	0.00114819	0.158091
2-Acetamido-2-deoxy-1-O-{hydroxy[(hydroxy{[(2E,5E,8E,11E,14E,17E,20E,23E,26E,29E)-3,6,9,12,15,18,21,24,27,30,34-undecamethyl-2,5,8,11,14,17,20,23,26,29,33-pentatriacontaundecaen-1-yl]oxy}phosphoryl)ox y]phosphoryl}-alpha-D-galactopyranose	COL23A1	Naive CD4+ T	0.00086803	0.142183
2-Acetamido-2-deoxy-1-O-{hydroxy[(hydroxy{[(2E,5E,8E,11E,14E,17E,20E,23E,26E,29E)-3,6,9,12,15,18,21,24,27,30,34-undecamethyl-2,5,8,11,14,17,20,23,26,29,33-pentatriacontaundecaen-1-yl]oxy}phosphoryl)ox y]phosphoryl}-alpha-D-galactopyranose	LDB2	Naive CD4+ T	0.000247841	0.0836367
2-Acetamido-2-deoxy-1-O-{hydroxy[(hydroxy{[(2E,5E,8E,11E,14E,17E,20E,23E,26E,29E)-3,6,9,12,15,18,21,24,27,30,34-undecamethyl-2,5,8,11,14,17,20,23,26,29,33-pentatriacontaundecaen-1-yl]oxy}phosphoryl)ox y]phosphoryl}-alpha-D-galactopyranose	C1S	Naive CD4+ T	0.000220583	0.079123
2-Acetamido-2-deoxy-1-O-{hydroxy[(hydroxy{[(2E,5E,8E,11E,14E,17E,20E,23E,26E,29E)-3,6,9,12,15,18,21,24,27,30,34-undecamethyl-2,5,8,11,14,17,20,23,26,29,33-pentatriacontaundecaen-1-yl]oxy}phosphoryl)ox y]phosphoryl}-alpha-D-galactopyranose	MIR99AHG	Naive CD4+ T	0.000776105	0.137736
2-Acetamido-2-deoxy-1-O-{hydroxy[(hydroxy{[(2E,5E,8E,11E,14E,17E,20E,23E,26E,29E)-3,6,9,12,15,18,21,24,27,30,34-undecamethyl-2,5,8,11,14,17,20,23,26,29,33-pentatriacontaundecaen-1-yl]oxy}phosphoryl)ox y]phosphoryl}-alpha-D-galactopyranose	ATAD2	Naive CD4+ T	0.00223599	0.212408
2-Acetamido-2-deoxy-1-O-{hydroxy[(hydroxy{[(2E,5E,8E,11E,14E,17E,20E,23E,26E,29E)-3,6,9,12,15,18,21,24,27,30,34-undecamethyl-2,5,8,11,14,17,20,23,26,29,33-pentatriacontaundecaen-1-yl]oxy}phosphoryl)ox y]phosphoryl}-alpha-D-galactopyranose	SDC2	Naive CD4+ T	8.87047e-05	0.0573849
2-Acetamido-2-deoxy-1-O-{hydroxy[(hydroxy{[(2E,5E,8E,11E,14E,17E,20E,23E,26E,29E)-3,6,9,12,15,18,21,24,27,30,34-undecamethyl-2,5,8,11,14,17,20,23,26,29,33-pentatriacontaundecaen-1-yl]oxy}phosphoryl)ox y]phosphoryl}-alpha-D-galactopyranose	CA2	Naive CD4+ T	0.0048678	0.292603
2-Acetamido-2-deoxy-1-O-{hydroxy[(hydroxy{[(2E,5E,8E,11E,14E,17E,20E,23E,26E,29E)-3,6,9,12,15,18,21,24,27,30,34-undecamethyl-2,5,8,11,14,17,20,23,26,29,33-pentatriacontaundecaen-1-yl]oxy}phosphoryl)ox y]phosphoryl}-alpha-D-galactopyranose	SPC25	Naive CD4+ T	0.00117422	0.160008
2-Acetamido-2-deoxy-1-O-{hydroxy[(hydroxy{[(2E,5E,8E,11E,14E,17E,20E,23E,26E,29E)-3,6,9,12,15,18,21,24,27,30,34-undecamethyl-2,5,8,11,14,17,20,23,26,29,33-pentatriacontaundecaen-1-yl]oxy}phosphoryl)ox y]phosphoryl}-alpha-D-galactopyranose	SSBP2	Naive CD4+ T	0.00208001	0.205713
2-Acetamido-2-deoxy-1-O-{hydroxy[(hydroxy{[(2E,5E,8E,11E,14E,17E,20E,23E,26E,29E)-3,6,9,12,15,18,21,24,27,30,34-undecamethyl-2,5,8,11,14,17,20,23,26,29,33-pentatriacontaundecaen-1-yl]oxy}phosphoryl)ox y]phosphoryl}-alpha-D-galactopyranose	ITGA2B	Naive CD4+ T	0.000696423	0.131532
2-Acetamido-2-deoxy-1-O-{hydroxy[(hydroxy{[(2E,5E,8E,11E,14E,17E,20E,23E,26E,29E)-3,6,9,12,15,18,21,24,27,30,34-undecamethyl-2,5,8,11,14,17,20,23,26,29,33-pentatriacontaundecaen-1-yl]oxy}phosphoryl)ox y]phosphoryl}-alpha-D-galactopyranose	TCL1B	Naive CD4+ T	0.00135905	0.171514
2-Acetamido-2-deoxy-1-O-{hydroxy[(hydroxy{[(2E,5E,8E,11E,14E,17E,20E,23E,26E,29E)-3,6,9,12,15,18,21,24,27,30,34-undecamethyl-2,5,8,11,14,17,20,23,26,29,33-pentatriacontaundecaen-1-yl]oxy}phosphoryl)ox y]phosphoryl}-alpha-D-galactopyranose	FCRL1	Naive CD4+ T	0.00237525	0.218279
2-Acetamido-2-deoxy-1-O-{hydroxy[(hydroxy{[(2E,5E,8E,11E,14E,17E,20E,23E,26E,29E)-3,6,9,12,15,18,21,24,27,30,34-undecamethyl-2,5,8,11,14,17,20,23,26,29,33-pentatriacontaundecaen-1-yl]oxy}phosphoryl)ox y]phosphoryl}-alpha-D-galactopyranose	ST8SIA6	Naive CD4+ T	0.00445419	0.281477
2-Acetamido-2-deoxy-1-O-{hydroxy[(hydroxy{[(2E,5E,8E,11E,14E,17E,20E,23E,26E,29E)-3,6,9,12,15,18,21,24,27,30,34-undecamethyl-2,5,8,11,14,17,20,23,26,29,33-pentatriacontaundecaen-1-yl]oxy}phosphoryl)ox y]phosphoryl}-alpha-D-galactopyranose	TENM4	Naive CD4+ T	0.00380731	0.263098
2-Acetamido-2-deoxy-1-O-{hydroxy[(hydroxy{[(2E,5E,8E,11E,14E,17E,20E,23E,26E,29E)-3,6,9,12,15,18,21,24,27,30,34-undecamethyl-2,5,8,11,14,17,20,23,26,29,33-pentatriacontaundecaen-1-yl]oxy}phosphoryl)ox y]phosphoryl}-alpha-D-galactopyranose	DENND5B	Naive CD4+ T	0.00158059	0.183183
2-Acetamido-2-deoxy-1-O-{hydroxy[(hydroxy{[(2E,5E,8E,11E,14E,17E,20E,23E,26E,29E)-3,6,9,12,15,18,21,24,27,30,34-undecamethyl-2,5,8,11,14,17,20,23,26,29,33-pentatriacontaundecaen-1-yl]oxy}phosphoryl)ox y]phosphoryl}-alpha-D-galactopyranose	C5AR1	Naive CD4+ T	0.00156085	0.182045
2-Acetamido-2-deoxy-1-O-{hydroxy[(hydroxy{[(2E,5E,8E,11E,14E,17E,20E,23E,26E,29E)-3,6,9,12,15,18,21,24,27,30,34-undecamethyl-2,5,8,11,14,17,20,23,26,29,33-pentatriacontaundecaen-1-yl]oxy}phosphoryl)ox y]phosphoryl}-alpha-D-galactopyranose	IGHV1.3	Naive CD4+ T	0.00213889	0.208123
2-Acetamido-2-deoxy-1-O-{hydroxy[(hydroxy{[(2E,5E,8E,11E,14E,17E,20E,23E,26E,29E)-3,6,9,12,15,18,21,24,27,30,34-undecamethyl-2,5,8,11,14,17,20,23,26,29,33-pentatriacontaundecaen-1-yl]oxy}phosphoryl)ox y]phosphoryl}-alpha-D-galactopyranose	MTSS1	Naive CD4+ T	0.000879855	0.143042
2-Acetamido-2-deoxy-1-O-{hydroxy[(hydroxy{[(2E,5E,8E,11E,14E,17E,20E,23E,26E,29E)-3,6,9,12,15,18,21,24,27,30,34-undecamethyl-2,5,8,11,14,17,20,23,26,29,33-pentatriacontaundecaen-1-yl]oxy}phosphoryl)ox y]phosphoryl}-alpha-D-galactopyranose	AC013652.1	Naive CD4+ T	7.56129e-06	0.0215215
2-Acetamido-2-deoxy-1-O-{hydroxy[(hydroxy{[(2E,5E,8E,11E,14E,17E,20E,23E,26E,29E)-3,6,9,12,15,18,21,24,27,30,34-undecamethyl-2,5,8,11,14,17,20,23,26,29,33-pentatriacontaundecaen-1-yl]oxy}phosphoryl)ox y]phosphoryl}-alpha-D-galactopyranose	ABCA13	Naive CD4+ T	0.00317646	0.24441
2-Acetamido-2-deoxy-1-O-{hydroxy[(hydroxy{[(2E,5E,8E,11E,14E,17E,20E,23E,26E,29E)-3,6,9,12,15,18,21,24,27,30,34-undecamethyl-2,5,8,11,14,17,20,23,26,29,33-pentatriacontaundecaen-1-yl]oxy}phosphoryl)ox y]phosphoryl}-alpha-D-galactopyranose	AL355076.2	Naive CD4+ T	0.00120532	0.161573
2-Acetamido-2-deoxy-1-O-{hydroxy[(hydroxy{[(2E,5E,8E,11E,14E,17E,20E,23E,26E,29E)-3,6,9,12,15,18,21,24,27,30,34-undecamethyl-2,5,8,11,14,17,20,23,26,29,33-pentatriacontaundecaen-1-yl]oxy}phosphoryl)ox y]phosphoryl}-alpha-D-galactopyranose	PTPRM	Naive CD4+ T	0.0010853	0.155119
2-Acetamido-2-deoxy-1-O-{hydroxy[(hydroxy{[(2E,5E,8E,11E,14E,17E,20E,23E,26E,29E)-3,6,9,12,15,18,21,24,27,30,34-undecamethyl-2,5,8,11,14,17,20,23,26,29,33-pentatriacontaundecaen-1-yl]oxy}phosphoryl)ox y]phosphoryl}-alpha-D-galactopyranose	ITGBL1	Naive CD4+ T	0.00286356	0.234684
2-Acetamido-2-deoxy-1-O-{hydroxy[(hydroxy{[(2E,5E,8E,11E,14E,17E,20E,23E,26E,29E)-3,6,9,12,15,18,21,24,27,30,34-undecamethyl-2,5,8,11,14,17,20,23,26,29,33-pentatriacontaundecaen-1-yl]oxy}phosphoryl)ox y]phosphoryl}-alpha-D-galactopyranose	LINC01266	Naive CD4+ T	0.00409773	0.271725
2-Acetamido-2-deoxy-1-O-{hydroxy[(hydroxy{[(2E,5E,8E,11E,14E,17E,20E,23E,26E,29E)-3,6,9,12,15,18,21,24,27,30,34-undecamethyl-2,5,8,11,14,17,20,23,26,29,33-pentatriacontaundecaen-1-yl]oxy}phosphoryl)ox y]phosphoryl}-alpha-D-galactopyranose	CTNNA3	Naive CD4+ T	0.00380852	0.263164
2-Acetamido-2-deoxy-1-O-{hydroxy[(hydroxy{[(2E,5E,8E,11E,14E,17E,20E,23E,26E,29E)-3,6,9,12,15,18,21,24,27,30,34-undecamethyl-2,5,8,11,14,17,20,23,26,29,33-pentatriacontaundecaen-1-yl]oxy}phosphoryl)ox y]phosphoryl}-alpha-D-galactopyranose	ANK3	Naive CD4+ T	0.00107316	0.155119
2-Acetamido-2-deoxy-1-O-{hydroxy[(hydroxy{[(2E,5E,8E,11E,14E,17E,20E,23E,26E,29E)-3,6,9,12,15,18,21,24,27,30,34-undecamethyl-2,5,8,11,14,17,20,23,26,29,33-pentatriacontaundecaen-1-yl]oxy}phosphoryl)ox y]phosphoryl}-alpha-D-galactopyranose	AC008014.1	Naive CD4+ T	0.00240151	0.219413
2-Acetamido-2-deoxy-1-O-{hydroxy[(hydroxy{[(2E,5E,8E,11E,14E,17E,20E,23E,26E,29E)-3,6,9,12,15,18,21,24,27,30,34-undecamethyl-2,5,8,11,14,17,20,23,26,29,33-pentatriacontaundecaen-1-yl]oxy}phosphoryl)ox y]phosphoryl}-alpha-D-galactopyranose	GALNT17	Naive CD4+ T	0.00433353	0.278113
2-Acetamido-2-deoxy-1-O-{hydroxy[(hydroxy{[(2E,5E,8E,11E,14E,17E,20E,23E,26E,29E)-3,6,9,12,15,18,21,24,27,30,34-undecamethyl-2,5,8,11,14,17,20,23,26,29,33-pentatriacontaundecaen-1-yl]oxy}phosphoryl)ox y]phosphoryl}-alpha-D-galactopyranose	LINC01320	Naive CD4+ T	0.0041836	0.274135
2-Acetamido-2-deoxy-1-O-{hydroxy[(hydroxy{[(2E,5E,8E,11E,14E,17E,20E,23E,26E,29E)-3,6,9,12,15,18,21,24,27,30,34-undecamethyl-2,5,8,11,14,17,20,23,26,29,33-pentatriacontaundecaen-1-yl]oxy}phosphoryl)ox y]phosphoryl}-alpha-D-galactopyranose	ARHGAP26	Naive CD4+ T	0.00399177	0.268875
2-Acetamido-2-deoxy-1-O-{hydroxy[(hydroxy{[(2E,5E,8E,11E,14E,17E,20E,23E,26E,29E)-3,6,9,12,15,18,21,24,27,30,34-undecamethyl-2,5,8,11,14,17,20,23,26,29,33-pentatriacontaundecaen-1-yl]oxy}phosphoryl)ox y]phosphoryl}-alpha-D-galactopyranose	MAML3	Naive CD4+ T	0.00244093	0.220506
2-Acetamido-2-deoxy-1-O-{hydroxy[(hydroxy{[(2E,5E,8E,11E,14E,17E,20E,23E,26E,29E)-3,6,9,12,15,18,21,24,27,30,34-undecamethyl-2,5,8,11,14,17,20,23,26,29,33-pentatriacontaundecaen-1-yl]oxy}phosphoryl)ox y]phosphoryl}-alpha-D-galactopyranose	LINC01781	Naive CD4+ T	0.00411936	0.272449
2-Acetamido-2-deoxy-1-O-{hydroxy[(hydroxy{[(2E,5E,8E,11E,14E,17E,20E,23E,26E,29E)-3,6,9,12,15,18,21,24,27,30,34-undecamethyl-2,5,8,11,14,17,20,23,26,29,33-pentatriacontaundecaen-1-yl]oxy}phosphoryl)ox y]phosphoryl}-alpha-D-galactopyranose	LRP1B	Naive CD4+ T	0.000486635	0.111837
2-Acetamido-2-deoxy-1-O-{hydroxy[(hydroxy{[(2E,5E,8E,11E,14E,17E,20E,23E,26E,29E)-3,6,9,12,15,18,21,24,27,30,34-undecamethyl-2,5,8,11,14,17,20,23,26,29,33-pentatriacontaundecaen-1-yl]oxy}phosphoryl)ox y]phosphoryl}-alpha-D-galactopyranose	PLCL1	Naive CD4+ T	0.00486876	0.292603
2-Acetamido-2-deoxy-1-O-{hydroxy[(hydroxy{[(2E,5E,8E,11E,14E,17E,20E,23E,26E,29E)-3,6,9,12,15,18,21,24,27,30,34-undecamethyl-2,5,8,11,14,17,20,23,26,29,33-pentatriacontaundecaen-1-yl]oxy}phosphoryl)ox y]phosphoryl}-alpha-D-galactopyranose	TMEM170B	Naive CD4+ T	0.00113472	0.157291
2-Acetamido-2-deoxy-1-O-{hydroxy[(hydroxy{[(2E,5E,8E,11E,14E,17E,20E,23E,26E,29E)-3,6,9,12,15,18,21,24,27,30,34-undecamethyl-2,5,8,11,14,17,20,23,26,29,33-pentatriacontaundecaen-1-yl]oxy}phosphoryl)ox y]phosphoryl}-alpha-D-galactopyranose	CEP128	Naive CD4+ T	0.00306996	0.242369
2-Acetamido-2-deoxy-1-O-{hydroxy[(hydroxy{[(2E,5E,8E,11E,14E,17E,20E,23E,26E,29E)-3,6,9,12,15,18,21,24,27,30,34-undecamethyl-2,5,8,11,14,17,20,23,26,29,33-pentatriacontaundecaen-1-yl]oxy}phosphoryl)ox y]phosphoryl}-alpha-D-galactopyranose	DEPTOR	Naive CD4+ T	0.00229859	0.215302
2-Acetamido-2-deoxy-1-O-{hydroxy[(hydroxy{[(2E,5E,8E,11E,14E,17E,20E,23E,26E,29E)-3,6,9,12,15,18,21,24,27,30,34-undecamethyl-2,5,8,11,14,17,20,23,26,29,33-pentatriacontaundecaen-1-yl]oxy}phosphoryl)ox y]phosphoryl}-alpha-D-galactopyranose	CCDC171	Naive CD4+ T	0.00144731	0.17619
2-Acetamido-2-deoxy-1-O-{hydroxy[(hydroxy{[(2E,5E,8E,11E,14E,17E,20E,23E,26E,29E)-3,6,9,12,15,18,21,24,27,30,34-undecamethyl-2,5,8,11,14,17,20,23,26,29,33-pentatriacontaundecaen-1-yl]oxy}phosphoryl)ox y]phosphoryl}-alpha-D-galactopyranose	LDLRAD4	Naive CD4+ T	0.00122176	0.162532
2-Acetamido-2-deoxy-1-O-{hydroxy[(hydroxy{[(2E,5E,8E,11E,14E,17E,20E,23E,26E,29E)-3,6,9,12,15,18,21,24,27,30,34-undecamethyl-2,5,8,11,14,17,20,23,26,29,33-pentatriacontaundecaen-1-yl]oxy}phosphoryl)ox y]phosphoryl}-alpha-D-galactopyranose	SDK2	Naive CD4+ T	0.00011269	0.0630498
2-Acetamido-2-deoxy-1-O-{hydroxy[(hydroxy{[(2E,5E,8E,11E,14E,17E,20E,23E,26E,29E)-3,6,9,12,15,18,21,24,27,30,34-undecamethyl-2,5,8,11,14,17,20,23,26,29,33-pentatriacontaundecaen-1-yl]oxy}phosphoryl)ox y]phosphoryl}-alpha-D-galactopyranose	ADAMTSL4.AS1	Naive CD4+ T	0.00014931	0.0694114
2-Acetamido-2-deoxy-1-O-{hydroxy[(hydroxy{[(2E,5E,8E,11E,14E,17E,20E,23E,26E,29E)-3,6,9,12,15,18,21,24,27,30,34-undecamethyl-2,5,8,11,14,17,20,23,26,29,33-pentatriacontaundecaen-1-yl]oxy}phosphoryl)ox y]phosphoryl}-alpha-D-galactopyranose	AFF2	Naive CD4+ T	0.000176867	0.0736314
2-Acetamido-2-deoxy-1-O-{hydroxy[(hydroxy{[(2E,5E,8E,11E,14E,17E,20E,23E,26E,29E)-3,6,9,12,15,18,21,24,27,30,34-undecamethyl-2,5,8,11,14,17,20,23,26,29,33-pentatriacontaundecaen-1-yl]oxy}phosphoryl)ox y]phosphoryl}-alpha-D-galactopyranose	FCHSD2	Naive CD4+ T	0.00118469	0.160209
2-Acetamido-2-deoxy-1-O-{hydroxy[(hydroxy{[(2E,5E,8E,11E,14E,17E,20E,23E,26E,29E)-3,6,9,12,15,18,21,24,27,30,34-undecamethyl-2,5,8,11,14,17,20,23,26,29,33-pentatriacontaundecaen-1-yl]oxy}phosphoryl)ox y]phosphoryl}-alpha-D-galactopyranose	PITPNM2	Naive CD4+ T	0.00350969	0.254389
2-Acetamido-2-deoxy-1-O-{hydroxy[(hydroxy{[(2E,5E,8E,11E,14E,17E,20E,23E,26E,29E)-3,6,9,12,15,18,21,24,27,30,34-undecamethyl-2,5,8,11,14,17,20,23,26,29,33-pentatriacontaundecaen-1-yl]oxy}phosphoryl)ox y]phosphoryl}-alpha-D-galactopyranose	MDGA2	Naive CD4+ T	0.00215069	0.208778
2-Acetamido-2-deoxy-1-O-{hydroxy[(hydroxy{[(2E,5E,8E,11E,14E,17E,20E,23E,26E,29E)-3,6,9,12,15,18,21,24,27,30,34-undecamethyl-2,5,8,11,14,17,20,23,26,29,33-pentatriacontaundecaen-1-yl]oxy}phosphoryl)ox y]phosphoryl}-alpha-D-galactopyranose	GUCY1A1	Naive CD4+ T	0.00287332	0.235018
2-Acetamido-2-deoxy-1-O-{hydroxy[(hydroxy{[(2E,5E,8E,11E,14E,17E,20E,23E,26E,29E)-3,6,9,12,15,18,21,24,27,30,34-undecamethyl-2,5,8,11,14,17,20,23,26,29,33-pentatriacontaundecaen-1-yl]oxy}phosphoryl)ox y]phosphoryl}-alpha-D-galactopyranose	PRKN	Naive CD4+ T	0.0048662	0.292589
2-Acetamido-2-deoxy-1-O-{hydroxy[(hydroxy{[(2E,5E,8E,11E,14E,17E,20E,23E,26E,29E)-3,6,9,12,15,18,21,24,27,30,34-undecamethyl-2,5,8,11,14,17,20,23,26,29,33-pentatriacontaundecaen-1-yl]oxy}phosphoryl)ox y]phosphoryl}-alpha-D-galactopyranose	AC079142.1	Naive CD4+ T	0.000899607	0.144825
2-Acetamido-2-deoxy-1-O-{hydroxy[(hydroxy{[(2E,5E,8E,11E,14E,17E,20E,23E,26E,29E)-3,6,9,12,15,18,21,24,27,30,34-undecamethyl-2,5,8,11,14,17,20,23,26,29,33-pentatriacontaundecaen-1-yl]oxy}phosphoryl)ox y]phosphoryl}-alpha-D-galactopyranose	ZSWIM6	Naive CD4+ T	0.001643	0.186715
2-Acetamido-2-deoxy-1-O-{hydroxy[(hydroxy{[(2E,5E,8E,11E,14E,17E,20E,23E,26E,29E)-3,6,9,12,15,18,21,24,27,30,34-undecamethyl-2,5,8,11,14,17,20,23,26,29,33-pentatriacontaundecaen-1-yl]oxy}phosphoryl)ox y]phosphoryl}-alpha-D-galactopyranose	SLC25A21	Naive CD4+ T	0.00014818	0.0691906
2-Acetamido-2-deoxy-1-O-{hydroxy[(hydroxy{[(2E,5E,8E,11E,14E,17E,20E,23E,26E,29E)-3,6,9,12,15,18,21,24,27,30,34-undecamethyl-2,5,8,11,14,17,20,23,26,29,33-pentatriacontaundecaen-1-yl]oxy}phosphoryl)ox y]phosphoryl}-alpha-D-galactopyranose	NTNG1	Naive CD4+ T	0.000320184	0.0939892
2-Acetamido-2-deoxy-1-O-{hydroxy[(hydroxy{[(2E,5E,8E,11E,14E,17E,20E,23E,26E,29E)-3,6,9,12,15,18,21,24,27,30,34-undecamethyl-2,5,8,11,14,17,20,23,26,29,33-pentatriacontaundecaen-1-yl]oxy}phosphoryl)ox y]phosphoryl}-alpha-D-galactopyranose	CYTH3	Naive CD4+ T	0.000324046	0.0945314
2-Acetamido-2-deoxy-1-O-{hydroxy[(hydroxy{[(2E,5E,8E,11E,14E,17E,20E,23E,26E,29E)-3,6,9,12,15,18,21,24,27,30,34-undecamethyl-2,5,8,11,14,17,20,23,26,29,33-pentatriacontaundecaen-1-yl]oxy}phosphoryl)ox y]phosphoryl}-alpha-D-galactopyranose	KCNK10	Naive CD4+ T	0.00429972	0.27703
2-Acetamido-2-deoxy-1-O-{hydroxy[(hydroxy{[(2E,5E,8E,11E,14E,17E,20E,23E,26E,29E)-3,6,9,12,15,18,21,24,27,30,34-undecamethyl-2,5,8,11,14,17,20,23,26,29,33-pentatriacontaundecaen-1-yl]oxy}phosphoryl)ox y]phosphoryl}-alpha-D-galactopyranose	HMOX1	Naive CD4+ T	0.0039528	0.267734
2-Acetamido-2-deoxy-1-O-{hydroxy[(hydroxy{[(2E,5E,8E,11E,14E,17E,20E,23E,26E,29E)-3,6,9,12,15,18,21,24,27,30,34-undecamethyl-2,5,8,11,14,17,20,23,26,29,33-pentatriacontaundecaen-1-yl]oxy}phosphoryl)ox y]phosphoryl}-alpha-D-galactopyranose	SLC49A4	Naive CD4+ T	0.000164342	0.0721272
2-Acetamido-2-deoxy-1-O-{hydroxy[(hydroxy{[(2E,5E,8E,11E,14E,17E,20E,23E,26E,29E)-3,6,9,12,15,18,21,24,27,30,34-undecamethyl-2,5,8,11,14,17,20,23,26,29,33-pentatriacontaundecaen-1-yl]oxy}phosphoryl)ox y]phosphoryl}-alpha-D-galactopyranose	FAM49A	Naive CD4+ T	0.00260076	0.226653
2-Acetamido-2-deoxy-1-O-{hydroxy[(hydroxy{[(2E,5E,8E,11E,14E,17E,20E,23E,26E,29E)-3,6,9,12,15,18,21,24,27,30,34-undecamethyl-2,5,8,11,14,17,20,23,26,29,33-pentatriacontaundecaen-1-yl]oxy}phosphoryl)ox y]phosphoryl}-alpha-D-galactopyranose	DMD	Naive CD4+ T	0.0040618	0.270823
2-Acetamido-2-deoxy-1-O-{hydroxy[(hydroxy{[(2E,5E,8E,11E,14E,17E,20E,23E,26E,29E)-3,6,9,12,15,18,21,24,27,30,34-undecamethyl-2,5,8,11,14,17,20,23,26,29,33-pentatriacontaundecaen-1-yl]oxy}phosphoryl)ox y]phosphoryl}-alpha-D-galactopyranose	MYO3B	Naive CD4+ T	0.00303527	0.241219
2-Acetamido-2-deoxy-1-O-{hydroxy[(hydroxy{[(2E,5E,8E,11E,14E,17E,20E,23E,26E,29E)-3,6,9,12,15,18,21,24,27,30,34-undecamethyl-2,5,8,11,14,17,20,23,26,29,33-pentatriacontaundecaen-1-yl]oxy}phosphoryl)ox y]phosphoryl}-alpha-D-galactopyranose	PTMA	Naive CD4+ T	0.00343064	0.252056
2-Acetamido-2-deoxy-1-O-{hydroxy[(hydroxy{[(2E,5E,8E,11E,14E,17E,20E,23E,26E,29E)-3,6,9,12,15,18,21,24,27,30,34-undecamethyl-2,5,8,11,14,17,20,23,26,29,33-pentatriacontaundecaen-1-yl]oxy}phosphoryl)ox y]phosphoryl}-alpha-D-galactopyranose	KAZN.AS1	Naive CD4+ T	0.00215216	0.208817
2-Acetamido-2-deoxy-1-O-{hydroxy[(hydroxy{[(2E,5E,8E,11E,14E,17E,20E,23E,26E,29E)-3,6,9,12,15,18,21,24,27,30,34-undecamethyl-2,5,8,11,14,17,20,23,26,29,33-pentatriacontaundecaen-1-yl]oxy}phosphoryl)ox y]phosphoryl}-alpha-D-galactopyranose	EMCN	Naive CD4+ T	0.00274586	0.232021
2-Acetamido-2-deoxy-1-O-{hydroxy[(hydroxy{[(2E,5E,8E,11E,14E,17E,20E,23E,26E,29E)-3,6,9,12,15,18,21,24,27,30,34-undecamethyl-2,5,8,11,14,17,20,23,26,29,33-pentatriacontaundecaen-1-yl]oxy}phosphoryl)ox y]phosphoryl}-alpha-D-galactopyranose	TMEM131L	Naive CD4+ T	0.00361264	0.257719
2-Acetamido-2-deoxy-1-O-{hydroxy[(hydroxy{[(2E,5E,8E,11E,14E,17E,20E,23E,26E,29E)-3,6,9,12,15,18,21,24,27,30,34-undecamethyl-2,5,8,11,14,17,20,23,26,29,33-pentatriacontaundecaen-1-yl]oxy}phosphoryl)ox y]phosphoryl}-alpha-D-galactopyranose	SIPA1L3	Naive CD4+ T	2.27107e-05	0.0342049
2-Acetamido-2-deoxy-1-O-{hydroxy[(hydroxy{[(2E,5E,8E,11E,14E,17E,20E,23E,26E,29E)-3,6,9,12,15,18,21,24,27,30,34-undecamethyl-2,5,8,11,14,17,20,23,26,29,33-pentatriacontaundecaen-1-yl]oxy}phosphoryl)ox y]phosphoryl}-alpha-D-galactopyranose	EGFR	Naive CD4+ T	0.00431017	0.277404
2-Acetamido-2-deoxy-1-O-{hydroxy[(hydroxy{[(2E,5E,8E,11E,14E,17E,20E,23E,26E,29E)-3,6,9,12,15,18,21,24,27,30,34-undecamethyl-2,5,8,11,14,17,20,23,26,29,33-pentatriacontaundecaen-1-yl]oxy}phosphoryl)ox y]phosphoryl}-alpha-D-galactopyranose	FIGN	Naive CD4+ T	0.00408826	0.271461
2-Acetamido-2-deoxy-1-O-{hydroxy[(hydroxy{[(2E,5E,8E,11E,14E,17E,20E,23E,26E,29E)-3,6,9,12,15,18,21,24,27,30,34-undecamethyl-2,5,8,11,14,17,20,23,26,29,33-pentatriacontaundecaen-1-yl]oxy}phosphoryl)ox y]phosphoryl}-alpha-D-galactopyranose	TAPT1.AS1	Naive CD4+ T	0.00457272	0.284319
2-Acetamido-2-deoxy-1-O-{hydroxy[(hydroxy{[(2E,5E,8E,11E,14E,17E,20E,23E,26E,29E)-3,6,9,12,15,18,21,24,27,30,34-undecamethyl-2,5,8,11,14,17,20,23,26,29,33-pentatriacontaundecaen-1-yl]oxy}phosphoryl)ox y]phosphoryl}-alpha-D-galactopyranose	MYO1D	Naive CD4+ T	0.0010105	0.152089
2-Acetamido-2-deoxy-1-O-{hydroxy[(hydroxy{[(2E,5E,8E,11E,14E,17E,20E,23E,26E,29E)-3,6,9,12,15,18,21,24,27,30,34-undecamethyl-2,5,8,11,14,17,20,23,26,29,33-pentatriacontaundecaen-1-yl]oxy}phosphoryl)ox y]phosphoryl}-alpha-D-galactopyranose	QKI	Naive CD4+ T	0.00196943	0.200968
2-Acetamido-2-deoxy-1-O-{hydroxy[(hydroxy{[(2E,5E,8E,11E,14E,17E,20E,23E,26E,29E)-3,6,9,12,15,18,21,24,27,30,34-undecamethyl-2,5,8,11,14,17,20,23,26,29,33-pentatriacontaundecaen-1-yl]oxy}phosphoryl)ox y]phosphoryl}-alpha-D-galactopyranose	RUNX1	Naive CD4+ T	0.00149111	0.178465
2-Acetamido-2-deoxy-1-O-{hydroxy[(hydroxy{[(2E,5E,8E,11E,14E,17E,20E,23E,26E,29E)-3,6,9,12,15,18,21,24,27,30,34-undecamethyl-2,5,8,11,14,17,20,23,26,29,33-pentatriacontaundecaen-1-yl]oxy}phosphoryl)ox y]phosphoryl}-alpha-D-galactopyranose	RFX2	Naive CD4+ T	0.000246326	0.0835363
2-Acetamido-2-deoxy-1-O-{hydroxy[(hydroxy{[(2E,5E,8E,11E,14E,17E,20E,23E,26E,29E)-3,6,9,12,15,18,21,24,27,30,34-undecamethyl-2,5,8,11,14,17,20,23,26,29,33-pentatriacontaundecaen-1-yl]oxy}phosphoryl)ox y]phosphoryl}-alpha-D-galactopyranose	TRPS1	Naive CD4+ T	0.000465412	0.109372
2-Acetamido-2-deoxy-1-O-{hydroxy[(hydroxy{[(2E,5E,8E,11E,14E,17E,20E,23E,26E,29E)-3,6,9,12,15,18,21,24,27,30,34-undecamethyl-2,5,8,11,14,17,20,23,26,29,33-pentatriacontaundecaen-1-yl]oxy}phosphoryl)ox y]phosphoryl}-alpha-D-galactopyranose	DENND1A	Naive CD4+ T	0.00400978	0.269434
2-Acetamido-2-deoxy-1-O-{hydroxy[(hydroxy{[(2E,5E,8E,11E,14E,17E,20E,23E,26E,29E)-3,6,9,12,15,18,21,24,27,30,34-undecamethyl-2,5,8,11,14,17,20,23,26,29,33-pentatriacontaundecaen-1-yl]oxy}phosphoryl)ox y]phosphoryl}-alpha-D-galactopyranose	AL136962.1	Naive CD4+ T	0.000548813	0.117969
2-Acetamido-2-deoxy-1-O-{hydroxy[(hydroxy{[(2E,5E,8E,11E,14E,17E,20E,23E,26E,29E)-3,6,9,12,15,18,21,24,27,30,34-undecamethyl-2,5,8,11,14,17,20,23,26,29,33-pentatriacontaundecaen-1-yl]oxy}phosphoryl)ox y]phosphoryl}-alpha-D-galactopyranose	RABGEF1	Naive CD4+ T	0.0028835	0.235442
2-Acetamido-2-deoxy-1-O-{hydroxy[(hydroxy{[(2E,5E,8E,11E,14E,17E,20E,23E,26E,29E)-3,6,9,12,15,18,21,24,27,30,34-undecamethyl-2,5,8,11,14,17,20,23,26,29,33-pentatriacontaundecaen-1-yl]oxy}phosphoryl)ox y]phosphoryl}-alpha-D-galactopyranose	E2F7	Naive CD4+ T	0.00227411	0.214108
2-Acetamido-2-deoxy-1-O-{hydroxy[(hydroxy{[(2E,5E,8E,11E,14E,17E,20E,23E,26E,29E)-3,6,9,12,15,18,21,24,27,30,34-undecamethyl-2,5,8,11,14,17,20,23,26,29,33-pentatriacontaundecaen-1-yl]oxy}phosphoryl)ox y]phosphoryl}-alpha-D-galactopyranose	CARMIL1	Naive CD4+ T	0.00494078	0.294254
2-Acetamido-2-deoxy-1-O-{hydroxy[(hydroxy{[(2E,5E,8E,11E,14E,17E,20E,23E,26E,29E)-3,6,9,12,15,18,21,24,27,30,34-undecamethyl-2,5,8,11,14,17,20,23,26,29,33-pentatriacontaundecaen-1-yl]oxy}phosphoryl)ox y]phosphoryl}-alpha-D-galactopyranose	CHEK1	Naive CD4+ T	0.000200137	0.0774637
2-Acetamido-2-deoxy-1-O-{hydroxy[(hydroxy{[(2E,5E,8E,11E,14E,17E,20E,23E,26E,29E)-3,6,9,12,15,18,21,24,27,30,34-undecamethyl-2,5,8,11,14,17,20,23,26,29,33-pentatriacontaundecaen-1-yl]oxy}phosphoryl)ox y]phosphoryl}-alpha-D-galactopyranose	Z94721.1	Naive CD4+ T	0.00129027	0.167226
2-Acetamido-2-deoxy-1-O-{hydroxy[(hydroxy{[(2E,5E,8E,11E,14E,17E,20E,23E,26E,29E)-3,6,9,12,15,18,21,24,27,30,34-undecamethyl-2,5,8,11,14,17,20,23,26,29,33-pentatriacontaundecaen-1-yl]oxy}phosphoryl)ox y]phosphoryl}-alpha-D-galactopyranose	GRK3	Naive CD4+ T	0.00335141	0.249822
2-Acetamido-2-deoxy-1-O-{hydroxy[(hydroxy{[(2E,5E,8E,11E,14E,17E,20E,23E,26E,29E)-3,6,9,12,15,18,21,24,27,30,34-undecamethyl-2,5,8,11,14,17,20,23,26,29,33-pentatriacontaundecaen-1-yl]oxy}phosphoryl)ox y]phosphoryl}-alpha-D-galactopyranose	LMCD1.AS1	Naive CD4+ T	0.00267577	0.229445
2-Acetamido-2-deoxy-1-O-{hydroxy[(hydroxy{[(2E,5E,8E,11E,14E,17E,20E,23E,26E,29E)-3,6,9,12,15,18,21,24,27,30,34-undecamethyl-2,5,8,11,14,17,20,23,26,29,33-pentatriacontaundecaen-1-yl]oxy}phosphoryl)ox y]phosphoryl}-alpha-D-galactopyranose	JARID2	Naive CD4+ T	0.00452162	0.283287
2-Acetamido-2-deoxy-1-O-{hydroxy[(hydroxy{[(2E,5E,8E,11E,14E,17E,20E,23E,26E,29E)-3,6,9,12,15,18,21,24,27,30,34-undecamethyl-2,5,8,11,14,17,20,23,26,29,33-pentatriacontaundecaen-1-yl]oxy}phosphoryl)ox y]phosphoryl}-alpha-D-galactopyranose	CTSV	Naive CD4+ T	0.000233052	0.0812041
2-Acetamido-2-deoxy-1-O-{hydroxy[(hydroxy{[(2E,5E,8E,11E,14E,17E,20E,23E,26E,29E)-3,6,9,12,15,18,21,24,27,30,34-undecamethyl-2,5,8,11,14,17,20,23,26,29,33-pentatriacontaundecaen-1-yl]oxy}phosphoryl)ox y]phosphoryl}-alpha-D-galactopyranose	LYPD6B	Naive CD4+ T	0.00120459	0.161541
2-Acetamido-2-deoxy-1-O-{hydroxy[(hydroxy{[(2E,5E,8E,11E,14E,17E,20E,23E,26E,29E)-3,6,9,12,15,18,21,24,27,30,34-undecamethyl-2,5,8,11,14,17,20,23,26,29,33-pentatriacontaundecaen-1-yl]oxy}phosphoryl)ox y]phosphoryl}-alpha-D-galactopyranose	ABTB2	Naive CD4+ T	0.00445999	0.281654
2-Acetamido-2-deoxy-1-O-{hydroxy[(hydroxy{[(2E,5E,8E,11E,14E,17E,20E,23E,26E,29E)-3,6,9,12,15,18,21,24,27,30,34-undecamethyl-2,5,8,11,14,17,20,23,26,29,33-pentatriacontaundecaen-1-yl]oxy}phosphoryl)ox y]phosphoryl}-alpha-D-galactopyranose	SAMD12	Naive CD4+ T	0.001025	0.153205
2-Acetamido-2-deoxy-1-O-{hydroxy[(hydroxy{[(2E,5E,8E,11E,14E,17E,20E,23E,26E,29E)-3,6,9,12,15,18,21,24,27,30,34-undecamethyl-2,5,8,11,14,17,20,23,26,29,33-pentatriacontaundecaen-1-yl]oxy}phosphoryl)ox y]phosphoryl}-alpha-D-galactopyranose	PDGFD	Naive CD4+ T	0.000267436	0.0868424
2-Acetamido-2-deoxy-1-O-{hydroxy[(hydroxy{[(2E,5E,8E,11E,14E,17E,20E,23E,26E,29E)-3,6,9,12,15,18,21,24,27,30,34-undecamethyl-2,5,8,11,14,17,20,23,26,29,33-pentatriacontaundecaen-1-yl]oxy}phosphoryl)ox y]phosphoryl}-alpha-D-galactopyranose	TNF	Naive CD4+ T	0.00128101	0.166596
2-Acetamido-2-deoxy-1-O-{hydroxy[(hydroxy{[(2E,5E,8E,11E,14E,17E,20E,23E,26E,29E)-3,6,9,12,15,18,21,24,27,30,34-undecamethyl-2,5,8,11,14,17,20,23,26,29,33-pentatriacontaundecaen-1-yl]oxy}phosphoryl)ox y]phosphoryl}-alpha-D-galactopyranose	PACSIN1	Naive CD4+ T	0.00243061	0.22003
2-Acetamido-2-deoxy-1-O-{hydroxy[(hydroxy{[(2E,5E,8E,11E,14E,17E,20E,23E,26E,29E)-3,6,9,12,15,18,21,24,27,30,34-undecamethyl-2,5,8,11,14,17,20,23,26,29,33-pentatriacontaundecaen-1-yl]oxy}phosphoryl)ox y]phosphoryl}-alpha-D-galactopyranose	CNTNAP2	Naive CD4+ T	1.82657e-05	0.031454
2-Acetamido-2-deoxy-1-O-{hydroxy[(hydroxy{[(2E,5E,8E,11E,14E,17E,20E,23E,26E,29E)-3,6,9,12,15,18,21,24,27,30,34-undecamethyl-2,5,8,11,14,17,20,23,26,29,33-pentatriacontaundecaen-1-yl]oxy}phosphoryl)ox y]phosphoryl}-alpha-D-galactopyranose	NCALD	Naive CD4+ T	6.24719e-06	0.0199378
2-Acetamido-2-deoxy-1-O-{hydroxy[(hydroxy{[(2E,5E,8E,11E,14E,17E,20E,23E,26E,29E)-3,6,9,12,15,18,21,24,27,30,34-undecamethyl-2,5,8,11,14,17,20,23,26,29,33-pentatriacontaundecaen-1-yl]oxy}phosphoryl)ox y]phosphoryl}-alpha-D-galactopyranose	FMOD	Naive CD4+ T	0.000740317	0.135442
2-Acetamido-2-deoxy-1-O-{hydroxy[(hydroxy{[(2E,5E,8E,11E,14E,17E,20E,23E,26E,29E)-3,6,9,12,15,18,21,24,27,30,34-undecamethyl-2,5,8,11,14,17,20,23,26,29,33-pentatriacontaundecaen-1-yl]oxy}phosphoryl)ox y]phosphoryl}-alpha-D-galactopyranose	CKAP5	Naive CD4+ T	0.00264036	0.227968
2-Acetamido-2-deoxy-1-O-{hydroxy[(hydroxy{[(2E,5E,8E,11E,14E,17E,20E,23E,26E,29E)-3,6,9,12,15,18,21,24,27,30,34-undecamethyl-2,5,8,11,14,17,20,23,26,29,33-pentatriacontaundecaen-1-yl]oxy}phosphoryl)ox y]phosphoryl}-alpha-D-galactopyranose	CRADD	Naive CD4+ T	0.000905213	0.145214
2-Acetamido-2-deoxy-1-O-{hydroxy[(hydroxy{[(2E,5E,8E,11E,14E,17E,20E,23E,26E,29E)-3,6,9,12,15,18,21,24,27,30,34-undecamethyl-2,5,8,11,14,17,20,23,26,29,33-pentatriacontaundecaen-1-yl]oxy}phosphoryl)ox y]phosphoryl}-alpha-D-galactopyranose	BCL2	Naive CD4+ T	0.002499	0.222641
2-Acetamido-2-deoxy-1-O-{hydroxy[(hydroxy{[(2E,5E,8E,11E,14E,17E,20E,23E,26E,29E)-3,6,9,12,15,18,21,24,27,30,34-undecamethyl-2,5,8,11,14,17,20,23,26,29,33-pentatriacontaundecaen-1-yl]oxy}phosphoryl)ox y]phosphoryl}-alpha-D-galactopyranose	RAD51B	Naive CD4+ T	0.00058933	0.122171
2-Acetamido-2-deoxy-1-O-{hydroxy[(hydroxy{[(2E,5E,8E,11E,14E,17E,20E,23E,26E,29E)-3,6,9,12,15,18,21,24,27,30,34-undecamethyl-2,5,8,11,14,17,20,23,26,29,33-pentatriacontaundecaen-1-yl]oxy}phosphoryl)ox y]phosphoryl}-alpha-D-galactopyranose	FAR2	Naive CD4+ T	0.00490361	0.293432
2-Acetamido-2-deoxy-1-O-{hydroxy[(hydroxy{[(2E,5E,8E,11E,14E,17E,20E,23E,26E,29E)-3,6,9,12,15,18,21,24,27,30,34-undecamethyl-2,5,8,11,14,17,20,23,26,29,33-pentatriacontaundecaen-1-yl]oxy}phosphoryl)ox y]phosphoryl}-alpha-D-galactopyranose	AFF1	Naive CD4+ T	0.00360461	0.257453
2-Acetamido-2-deoxy-1-O-{hydroxy[(hydroxy{[(2E,5E,8E,11E,14E,17E,20E,23E,26E,29E)-3,6,9,12,15,18,21,24,27,30,34-undecamethyl-2,5,8,11,14,17,20,23,26,29,33-pentatriacontaundecaen-1-yl]oxy}phosphoryl)ox y]phosphoryl}-alpha-D-galactopyranose	THEMIS	Naive CD4+ T	0.00490116	0.293432
2-Acetamido-2-deoxy-1-O-{hydroxy[(hydroxy{[(2E,5E,8E,11E,14E,17E,20E,23E,26E,29E)-3,6,9,12,15,18,21,24,27,30,34-undecamethyl-2,5,8,11,14,17,20,23,26,29,33-pentatriacontaundecaen-1-yl]oxy}phosphoryl)ox y]phosphoryl}-alpha-D-galactopyranose	FRMD3	Naive CD4+ T	0.00420835	0.274746
2-Acetamido-2-deoxy-1-O-{hydroxy[(hydroxy{[(2E,5E,8E,11E,14E,17E,20E,23E,26E,29E)-3,6,9,12,15,18,21,24,27,30,34-undecamethyl-2,5,8,11,14,17,20,23,26,29,33-pentatriacontaundecaen-1-yl]oxy}phosphoryl)ox y]phosphoryl}-alpha-D-galactopyranose	INPP4B	Naive CD4+ T	0.00361313	0.257735
2-Acetamido-2-deoxy-1-O-{hydroxy[(hydroxy{[(2E,5E,8E,11E,14E,17E,20E,23E,26E,29E)-3,6,9,12,15,18,21,24,27,30,34-undecamethyl-2,5,8,11,14,17,20,23,26,29,33-pentatriacontaundecaen-1-yl]oxy}phosphoryl)ox y]phosphoryl}-alpha-D-galactopyranose	MEIKIN	Naive CD4+ T	3.195e-05	0.0397492
2-Acetamido-2-deoxy-1-O-{hydroxy[(hydroxy{[(2E,5E,8E,11E,14E,17E,20E,23E,26E,29E)-3,6,9,12,15,18,21,24,27,30,34-undecamethyl-2,5,8,11,14,17,20,23,26,29,33-pentatriacontaundecaen-1-yl]oxy}phosphoryl)ox y]phosphoryl}-alpha-D-galactopyranose	ANKRD30B	Naive CD4+ T	1.04803e-05	0.0250979
2-Acetamido-2-deoxy-1-O-{hydroxy[(hydroxy{[(2E,5E,8E,11E,14E,17E,20E,23E,26E,29E)-3,6,9,12,15,18,21,24,27,30,34-undecamethyl-2,5,8,11,14,17,20,23,26,29,33-pentatriacontaundecaen-1-yl]oxy}phosphoryl)ox y]phosphoryl}-alpha-D-galactopyranose	PTAFR	Naive CD4+ T	1.76511e-05	0.0311304
2-Acetamido-2-deoxy-1-O-{hydroxy[(hydroxy{[(2E,5E,8E,11E,14E,17E,20E,23E,26E,29E)-3,6,9,12,15,18,21,24,27,30,34-undecamethyl-2,5,8,11,14,17,20,23,26,29,33-pentatriacontaundecaen-1-yl]oxy}phosphoryl)ox y]phosphoryl}-alpha-D-galactopyranose	GRIP1	Naive CD4+ T	0.000998252	0.151367
2-Acetamido-2-deoxy-1-O-{hydroxy[(hydroxy{[(2E,5E,8E,11E,14E,17E,20E,23E,26E,29E)-3,6,9,12,15,18,21,24,27,30,34-undecamethyl-2,5,8,11,14,17,20,23,26,29,33-pentatriacontaundecaen-1-yl]oxy}phosphoryl)ox y]phosphoryl}-alpha-D-galactopyranose	MARCH1	Naive CD4+ T	0.00149159	0.178465
2-Acetamido-2-deoxy-1-O-{hydroxy[(hydroxy{[(2E,5E,8E,11E,14E,17E,20E,23E,26E,29E)-3,6,9,12,15,18,21,24,27,30,34-undecamethyl-2,5,8,11,14,17,20,23,26,29,33-pentatriacontaundecaen-1-yl]oxy}phosphoryl)ox y]phosphoryl}-alpha-D-galactopyranose	RACGAP1	Naive CD4+ T	0.00180077	0.194728
2-Acetamido-2-deoxy-1-O-{hydroxy[(hydroxy{[(2E,5E,8E,11E,14E,17E,20E,23E,26E,29E)-3,6,9,12,15,18,21,24,27,30,34-undecamethyl-2,5,8,11,14,17,20,23,26,29,33-pentatriacontaundecaen-1-yl]oxy}phosphoryl)ox y]phosphoryl}-alpha-D-galactopyranose	AC004870.3	Naive CD4+ T	8.71159e-05	0.0570954
2-Acetamido-2-deoxy-1-O-{hydroxy[(hydroxy{[(2E,5E,8E,11E,14E,17E,20E,23E,26E,29E)-3,6,9,12,15,18,21,24,27,30,34-undecamethyl-2,5,8,11,14,17,20,23,26,29,33-pentatriacontaundecaen-1-yl]oxy}phosphoryl)ox y]phosphoryl}-alpha-D-galactopyranose	ENPP2	Naive CD4+ T	0.000146607	0.068946
2-Acetamido-2-deoxy-1-O-{hydroxy[(hydroxy{[(2E,5E,8E,11E,14E,17E,20E,23E,26E,29E)-3,6,9,12,15,18,21,24,27,30,34-undecamethyl-2,5,8,11,14,17,20,23,26,29,33-pentatriacontaundecaen-1-yl]oxy}phosphoryl)ox y]phosphoryl}-alpha-D-galactopyranose	LINC01362	Naive CD4+ T	0.000156751	0.0709482
2-Acetamido-2-deoxy-1-O-{hydroxy[(hydroxy{[(2E,5E,8E,11E,14E,17E,20E,23E,26E,29E)-3,6,9,12,15,18,21,24,27,30,34-undecamethyl-2,5,8,11,14,17,20,23,26,29,33-pentatriacontaundecaen-1-yl]oxy}phosphoryl)ox y]phosphoryl}-alpha-D-galactopyranose	CR1	Naive CD4+ T	0.00024542	0.0835021
2-Acetamido-2-deoxy-1-O-{hydroxy[(hydroxy{[(2E,5E,8E,11E,14E,17E,20E,23E,26E,29E)-3,6,9,12,15,18,21,24,27,30,34-undecamethyl-2,5,8,11,14,17,20,23,26,29,33-pentatriacontaundecaen-1-yl]oxy}phosphoryl)ox y]phosphoryl}-alpha-D-galactopyranose	PEAK1	Naive CD4+ T	0.00243829	0.220351
2-Acetamido-2-deoxy-1-O-{hydroxy[(hydroxy{[(2E,5E,8E,11E,14E,17E,20E,23E,26E,29E)-3,6,9,12,15,18,21,24,27,30,34-undecamethyl-2,5,8,11,14,17,20,23,26,29,33-pentatriacontaundecaen-1-yl]oxy}phosphoryl)ox y]phosphoryl}-alpha-D-galactopyranose	SH3RF3	Naive CD4+ T	0.00401113	0.26946
2-Acetamido-2-deoxy-1-O-{hydroxy[(hydroxy{[(2E,5E,8E,11E,14E,17E,20E,23E,26E,29E)-3,6,9,12,15,18,21,24,27,30,34-undecamethyl-2,5,8,11,14,17,20,23,26,29,33-pentatriacontaundecaen-1-yl]oxy}phosphoryl)ox y]phosphoryl}-alpha-D-galactopyranose	SFMBT2	Naive CD4+ T	0.00492091	0.293781
2-Acetamido-2-deoxy-1-O-{hydroxy[(hydroxy{[(2E,5E,8E,11E,14E,17E,20E,23E,26E,29E)-3,6,9,12,15,18,21,24,27,30,34-undecamethyl-2,5,8,11,14,17,20,23,26,29,33-pentatriacontaundecaen-1-yl]oxy}phosphoryl)ox y]phosphoryl}-alpha-D-galactopyranose	MYO16	Naive CD4+ T	0.00464332	0.286482
2-Acetamido-2-deoxy-1-O-{hydroxy[(hydroxy{[(2E,5E,8E,11E,14E,17E,20E,23E,26E,29E)-3,6,9,12,15,18,21,24,27,30,34-undecamethyl-2,5,8,11,14,17,20,23,26,29,33-pentatriacontaundecaen-1-yl]oxy}phosphoryl)ox y]phosphoryl}-alpha-D-galactopyranose	EPHA6	Naive CD4+ T	0.00143688	0.176024
2-Acetamido-2-deoxy-1-O-{hydroxy[(hydroxy{[(2E,5E,8E,11E,14E,17E,20E,23E,26E,29E)-3,6,9,12,15,18,21,24,27,30,34-undecamethyl-2,5,8,11,14,17,20,23,26,29,33-pentatriacontaundecaen-1-yl]oxy}phosphoryl)ox y]phosphoryl}-alpha-D-galactopyranose	AC093298.2	Naive CD4+ T	0.00149564	0.178711
2-Acetamido-2-deoxy-1-O-{hydroxy[(hydroxy{[(2E,5E,8E,11E,14E,17E,20E,23E,26E,29E)-3,6,9,12,15,18,21,24,27,30,34-undecamethyl-2,5,8,11,14,17,20,23,26,29,33-pentatriacontaundecaen-1-yl]oxy}phosphoryl)ox y]phosphoryl}-alpha-D-galactopyranose	AC009093.2	Naive CD4+ T	0.00200046	0.202211
2-Acetamido-2-deoxy-1-O-{hydroxy[(hydroxy{[(2E,5E,8E,11E,14E,17E,20E,23E,26E,29E)-3,6,9,12,15,18,21,24,27,30,34-undecamethyl-2,5,8,11,14,17,20,23,26,29,33-pentatriacontaundecaen-1-yl]oxy}phosphoryl)ox y]phosphoryl}-alpha-D-galactopyranose	KANK1	Naive CD4+ T	0.000168533	0.0728034
2-Acetamido-2-deoxy-1-O-{hydroxy[(hydroxy{[(2E,5E,8E,11E,14E,17E,20E,23E,26E,29E)-3,6,9,12,15,18,21,24,27,30,34-undecamethyl-2,5,8,11,14,17,20,23,26,29,33-pentatriacontaundecaen-1-yl]oxy}phosphoryl)ox y]phosphoryl}-alpha-D-galactopyranose	CERS6	Naive CD4+ T	0.00479244	0.290827
2-Acetamido-2-deoxy-1-O-{hydroxy[(hydroxy{[(2E,5E,8E,11E,14E,17E,20E,23E,26E,29E)-3,6,9,12,15,18,21,24,27,30,34-undecamethyl-2,5,8,11,14,17,20,23,26,29,33-pentatriacontaundecaen-1-yl]oxy}phosphoryl)ox y]phosphoryl}-alpha-D-galactopyranose	CHST15	Naive CD4+ T	0.000223723	0.0796742
2-Acetamido-2-deoxy-1-O-{hydroxy[(hydroxy{[(2E,5E,8E,11E,14E,17E,20E,23E,26E,29E)-3,6,9,12,15,18,21,24,27,30,34-undecamethyl-2,5,8,11,14,17,20,23,26,29,33-pentatriacontaundecaen-1-yl]oxy}phosphoryl)ox y]phosphoryl}-alpha-D-galactopyranose	AF165147.1	Naive CD4+ T	0.00142368	0.175283
2-Acetamido-2-deoxy-1-O-{hydroxy[(hydroxy{[(2E,5E,8E,11E,14E,17E,20E,23E,26E,29E)-3,6,9,12,15,18,21,24,27,30,34-undecamethyl-2,5,8,11,14,17,20,23,26,29,33-pentatriacontaundecaen-1-yl]oxy}phosphoryl)ox y]phosphoryl}-alpha-D-galactopyranose	PCDH17	Naive CD4+ T	0.00183233	0.195793
2-Acetamido-2-deoxy-1-O-{hydroxy[(hydroxy{[(2E,5E,8E,11E,14E,17E,20E,23E,26E,29E)-3,6,9,12,15,18,21,24,27,30,34-undecamethyl-2,5,8,11,14,17,20,23,26,29,33-pentatriacontaundecaen-1-yl]oxy}phosphoryl)ox y]phosphoryl}-alpha-D-galactopyranose	LRRC36	Naive CD4+ T	9.59316e-05	0.0590775
2-Acetamido-2-deoxy-1-O-{hydroxy[(hydroxy{[(2E,5E,8E,11E,14E,17E,20E,23E,26E,29E)-3,6,9,12,15,18,21,24,27,30,34-undecamethyl-2,5,8,11,14,17,20,23,26,29,33-pentatriacontaundecaen-1-yl]oxy}phosphoryl)ox y]phosphoryl}-alpha-D-galactopyranose	MSC.AS1	Naive CD4+ T	0.00458055	0.284524
2-Acetamido-2-deoxy-1-O-{hydroxy[(hydroxy{[(2E,5E,8E,11E,14E,17E,20E,23E,26E,29E)-3,6,9,12,15,18,21,24,27,30,34-undecamethyl-2,5,8,11,14,17,20,23,26,29,33-pentatriacontaundecaen-1-yl]oxy}phosphoryl)ox y]phosphoryl}-alpha-D-galactopyranose	AP001977.1	Naive CD4+ T	0.00289043	0.235812
2-Acetamido-2-deoxy-1-O-{hydroxy[(hydroxy{[(2E,5E,8E,11E,14E,17E,20E,23E,26E,29E)-3,6,9,12,15,18,21,24,27,30,34-undecamethyl-2,5,8,11,14,17,20,23,26,29,33-pentatriacontaundecaen-1-yl]oxy}phosphoryl)ox y]phosphoryl}-alpha-D-galactopyranose	FUT8	Naive CD4+ T	0.00156973	0.182549
2-Acetamido-2-deoxy-1-O-{hydroxy[(hydroxy{[(2E,5E,8E,11E,14E,17E,20E,23E,26E,29E)-3,6,9,12,15,18,21,24,27,30,34-undecamethyl-2,5,8,11,14,17,20,23,26,29,33-pentatriacontaundecaen-1-yl]oxy}phosphoryl)ox y]phosphoryl}-alpha-D-galactopyranose	VNN3	Naive CD4+ T	0.000439384	0.107912
2-Acetamido-2-deoxy-1-O-{hydroxy[(hydroxy{[(2E,5E,8E,11E,14E,17E,20E,23E,26E,29E)-3,6,9,12,15,18,21,24,27,30,34-undecamethyl-2,5,8,11,14,17,20,23,26,29,33-pentatriacontaundecaen-1-yl]oxy}phosphoryl)ox y]phosphoryl}-alpha-D-galactopyranose	ZFHX3	Naive CD4+ T	0.0049979	0.295707
2-Acetamido-2-deoxy-1-O-{hydroxy[(hydroxy{[(2E,5E,8E,11E,14E,17E,20E,23E,26E,29E)-3,6,9,12,15,18,21,24,27,30,34-undecamethyl-2,5,8,11,14,17,20,23,26,29,33-pentatriacontaundecaen-1-yl]oxy}phosphoryl)ox y]phosphoryl}-alpha-D-galactopyranose	AL008633.1	Naive CD4+ T	0.00250429	0.22289
2-Acetamido-2-deoxy-1-O-{hydroxy[(hydroxy{[(2E,5E,8E,11E,14E,17E,20E,23E,26E,29E)-3,6,9,12,15,18,21,24,27,30,34-undecamethyl-2,5,8,11,14,17,20,23,26,29,33-pentatriacontaundecaen-1-yl]oxy}phosphoryl)ox y]phosphoryl}-alpha-D-galactopyranose	LINC00922	Naive CD4+ T	0.00482536	0.291533
2-Acetamido-2-deoxy-1-O-{hydroxy[(hydroxy{[(2E,5E,8E,11E,14E,17E,20E,23E,26E,29E)-3,6,9,12,15,18,21,24,27,30,34-undecamethyl-2,5,8,11,14,17,20,23,26,29,33-pentatriacontaundecaen-1-yl]oxy}phosphoryl)ox y]phosphoryl}-alpha-D-galactopyranose	SULF1	Naive CD4+ T	9.23317e-05	0.0583682
2-Acetamido-2-deoxy-1-O-{hydroxy[(hydroxy{[(2E,5E,8E,11E,14E,17E,20E,23E,26E,29E)-3,6,9,12,15,18,21,24,27,30,34-undecamethyl-2,5,8,11,14,17,20,23,26,29,33-pentatriacontaundecaen-1-yl]oxy}phosphoryl)ox y]phosphoryl}-alpha-D-galactopyranose	ARHGAP15	Naive CD4+ T	0.002479	0.221892
2-Acetamido-2-deoxy-1-O-{hydroxy[(hydroxy{[(2E,5E,8E,11E,14E,17E,20E,23E,26E,29E)-3,6,9,12,15,18,21,24,27,30,34-undecamethyl-2,5,8,11,14,17,20,23,26,29,33-pentatriacontaundecaen-1-yl]oxy}phosphoryl)ox y]phosphoryl}-alpha-D-galactopyranose	PIEZO2	Naive CD4+ T	0.00328339	0.247647
2-Acetamido-2-deoxy-1-O-{hydroxy[(hydroxy{[(2E,5E,8E,11E,14E,17E,20E,23E,26E,29E)-3,6,9,12,15,18,21,24,27,30,34-undecamethyl-2,5,8,11,14,17,20,23,26,29,33-pentatriacontaundecaen-1-yl]oxy}phosphoryl)ox y]phosphoryl}-alpha-D-galactopyranose	RABGAP1L	Naive CD4+ T	0.00410873	0.272064
2-Acetamido-2-deoxy-1-O-{hydroxy[(hydroxy{[(2E,5E,8E,11E,14E,17E,20E,23E,26E,29E)-3,6,9,12,15,18,21,24,27,30,34-undecamethyl-2,5,8,11,14,17,20,23,26,29,33-pentatriacontaundecaen-1-yl]oxy}phosphoryl)ox y]phosphoryl}-alpha-D-galactopyranose	BTBD9	Naive CD4+ T	0.00219327	0.210706
2-Acetamido-2-deoxy-1-O-{hydroxy[(hydroxy{[(2E,5E,8E,11E,14E,17E,20E,23E,26E,29E)-3,6,9,12,15,18,21,24,27,30,34-undecamethyl-2,5,8,11,14,17,20,23,26,29,33-pentatriacontaundecaen-1-yl]oxy}phosphoryl)ox y]phosphoryl}-alpha-D-galactopyranose	LINC00486	Naive CD4+ T	0.00245165	0.220879
2-Acetamido-2-deoxy-1-O-{hydroxy[(hydroxy{[(2E,5E,8E,11E,14E,17E,20E,23E,26E,29E)-3,6,9,12,15,18,21,24,27,30,34-undecamethyl-2,5,8,11,14,17,20,23,26,29,33-pentatriacontaundecaen-1-yl]oxy}phosphoryl)ox y]phosphoryl}-alpha-D-galactopyranose	GPHN	Naive CD4+ T	0.00200529	0.202586
2-Acetamido-2-deoxy-1-O-{hydroxy[(hydroxy{[(2E,5E,8E,11E,14E,17E,20E,23E,26E,29E)-3,6,9,12,15,18,21,24,27,30,34-undecamethyl-2,5,8,11,14,17,20,23,26,29,33-pentatriacontaundecaen-1-yl]oxy}phosphoryl)ox y]phosphoryl}-alpha-D-galactopyranose	STAB2	Naive CD4+ T	0.00013577	0.0672943
2-Acetamido-2-deoxy-1-O-{hydroxy[(hydroxy{[(2E,5E,8E,11E,14E,17E,20E,23E,26E,29E)-3,6,9,12,15,18,21,24,27,30,34-undecamethyl-2,5,8,11,14,17,20,23,26,29,33-pentatriacontaundecaen-1-yl]oxy}phosphoryl)ox y]phosphoryl}-alpha-D-galactopyranose	DIAPH2	Naive CD4+ T	0.00194727	0.200414
2-Acetamido-2-deoxy-1-O-{hydroxy[(hydroxy{[(2E,5E,8E,11E,14E,17E,20E,23E,26E,29E)-3,6,9,12,15,18,21,24,27,30,34-undecamethyl-2,5,8,11,14,17,20,23,26,29,33-pentatriacontaundecaen-1-yl]oxy}phosphoryl)ox y]phosphoryl}-alpha-D-galactopyranose	PITPNC1	Naive CD4+ T	0.00265286	0.228495
2-Acetamido-2-deoxy-1-O-{hydroxy[(hydroxy{[(2E,5E,8E,11E,14E,17E,20E,23E,26E,29E)-3,6,9,12,15,18,21,24,27,30,34-undecamethyl-2,5,8,11,14,17,20,23,26,29,33-pentatriacontaundecaen-1-yl]oxy}phosphoryl)ox y]phosphoryl}-alpha-D-galactopyranose	PRKCA	Naive CD4+ T	0.00215353	0.208885
2-Acetamido-2-deoxy-1-O-{hydroxy[(hydroxy{[(2E,5E,8E,11E,14E,17E,20E,23E,26E,29E)-3,6,9,12,15,18,21,24,27,30,34-undecamethyl-2,5,8,11,14,17,20,23,26,29,33-pentatriacontaundecaen-1-yl]oxy}phosphoryl)ox y]phosphoryl}-alpha-D-galactopyranose	LINC01500	Naive CD4+ T	2.25155e-05	0.0340707
2-Acetamido-2-deoxy-1-O-{hydroxy[(hydroxy{[(2E,5E,8E,11E,14E,17E,20E,23E,26E,29E)-3,6,9,12,15,18,21,24,27,30,34-undecamethyl-2,5,8,11,14,17,20,23,26,29,33-pentatriacontaundecaen-1-yl]oxy}phosphoryl)ox y]phosphoryl}-alpha-D-galactopyranose	DCC	Naive CD4+ T	0.00011498	0.0637008
2-Acetamido-2-deoxy-1-O-{hydroxy[(hydroxy{[(2E,5E,8E,11E,14E,17E,20E,23E,26E,29E)-3,6,9,12,15,18,21,24,27,30,34-undecamethyl-2,5,8,11,14,17,20,23,26,29,33-pentatriacontaundecaen-1-yl]oxy}phosphoryl)ox y]phosphoryl}-alpha-D-galactopyranose	AC011893.1	Naive CD4+ T	0.000415521	0.105191
2-Acetamido-2-deoxy-1-O-{hydroxy[(hydroxy{[(2E,5E,8E,11E,14E,17E,20E,23E,26E,29E)-3,6,9,12,15,18,21,24,27,30,34-undecamethyl-2,5,8,11,14,17,20,23,26,29,33-pentatriacontaundecaen-1-yl]oxy}phosphoryl)ox y]phosphoryl}-alpha-D-galactopyranose	NR3C2	Naive CD4+ T	0.00130827	0.168154
1717212	IGKC	Naive CD4+ T	0.0017013	0.190074
1717212	IGLC1	Naive CD4+ T	0.00190497	0.198461
1717212	IGFBP5	Naive CD4+ T	0.000223393	0.0796742
1717212	AL589693.1	Naive CD4+ T	2.64463e-05	0.0364668
1717212	RBMS3	Naive CD4+ T	0.00183633	0.195918
1717212	PRKG1	Naive CD4+ T	0.000660468	0.128733
1717212	CADPS2	Naive CD4+ T	0.00302508	0.240959
1717212	PTPRS	Naive CD4+ T	0.000181845	0.0744352
1717212	RGS7	Naive CD4+ T	0.000995508	0.15122
1717212	GLDN	Naive CD4+ T	0.000459735	0.108478
1717212	MED12L	Naive CD4+ T	1.31991e-05	0.0279213
1717212	LRMDA	Naive CD4+ T	8.6088e-05	0.0568301
1717212	ALDH1A3	Naive CD4+ T	0.00174849	0.192311
1717212	XACT	Naive CD4+ T	0.000292321	0.0902819
1717212	CDK6	Naive CD4+ T	0.00223639	0.212415
1717212	CLEC9A	Naive CD4+ T	0.00335309	0.249846
1717212	DLG2	Naive CD4+ T	0.00498456	0.295353
1717212	CLNK	Naive CD4+ T	0.00444366	0.281145
1717212	DLGAP2	Naive CD4+ T	0.000571168	0.12039
1717212	GPC5	Naive CD4+ T	0.00193075	0.199632
1717212	ADGRB3	Naive CD4+ T	0.000108423	0.062052
1717212	AC243829.2	Naive CD4+ T	0.00273239	0.231489
1717212	LINC01483	Naive CD4+ T	0.00274765	0.232113
1717212	COL3A1	Naive CD4+ T	0.00121824	0.162296
1717212	AL592429.2	Naive CD4+ T	0.00346492	0.25298
1717212	BAALC	Naive CD4+ T	0.00275375	0.232294
1717212	HDAC9	Naive CD4+ T	0.00285865	0.234559
1717212	ARHGAP11B	Naive CD4+ T	0.00256503	0.225317
1717212	FREM1	Naive CD4+ T	0.00226118	0.213672
1717212	MALRD1	Naive CD4+ T	0.00125904	0.165133
1717212	PARD3	Naive CD4+ T	4.06648e-05	0.043642
1717212	TBC1D8	Naive CD4+ T	0.00161085	0.184875
1717212	SVEP1	Naive CD4+ T	0.00443195	0.280792
1717212	FBLN1	Naive CD4+ T	0.000415556	0.105191
1717212	HLA.DQA2	Naive CD4+ T	0.00321654	0.245661
1717212	RAPGEF5	Naive CD4+ T	0.00030929	0.0927541
1717212	DTX1	Naive CD4+ T	0.000180497	0.0742281
1717212	RND3	Naive CD4+ T	3.32845e-05	0.0402026
1717212	MYB	Naive CD4+ T	0.000343096	0.0967961
1717212	C2orf88	Naive CD4+ T	0.000143162	0.0682924
1717212	MAGI1	Naive CD4+ T	0.00399708	0.26901
1717212	TBC1D9	Naive CD4+ T	0.00242482	0.219809
1717212	SPDYA	Naive CD4+ T	0.00284261	0.23395
1717212	APOB	Naive CD4+ T	0.00314872	0.243359
1717212	DENND5B	Naive CD4+ T	0.00134702	0.170728
1717212	AC013652.1	Naive CD4+ T	4.86709e-05	0.0464714
1717212	GPR176	Naive CD4+ T	0.00272457	0.231183
1717212	ARHGAP6	Naive CD4+ T	0.00363388	0.258428
1717212	GALNT17	Naive CD4+ T	0.00175495	0.192586
1717212	AC004470.1	Naive CD4+ T	0.000959508	0.14894
1717212	NHSL1	Naive CD4+ T	0.000637357	0.126943
1717212	IGKV1.9	Naive CD4+ T	0.0024282	0.219913
1717212	SNED1	Naive CD4+ T	0.0014229	0.175227
1717212	LRP1B	Naive CD4+ T	0.00140107	0.174019
1717212	AC087280.2	Naive CD4+ T	0.00063883	0.127
1717212	CDK14	Naive CD4+ T	0.00439499	0.279805
1717212	PARD3B	Naive CD4+ T	0.000136429	0.0672943
1717212	AC007389.1	Naive CD4+ T	0.00401825	0.269646
1717212	MTHFD1L	Naive CD4+ T	0.00485769	0.292346
1717212	S100Z	Naive CD4+ T	4.81589e-05	0.0462872
1717212	CCDC171	Naive CD4+ T	0.00413765	0.272923
1717212	NR6A1	Naive CD4+ T	0.000424414	0.10609
1717212	CD1E	Naive CD4+ T	0.00110306	0.155119
1717212	LINC02227	Naive CD4+ T	9.67344e-05	0.0593277
1717212	PLBD1	Naive CD4+ T	0.00135249	0.171145
1717212	GAS7	Naive CD4+ T	0.0029429	0.237877
1717212	SPARC	Naive CD4+ T	0.00313384	0.243359
1717212	IDO2	Naive CD4+ T	0.000951267	0.148565
1717212	NTNG1	Naive CD4+ T	0.00218501	0.210343
1717212	PHLPP1	Naive CD4+ T	0.00248393	0.222004
1717212	CNTN1	Naive CD4+ T	0.0017939	0.194399
1717212	PPM1L	Naive CD4+ T	0.00107203	0.155119
1717212	FANCI	Naive CD4+ T	0.00316922	0.24411
1717212	FMN1	Naive CD4+ T	0.00183163	0.195781
1717212	DUSP6	Naive CD4+ T	0.000953534	0.148648
1717212	RAPGEF2	Naive CD4+ T	0.00326028	0.246896
1717212	SMPD3	Naive CD4+ T	0.00351932	0.254677
1717212	DMD	Naive CD4+ T	0.000112117	0.0629707
1717212	SPOCK3	Naive CD4+ T	0.000232214	0.081096
1717212	PDE1C	Naive CD4+ T	0.000126078	0.0661741
1717212	PZP	Naive CD4+ T	0.000382398	0.101015
1717212	CTNNAL1	Naive CD4+ T	0.000793097	0.137915
1717212	AL355612.1	Naive CD4+ T	0.000193343	0.07637
1717212	AC119674.1	Naive CD4+ T	9.06084e-05	0.0578602
1717212	RASAL2	Naive CD4+ T	0.00045565	0.108478
1717212	LHFPL2	Naive CD4+ T	0.00451357	0.28307
1717212	AL157911.1	Naive CD4+ T	0.00170705	0.190391
1717212	NEXMIF	Naive CD4+ T	0.00465307	0.286652
1717212	AC116362.1	Naive CD4+ T	0.00192264	0.199369
1717212	RFC3	Naive CD4+ T	0.00246446	0.221486
1717212	RNF180	Naive CD4+ T	0.00020643	0.0782351
1717212	SAMD12	Naive CD4+ T	0.00347081	0.253242
1717212	AL359232.1	Naive CD4+ T	0.00298542	0.239329
1717212	BTBD11	Naive CD4+ T	0.00220602	0.211282
1717212	SHTN1	Naive CD4+ T	0.004356	0.278832
1717212	PTCHD1.AS	Naive CD4+ T	0.0021233	0.207455
1717212	CYYR1	Naive CD4+ T	0.000150438	0.0696995
1717212	LINC00472	Naive CD4+ T	0.00077415	0.137667
1717212	FERMT2	Naive CD4+ T	0.000765976	0.137095
1717212	MYC	Naive CD4+ T	0.0021897	0.210528
1717212	LRRC4C	Naive CD4+ T	7.27938e-05	0.0527414
1717212	THEMIS	Naive CD4+ T	0.00410221	0.271871
1717212	RUNX1T1	Naive CD4+ T	0.00137468	0.172492
1717212	PARM1	Naive CD4+ T	0.00472456	0.288754
1717212	RPLP0	Naive CD4+ T	0.00499552	0.295699
1717212	GRIP1	Naive CD4+ T	0.000639762	0.127029
1717212	AL451048.1	Naive CD4+ T	0.00278081	0.232583
1717212	MYO10	Naive CD4+ T	0.00332874	0.249131
1717212	MGLL	Naive CD4+ T	0.00380563	0.263062
1717212	LINC01091	Naive CD4+ T	0.00274394	0.231947
1717212	CAMK1D	Naive CD4+ T	0.0010902	0.155119
1717212	GLIS3	Naive CD4+ T	0.00479873	0.291056
1717212	SLC8A3	Naive CD4+ T	0.00104597	0.154284
1717212	CIP2A	Naive CD4+ T	0.00190121	0.198262
1717212	TOX2	Naive CD4+ T	0.00477671	0.290318
1717212	AC079447.1	Naive CD4+ T	0.000203593	0.0777544
1717212	SNRNP25	Naive CD4+ T	0.00219719	0.210862
1717212	AL512380.2	Naive CD4+ T	0.00113323	0.157202
1717212	AC079793.1	Naive CD4+ T	0.000760735	0.136687
1717212	AC010609.1	Naive CD4+ T	0.00207073	0.205346
1717212	AP001011.1	Naive CD4+ T	0.000542023	0.11752
1717212	OSR2	Naive CD4+ T	0.00438524	0.279447
1717212	ANKUB1	Naive CD4+ T	0.00031783	0.0936333
1717212	RXFP1	Naive CD4+ T	3.28488e-05	0.0400269
1717212	AC022217.3	Naive CD4+ T	0.000284217	0.0890579
1717212	RORA.AS1	Naive CD4+ T	0.000340728	0.0964866
1717212	AC005580.1	Naive CD4+ T	0.00159895	0.18411
1717212	LINC00486	Naive CD4+ T	0.0024152	0.21958
1717212	IGHV3.66	Naive CD4+ T	0.00109999	0.155119
1717212	AL365255.1	Naive CD4+ T	0.00317204	0.244232
1717212	AC091939.1	Naive CD4+ T	0.000422607	0.105896
1717212	CASC9	Naive CD4+ T	0.00065539	0.128202
1717212	CLVS1	Naive CD4+ T	7.92516e-05	0.0544371
1717212	FRMD4A	Naive CD4+ T	0.004727	0.288798
1717212	MXD3	Naive CD4+ T	9.76091e-05	0.0595776
1717212	AC008569.1	Naive CD4+ T	0.000932243	0.146992
1-stearoyl-2-arachidonoyl-sn-glycero-3-phosphoserine	IGHV2.5	Naive CD4+ T	0.00297651	0.239052
1-stearoyl-2-arachidonoyl-sn-glycero-3-phosphoserine	RETN	Naive CD4+ T	0.00253241	0.224127
1-stearoyl-2-arachidonoyl-sn-glycero-3-phosphoserine	LINC01483	Naive CD4+ T	0.00370621	0.260828
1-stearoyl-2-arachidonoyl-sn-glycero-3-phosphoserine	LDB2	Naive CD4+ T	0.00122824	0.162921
1-stearoyl-2-arachidonoyl-sn-glycero-3-phosphoserine	APOB	Naive CD4+ T	0.00314872	0.243359
1-stearoyl-2-arachidonoyl-sn-glycero-3-phosphoserine	PPP1R9A	Naive CD4+ T	0.00235024	0.217441
1-stearoyl-2-arachidonoyl-sn-glycero-3-phosphoserine	NR6A1	Naive CD4+ T	0.000142385	0.0681367
1-stearoyl-2-arachidonoyl-sn-glycero-3-phosphoserine	FRMD6	Naive CD4+ T	7.31512e-05	0.0528448
1-stearoyl-2-arachidonoyl-sn-glycero-3-phosphoserine	SPOCK3	Naive CD4+ T	0.00266637	0.229108
1-stearoyl-2-arachidonoyl-sn-glycero-3-phosphoserine	THSD7A	Naive CD4+ T	0.00341647	0.251662
1-stearoyl-2-arachidonoyl-sn-glycero-3-phosphoserine	CDT1	Naive CD4+ T	0.0030101	0.240454
1-stearoyl-2-arachidonoyl-sn-glycero-3-phosphoserine	AL451048.1	Naive CD4+ T	0.00432536	0.277881
1-stearoyl-2-arachidonoyl-sn-glycero-3-phosphoserine	MYO10	Naive CD4+ T	0.000792557	0.137912
PC(36:4)>PC(16:0_20:4) M + H2CO2	HBA1	Naive CD4+ T	0.00151731	0.17998
PC(36:4)>PC(16:0_20:4) M + H2CO2	HBD	Naive CD4+ T	0.00380631	0.263066
PC(36:4)>PC(16:0_20:4) M + H2CO2	HBM	Naive CD4+ T	0.00187789	0.197543
PC(36:4)>PC(16:0_20:4) M + H2CO2	CALN1	Naive CD4+ T	0.000644987	0.127244
PC(36:4)>PC(16:0_20:4) M + H2CO2	IGHG2	Naive CD4+ T	0.00262246	0.227403
PC(36:4)>PC(16:0_20:4) M + H2CO2	AL589693.1	Naive CD4+ T	4.84257e-05	0.0464063
PC(36:4)>PC(16:0_20:4) M + H2CO2	SOX5	Naive CD4+ T	0.0015613	0.18205
PC(36:4)>PC(16:0_20:4) M + H2CO2	CHL1	Naive CD4+ T	0.000100488	0.0602032
PC(36:4)>PC(16:0_20:4) M + H2CO2	LPL	Naive CD4+ T	0.000220547	0.079123
PC(36:4)>PC(16:0_20:4) M + H2CO2	FMO2	Naive CD4+ T	0.00475985	0.289723
PC(36:4)>PC(16:0_20:4) M + H2CO2	IGLC6	Naive CD4+ T	0.00449165	0.282332
PC(36:4)>PC(16:0_20:4) M + H2CO2	CCL4	Naive CD4+ T	0.00210412	0.206842
PC(36:4)>PC(16:0_20:4) M + H2CO2	TCF4	Naive CD4+ T	9.04131e-09	0.00127224
PC(36:4)>PC(16:0_20:4) M + H2CO2	FOXC1	Naive CD4+ T	8.775e-05	0.0573168
PC(36:4)>PC(16:0_20:4) M + H2CO2	KCNQ5	Naive CD4+ T	0.00283887	0.233804
PC(36:4)>PC(16:0_20:4) M + H2CO2	NRG3	Naive CD4+ T	0.00427751	0.276627
PC(36:4)>PC(16:0_20:4) M + H2CO2	GNLY	Naive CD4+ T	0.0048915	0.293189
PC(36:4)>PC(16:0_20:4) M + H2CO2	ALAS2	Naive CD4+ T	0.00297428	0.239025
PC(36:4)>PC(16:0_20:4) M + H2CO2	SGCD	Naive CD4+ T	0.000847756	0.140617
PC(36:4)>PC(16:0_20:4) M + H2CO2	HMGN2	Naive CD4+ T	0.00381405	0.263339
PC(36:4)>PC(16:0_20:4) M + H2CO2	BANK1	Naive CD4+ T	0.00199734	0.202061
PC(36:4)>PC(16:0_20:4) M + H2CO2	GYPB	Naive CD4+ T	0.000852782	0.141068
PC(36:4)>PC(16:0_20:4) M + H2CO2	PPARG	Naive CD4+ T	0.00100661	0.151844
PC(36:4)>PC(16:0_20:4) M + H2CO2	HIST1H3G	Naive CD4+ T	0.00340359	0.251107
PC(36:4)>PC(16:0_20:4) M + H2CO2	NR2F1	Naive CD4+ T	0.000135599	0.0672943
PC(36:4)>PC(16:0_20:4) M + H2CO2	KRT5	Naive CD4+ T	0.00447841	0.282095
PC(36:4)>PC(16:0_20:4) M + H2CO2	ADAM23	Naive CD4+ T	0.000741464	0.135512
PC(36:4)>PC(16:0_20:4) M + H2CO2	CPA3	Naive CD4+ T	0.00114228	0.157701
PC(36:4)>PC(16:0_20:4) M + H2CO2	AC010967.1	Naive CD4+ T	0.000326482	0.0947441
PC(36:4)>PC(16:0_20:4) M + H2CO2	RAPGEF5	Naive CD4+ T	3.2332e-05	0.0398841
PC(36:4)>PC(16:0_20:4) M + H2CO2	JSRP1	Naive CD4+ T	0.00194635	0.20034
PC(36:4)>PC(16:0_20:4) M + H2CO2	MAFB	Naive CD4+ T	0.000565232	0.11968
PC(36:4)>PC(16:0_20:4) M + H2CO2	DENND5B	Naive CD4+ T	0.00336345	0.250211
PC(36:4)>PC(16:0_20:4) M + H2CO2	IGHV1.3	Naive CD4+ T	0.000991518	0.150927
PC(36:4)>PC(16:0_20:4) M + H2CO2	IGHV3.21	Naive CD4+ T	0.00144862	0.17624
PC(36:4)>PC(16:0_20:4) M + H2CO2	NTM	Naive CD4+ T	0.00175177	0.192427
PC(36:4)>PC(16:0_20:4) M + H2CO2	TK1	Naive CD4+ T	0.00118697	0.160236
PC(36:4)>PC(16:0_20:4) M + H2CO2	GAPDH	Naive CD4+ T	0.000571324	0.12039
PC(36:4)>PC(16:0_20:4) M + H2CO2	RUBCNL	Naive CD4+ T	0.00118908	0.160356
PC(36:4)>PC(16:0_20:4) M + H2CO2	NCAM1	Naive CD4+ T	0.00120096	0.161263
PC(36:4)>PC(16:0_20:4) M + H2CO2	TIMP4	Naive CD4+ T	0.000543051	0.1176
PC(36:4)>PC(16:0_20:4) M + H2CO2	IL12RB2	Naive CD4+ T	0.00188199	0.197674
PC(36:4)>PC(16:0_20:4) M + H2CO2	MS4A1	Naive CD4+ T	0.00145194	0.176378
PC(36:4)>PC(16:0_20:4) M + H2CO2	MEIS2	Naive CD4+ T	0.000663257	0.129008
PC(36:4)>PC(16:0_20:4) M + H2CO2	CFH	Naive CD4+ T	0.000671628	0.129589
PC(36:4)>PC(16:0_20:4) M + H2CO2	PLCB1	Naive CD4+ T	0.000120618	0.0648074
PC(36:4)>PC(16:0_20:4) M + H2CO2	TNFRSF21	Naive CD4+ T	0.000533706	0.116903
PC(36:4)>PC(16:0_20:4) M + H2CO2	NKG7	Naive CD4+ T	1.14841e-05	0.0262908
PC(36:4)>PC(16:0_20:4) M + H2CO2	GPNMB	Naive CD4+ T	0.000173818	0.0734339
PC(36:4)>PC(16:0_20:4) M + H2CO2	PTPN13	Naive CD4+ T	0.000438898	0.10785
PC(36:4)>PC(16:0_20:4) M + H2CO2	GLDC	Naive CD4+ T	0.00313695	0.243359
PC(36:4)>PC(16:0_20:4) M + H2CO2	ZNF423	Naive CD4+ T	0.00494396	0.294354
PC(36:4)>PC(16:0_20:4) M + H2CO2	NPM1	Naive CD4+ T	0.00078894	0.137736
PC(36:4)>PC(16:0_20:4) M + H2CO2	SPIB	Naive CD4+ T	7.24548e-06	0.0212722
PC(36:4)>PC(16:0_20:4) M + H2CO2	IGLV3.19	Naive CD4+ T	0.00102741	0.15328
PC(36:4)>PC(16:0_20:4) M + H2CO2	POLA1	Naive CD4+ T	0.00346127	0.252891
PC(36:4)>PC(16:0_20:4) M + H2CO2	CCL5	Naive CD4+ T	0.00040674	0.104137
PC(36:4)>PC(16:0_20:4) M + H2CO2	EMCN	Naive CD4+ T	0.00195938	0.200923
PC(36:4)>PC(16:0_20:4) M + H2CO2	GRAMD1B	Naive CD4+ T	0.000118842	0.0645429
PC(36:4)>PC(16:0_20:4) M + H2CO2	ZNRF1	Naive CD4+ T	0.000887369	0.14376
PC(36:4)>PC(16:0_20:4) M + H2CO2	GRB10	Naive CD4+ T	0.00224314	0.212768
PC(36:4)>PC(16:0_20:4) M + H2CO2	ZEB2	Naive CD4+ T	0.00148217	0.177976
PC(36:4)>PC(16:0_20:4) M + H2CO2	FRY	Naive CD4+ T	3.01046e-05	0.0386107
PC(36:4)>PC(16:0_20:4) M + H2CO2	CEBPD	Naive CD4+ T	7.85995e-06	0.0218702
PC(36:4)>PC(16:0_20:4) M + H2CO2	IGHV3.43	Naive CD4+ T	0.00111115	0.155544
PC(36:4)>PC(16:0_20:4) M + H2CO2	CNTNAP2	Naive CD4+ T	0.00493972	0.294224
PC(36:4)>PC(16:0_20:4) M + H2CO2	SNRPD1	Naive CD4+ T	0.000218046	0.0788359
PC(36:4)>PC(16:0_20:4) M + H2CO2	FMOD	Naive CD4+ T	0.00113451	0.157282
PC(36:4)>PC(16:0_20:4) M + H2CO2	LMO2	Naive CD4+ T	0.00101668	0.152564
PC(36:4)>PC(16:0_20:4) M + H2CO2	DTHD1	Naive CD4+ T	0.00115802	0.158842
PC(36:4)>PC(16:0_20:4) M + H2CO2	RUNX1T1	Naive CD4+ T	1.35173e-05	0.0281203
PC(36:4)>PC(16:0_20:4) M + H2CO2	GEM	Naive CD4+ T	1.06507e-05	0.0252489
PC(36:4)>PC(16:0_20:4) M + H2CO2	RPLP0	Naive CD4+ T	0.00430137	0.277118
PC(36:4)>PC(16:0_20:4) M + H2CO2	DACH2	Naive CD4+ T	0.00338851	0.250552
PC(36:4)>PC(16:0_20:4) M + H2CO2	MGLL	Naive CD4+ T	0.00240438	0.219526
PC(36:4)>PC(16:0_20:4) M + H2CO2	PCDH17	Naive CD4+ T	0.000240927	0.0825436
PC(36:4)>PC(16:0_20:4) M + H2CO2	LINC01340	Naive CD4+ T	0.00141498	0.174853
PC(36:4)>PC(16:0_20:4) M + H2CO2	LRRC36	Naive CD4+ T	0.00323907	0.246341
PC(36:4)>PC(16:0_20:4) M + H2CO2	C1orf21	Naive CD4+ T	0.00349608	0.253984
PC(36:4)>PC(16:0_20:4) M + H2CO2	SNRNP25	Naive CD4+ T	0.00226837	0.213869
PC(36:4)>PC(16:0_20:4) M + H2CO2	TPTE2	Naive CD4+ T	0.00153764	0.180909
PC(36:4)>PC(16:0_20:4) M + H2CO2	IGLV4.69	Naive CD4+ T	0.000302626	0.0918178
PC(36:4)>PC(16:0_20:4) M + H2CO2	KIAA0087	Naive CD4+ T	0.000378105	0.100441
PC(36:4)>PC(16:0_20:4) M + H2CO2	LINC02109	Naive CD4+ T	0.0025634	0.225309
PC(36:4)>PC(16:0_20:4) M + H2CO2	OSR2	Naive CD4+ T	0.000477858	0.110686
PC(36:4)>PC(16:0_20:4) M + H2CO2	DPP10	Naive CD4+ T	0.00203609	0.204106
PC(36:4)>PC(16:0_20:4) M + H2CO2	IGHV3.66	Naive CD4+ T	0.00109999	0.155119
PC(36:4)>PC(16:0_20:4) M + H2CO2	PRDX4	Naive CD4+ T	0.00135863	0.171484
PC(36:4)>PC(16:0_20:4) M + H2CO2	IGKV2.30	Naive CD4+ T	0.00281288	0.232971
PC(36:4)>PC(16:0_20:4) M + H2CO2	CASC9	Naive CD4+ T	0.00224378	0.212788
PC(36:4)>PC(16:0_20:4) M + H2CO2	DCC	Naive CD4+ T	0.00191278	0.19888
PC(36:4)>PC(16:0_20:4) M + H2CO2	MXD3	Naive CD4+ T	0.0038506	0.264603
PC(36:4)>PC(16:0_20:4) M + H2CO2	CLIP2	Naive CD4+ T	0.00349338	0.253925
Palmitoleoyloxy-triacontenoic acid cholesterol ester	IGHA1	Naive CD4+ T	0.00408179	0.271375
Palmitoleoyloxy-triacontenoic acid cholesterol ester	AL136456.1	Naive CD4+ T	0.000177535	0.0736314
Palmitoleoyloxy-triacontenoic acid cholesterol ester	MIR924HG	Naive CD4+ T	0.00400713	0.269328
Palmitoleoyloxy-triacontenoic acid cholesterol ester	ANGPT1	Naive CD4+ T	2.18783e-05	0.0336196
Palmitoleoyloxy-triacontenoic acid cholesterol ester	CADPS2	Naive CD4+ T	0.000712894	0.13303
Palmitoleoyloxy-triacontenoic acid cholesterol ester	RGS7	Naive CD4+ T	0.00290463	0.236382
Palmitoleoyloxy-triacontenoic acid cholesterol ester	APOLD1	Naive CD4+ T	0.000182663	0.0744547
Palmitoleoyloxy-triacontenoic acid cholesterol ester	MED12L	Naive CD4+ T	0.00110308	0.155119
Palmitoleoyloxy-triacontenoic acid cholesterol ester	LRMDA	Naive CD4+ T	0.00054897	0.117978
Palmitoleoyloxy-triacontenoic acid cholesterol ester	XACT	Naive CD4+ T	0.000573127	0.120536
Palmitoleoyloxy-triacontenoic acid cholesterol ester	LINC01505	Naive CD4+ T	8.8589e-06	0.0232502
Palmitoleoyloxy-triacontenoic acid cholesterol ester	CLNK	Naive CD4+ T	0.00337233	0.250353
Palmitoleoyloxy-triacontenoic acid cholesterol ester	CENPP	Naive CD4+ T	0.00286158	0.234649
Palmitoleoyloxy-triacontenoic acid cholesterol ester	AC243829.2	Naive CD4+ T	0.00154549	0.181423
Palmitoleoyloxy-triacontenoic acid cholesterol ester	NRG1	Naive CD4+ T	0.00360899	0.25758
Palmitoleoyloxy-triacontenoic acid cholesterol ester	COL3A1	Naive CD4+ T	0.000638886	0.127
Palmitoleoyloxy-triacontenoic acid cholesterol ester	AL592429.2	Naive CD4+ T	0.00196897	0.200968
Palmitoleoyloxy-triacontenoic acid cholesterol ester	MECOM	Naive CD4+ T	0.000952589	0.148582
Palmitoleoyloxy-triacontenoic acid cholesterol ester	NR2F1	Naive CD4+ T	0.00295045	0.238213
Palmitoleoyloxy-triacontenoic acid cholesterol ester	MALRD1	Naive CD4+ T	0.00178699	0.193955
Palmitoleoyloxy-triacontenoic acid cholesterol ester	SFRP1	Naive CD4+ T	0.000753013	0.136233
Palmitoleoyloxy-triacontenoic acid cholesterol ester	PARD3	Naive CD4+ T	0.000111152	0.0626699
Palmitoleoyloxy-triacontenoic acid cholesterol ester	IGLV2.14	Naive CD4+ T	0.00373161	0.261148
Palmitoleoyloxy-triacontenoic acid cholesterol ester	RND3	Naive CD4+ T	0.00293251	0.237396
Palmitoleoyloxy-triacontenoic acid cholesterol ester	PLEKHG1	Naive CD4+ T	0.00469981	0.288027
Palmitoleoyloxy-triacontenoic acid cholesterol ester	SGO1.AS1	Naive CD4+ T	0.000585969	0.121832
Palmitoleoyloxy-triacontenoic acid cholesterol ester	MAGI1	Naive CD4+ T	0.00425789	0.276049
Palmitoleoyloxy-triacontenoic acid cholesterol ester	RNF144B	Naive CD4+ T	0.00365773	0.259292
Palmitoleoyloxy-triacontenoic acid cholesterol ester	GSTP1	Naive CD4+ T	0.000747057	0.135854
Palmitoleoyloxy-triacontenoic acid cholesterol ester	LCN2	Naive CD4+ T	0.00187314	0.197543
Palmitoleoyloxy-triacontenoic acid cholesterol ester	BMPER	Naive CD4+ T	0.00179371	0.194389
Palmitoleoyloxy-triacontenoic acid cholesterol ester	CKS1B	Naive CD4+ T	0.00345081	0.25251
Palmitoleoyloxy-triacontenoic acid cholesterol ester	SYT1	Naive CD4+ T	0.00230244	0.215429
Palmitoleoyloxy-triacontenoic acid cholesterol ester	AGBL4	Naive CD4+ T	1.81004e-05	0.0313414
Palmitoleoyloxy-triacontenoic acid cholesterol ester	GALNT17	Naive CD4+ T	0.00414765	0.273237
Palmitoleoyloxy-triacontenoic acid cholesterol ester	RANBP17	Naive CD4+ T	0.000565168	0.11968
Palmitoleoyloxy-triacontenoic acid cholesterol ester	HIST1H3F	Naive CD4+ T	0.0020264	0.203674
Palmitoleoyloxy-triacontenoic acid cholesterol ester	SEMA3A	Naive CD4+ T	0.00392117	0.266682
Palmitoleoyloxy-triacontenoic acid cholesterol ester	AC007091.1	Naive CD4+ T	0.00155877	0.181929
Palmitoleoyloxy-triacontenoic acid cholesterol ester	CLEC1B	Naive CD4+ T	0.0038908	0.265791
Palmitoleoyloxy-triacontenoic acid cholesterol ester	AL392086.3	Naive CD4+ T	0.00421761	0.274937
Palmitoleoyloxy-triacontenoic acid cholesterol ester	LINC01811	Naive CD4+ T	0.00194027	0.199996
Palmitoleoyloxy-triacontenoic acid cholesterol ester	AC007389.1	Naive CD4+ T	0.000167454	0.0726779
Palmitoleoyloxy-triacontenoic acid cholesterol ester	S100Z	Naive CD4+ T	0.00138636	0.173215
Palmitoleoyloxy-triacontenoic acid cholesterol ester	STOX2	Naive CD4+ T	0.000517695	0.115199
Palmitoleoyloxy-triacontenoic acid cholesterol ester	SPARC	Naive CD4+ T	0.00352706	0.254937
Palmitoleoyloxy-triacontenoic acid cholesterol ester	CKAP2L	Naive CD4+ T	0.000491828	0.112401
Palmitoleoyloxy-triacontenoic acid cholesterol ester	NTNG1	Naive CD4+ T	0.00381381	0.263334
Palmitoleoyloxy-triacontenoic acid cholesterol ester	NFIB	Naive CD4+ T	3.87804e-05	0.0425612
Palmitoleoyloxy-triacontenoic acid cholesterol ester	SMPD3	Naive CD4+ T	0.00288262	0.23539
Palmitoleoyloxy-triacontenoic acid cholesterol ester	DMD	Naive CD4+ T	0.00100827	0.151997
Palmitoleoyloxy-triacontenoic acid cholesterol ester	GMNN	Naive CD4+ T	0.00251459	0.223375
Palmitoleoyloxy-triacontenoic acid cholesterol ester	FIGN	Naive CD4+ T	0.00428474	0.276637
Palmitoleoyloxy-triacontenoic acid cholesterol ester	PDE1C	Naive CD4+ T	0.000407744	0.104145
Palmitoleoyloxy-triacontenoic acid cholesterol ester	IL3RA	Naive CD4+ T	9.27502e-05	0.0585071
Palmitoleoyloxy-triacontenoic acid cholesterol ester	AC117453.1	Naive CD4+ T	0.000954595	0.148648
Palmitoleoyloxy-triacontenoic acid cholesterol ester	FRY	Naive CD4+ T	0.00150793	0.179418
Palmitoleoyloxy-triacontenoic acid cholesterol ester	AC108749.1	Naive CD4+ T	0.00249463	0.222421
Palmitoleoyloxy-triacontenoic acid cholesterol ester	AC119674.1	Naive CD4+ T	0.000177452	0.0736314
Palmitoleoyloxy-triacontenoic acid cholesterol ester	AL157911.1	Naive CD4+ T	6.34628e-05	0.0516437
Palmitoleoyloxy-triacontenoic acid cholesterol ester	FSTL4	Naive CD4+ T	0.00461886	0.285564
Palmitoleoyloxy-triacontenoic acid cholesterol ester	SHTN1	Naive CD4+ T	0.00277879	0.232575
Palmitoleoyloxy-triacontenoic acid cholesterol ester	AC021594.2	Naive CD4+ T	0.000648409	0.127502
Palmitoleoyloxy-triacontenoic acid cholesterol ester	TMEM176B	Naive CD4+ T	9.78564e-05	0.0596448
Palmitoleoyloxy-triacontenoic acid cholesterol ester	AC020916.1	Naive CD4+ T	0.00104663	0.154297
Palmitoleoyloxy-triacontenoic acid cholesterol ester	FERMT2	Naive CD4+ T	0.00146569	0.177087
Palmitoleoyloxy-triacontenoic acid cholesterol ester	PARM1	Naive CD4+ T	0.000135767	0.0672943
Palmitoleoyloxy-triacontenoic acid cholesterol ester	ANKRD30B	Naive CD4+ T	0.00163874	0.186414
Palmitoleoyloxy-triacontenoic acid cholesterol ester	GRIP1	Naive CD4+ T	0.00217835	0.21002
Palmitoleoyloxy-triacontenoic acid cholesterol ester	BARD1	Naive CD4+ T	0.00160367	0.184416
Palmitoleoyloxy-triacontenoic acid cholesterol ester	RNF150	Naive CD4+ T	0.000510412	0.114346
Palmitoleoyloxy-triacontenoic acid cholesterol ester	TYMP	Naive CD4+ T	0.000823134	0.139396
Palmitoleoyloxy-triacontenoic acid cholesterol ester	LDLR	Naive CD4+ T	0.0012384	0.163568
Palmitoleoyloxy-triacontenoic acid cholesterol ester	AC012447.1	Naive CD4+ T	0.00142761	0.175496
Palmitoleoyloxy-triacontenoic acid cholesterol ester	DGKG	Naive CD4+ T	0.00175347	0.192471
Palmitoleoyloxy-triacontenoic acid cholesterol ester	MOB1B	Naive CD4+ T	0.000945877	0.148169
Palmitoleoyloxy-triacontenoic acid cholesterol ester	TOX2	Naive CD4+ T	0.000354646	0.0982357
Palmitoleoyloxy-triacontenoic acid cholesterol ester	SNRNP25	Naive CD4+ T	2.74236e-05	0.0373097
Palmitoleoyloxy-triacontenoic acid cholesterol ester	SULF1	Naive CD4+ T	0.000372778	0.0999288
Palmitoleoyloxy-triacontenoic acid cholesterol ester	LINC02109	Naive CD4+ T	0.00180272	0.194829
Palmitoleoyloxy-triacontenoic acid cholesterol ester	GLRA3	Naive CD4+ T	0.000545539	0.117762
Palmitoleoyloxy-triacontenoic acid cholesterol ester	AC022217.3	Naive CD4+ T	0.00015258	0.070017
Palmitoleoyloxy-triacontenoic acid cholesterol ester	DEC1	Naive CD4+ T	0.00410034	0.27182
Palmitoleoyloxy-triacontenoic acid cholesterol ester	LINC02456	Naive CD4+ T	3.05604e-05	0.0389418
Palmitoleoyloxy-triacontenoic acid cholesterol ester	AC004594.1	Naive CD4+ T	0.000116258	0.0640817
Palmitoleoyloxy-triacontenoic acid cholesterol ester	AC021851.2	Naive CD4+ T	0.00285445	0.23439
Palmitoleoyloxy-triacontenoic acid cholesterol ester	AL365255.1	Naive CD4+ T	0.000586815	0.121919
Palmitoleoyloxy-triacontenoic acid cholesterol ester	AC008592.1	Naive CD4+ T	0.000294221	0.0904942
Palmitoleoyloxy-triacontenoic acid cholesterol ester	COBL	Naive CD4+ T	0.00060568	0.123544
Palmitoleoyloxy-triacontenoic acid cholesterol ester	LINC01500	Naive CD4+ T	0.000395203	0.102657
Palmitoleoyloxy-triacontenoic acid cholesterol ester	AL078590.2	Naive CD4+ T	0.00309884	0.243332
N-[(4Z,8Z)-1,3-Dihydroxy-4,8-octadecadien-2-yl]hexadecanamide	ANGPT1	Naive CD4+ T	0.00471005	0.288349
N-[(4Z,8Z)-1,3-Dihydroxy-4,8-octadecadien-2-yl]hexadecanamide	APOLD1	Naive CD4+ T	0.00167218	0.188179
N-[(4Z,8Z)-1,3-Dihydroxy-4,8-octadecadien-2-yl]hexadecanamide	LRMDA	Naive CD4+ T	0.00196073	0.200923
N-[(4Z,8Z)-1,3-Dihydroxy-4,8-octadecadien-2-yl]hexadecanamide	XACT	Naive CD4+ T	0.00177092	0.193377
N-[(4Z,8Z)-1,3-Dihydroxy-4,8-octadecadien-2-yl]hexadecanamide	COL3A1	Naive CD4+ T	0.000640509	0.127031
N-[(4Z,8Z)-1,3-Dihydroxy-4,8-octadecadien-2-yl]hexadecanamide	NR2F1	Naive CD4+ T	0.00297462	0.239025
[truncated: 601,167+ more rows]

## Sheet: Supplementary Data S1B
Metabollite	Gene	Cell Type	p-value	adjusted p-value
(2R)-3-[(Hydroxy{[(1s,3R)-2,3,4,5,6-pentahydroxycyclohexyl]oxy}phosphoryl)oxy]-1,2-propanediyl dioctadecanoate	AFF1	CD14 Mono	1.2972e-11	2.56845e-05
(2R)-3-[(Hydroxy{[(1s,3R)-2,3,4,5,6-pentahydroxycyclohexyl]oxy}phosphoryl)oxy]-1,2-propanediyl dioctadecanoate	WDFY3	CD14 Mono	1.87158e-10	0.000185286
THREONIC ACID, L-	HJURP	Trans B cells	2.08151e-10	0.000400065
PE(O-40:7)>PE(O-18:1/22:6)_and_PE(O-22:7/18:0)	NR4A3	cDC	3.47799e-10	0.000678904
PC(38:4)>PC(18:0_20:4)_M+CH3COOH	HJURP	Pro B	4.31476e-10	0.000521158
PC(38:4)>PC(18:0_20:4)_M+CH3COOH	PRLR	pDC	4.93974e-10	0.000954852
PC(38:4)>PC(18:0_20:4)_M+CH3COOH	FAM111B	Pro B	5.47148e-10	0.000521158
SM(d42:2)	GAS7	Mature B	5.79557e-10	0.00113883
Homo-L-arginine	NME4	Macrophage	6.3024e-10	0.00122393
(2R)-3-[(Hydroxy{[(1s,3R)-2,3,4,5,6-pentahydroxycyclohexyl]oxy}phosphoryl)oxy]-1,2-propanediyl dioctadecanoate	CCSER1	HSPC	1.32486e-09	0.002606
SM(d42:2)	DIPK1A	CD14 Mono	1.33304e-09	0.000839753
SM(d42:2)	PBK	Trans B cells	1.41576e-09	0.00136054
SM(d42:2)	FAT1	Mono Progeni	1.65291e-09	0.00325458
SM(d42:2)	WWOX	CD14 Mono	1.69647e-09	0.000839753
SM(d42:2)	RAPGEF2	CD8 T cells	1.9076e-09	0.00157257
Cyclopamine	IGHV3.21	cDC	1.93882e-09	0.00153616
SM(d42:2)	AOAH	CD8 T cells	1.94757e-09	0.00157257
2-Quinolinecarboxylic acid	KIF15	MEGA	2.11762e-09	0.00403407
Vorinostat	MXRA8	Naive CD4+ T	2.29311e-09	0.00115646
Gly-Leu	MXRA8	Naive CD4+ T	2.29311e-09	0.00115646
1728928	MXRA8	Naive CD4+ T	2.29311e-09	0.00115646
(2R)-3-[(Hydroxy{[(1s,3R)-2,3,4,5,6-pentahydroxycyclohexyl]oxy}phosphoryl)oxy]-1,2-propanediyl dioctadecanoate	UBASH3B	CD14 Mono	2.30323e-09	0.000841274
Cyclopamine	GAS5	cDC	2.3609e-09	0.00153616
SM(d42:2)	BTBD9	CD8 T cells	2.41563e-09	0.00157257
SM(d42:2)	IGHV3.74	CD14 Mono	2.83377e-09	0.000841274
SM(d42:2)	ADAMTSL4.AS1	Pre B	2.915e-09	0.00339047
SM(d40:1) M + CH3COOH	PDGFRA	Trans B cells	2.95953e-09	0.00189607
SM(d42:2)	AC068051.1	Naive CD4+ T	3.00659e-09	0.00115646
(2R)-3-[(Hydroxy{[(1s,3R)-2,3,4,5,6-pentahydroxycyclohexyl]oxy}phosphoryl)oxy]-1,2-propanediyl dioctadecanoate	RIN2	CD14 Mono	3.2853e-09	0.000841274
SM(d42:2)	AP002075.1	Mature B	3.33872e-09	0.00129226
2-Ethoxythiazole	RAD51AP1	Pro B	3.36716e-09	0.00213815
DL-Ornithine	LGMN	Plasma B	3.37026e-09	0.00479197
(2R)-3-[(Hydroxy{[(1s,3R)-2,3,4,5,6-pentahydroxycyclohexyl]oxy}phosphoryl)oxy]-1,2-propanediyl dioctadecanoate	ALCAM	CD14 Mono	3.39909e-09	0.000841274
SM(d42:2)	AC004704.1	Mono Progeni	3.71774e-09	0.00366012
FA(18:3)	SASH1	cDC	3.76629e-09	0.00183313
(2R,14R,25Z,28Z)-5,8,11-Trihydroxy-2,14-bis[(9Z,12Z)-9,12-octadecadienoyloxy]-5,11-dioxido-17-oxo-4,6,10,12,16-pentaoxa-5lambda~5~,11lambda~5~-diphosphatetratriaconta-25,28-dien-1-yl (5Z,8Z,11Z,14Z)-5 ,8,11,14-icosatetraenoate	VMO1	pDC	3.78156e-09	0.00261251
PC(36:2)>PC(18:1/18:1) M + CH3COOH	FOLR3	CD16 Mono	3.79651e-09	0.00407026
TG(46:0)>TG(14:0_16:0_16:0)_and_TG(12:0_16:0_18:0) M + NH3	DTHD1	Pre B	3.86255e-09	0.00339047
(2R)-3-[(Hydroxy{[(1s,3R)-2,3,4,5,6-pentahydroxycyclohexyl]oxy}phosphoryl)oxy]-1,2-propanediyl dioctadecanoate	KHDRBS2	HSPC	4.0048e-09	0.00393872
SM(d42:2)	RAPGEF2	pDC	4.09159e-09	0.00261251
SM(d42:2)	AL512603.2	Mature B	4.2416e-09	0.00129226
ODA	C1QTNF1	MSC	4.25072e-09	0.00300267
tolimidone	FANCI	CD16 Mono	4.31172e-09	0.00407026
SM(d42:2)	TAFA2	Naive CD4+ T	4.61179e-09	0.00115646
SM(d42:2)	CRADD	Mature B	4.66823e-09	0.00129226
MFCD00020424	MXRA8	Naive CD4+ T	4.67973e-09	0.00115646
Cyclopamine	IGLV10.54	cDC	4.69552e-09	0.00183313
Leucyltryptophan	MXRA8	Naive CD4+ T	4.8567e-09	0.00115646
SM(d42:2)	TBC1D8	Naive CD4+ T	4.86474e-09	0.00115646
epsilon-(gamma-Glutamyl)-lysine	KIF15	MEGA	4.9792e-09	0.00474269
Piptamine	CDCA5	Pre B	5.12156e-09	0.00339047
Tetracosyl tetracosanoate	KNL1	Macrophage	5.19056e-09	0.00365346
PC(38:4)>PC(18:0_20:4)_M+CH3COOH	LGALSL	Pro B	5.35184e-09	0.00226387
(2R)-3-[(Hydroxy{[(1s,3R)-2,3,4,5,6-pentahydroxycyclohexyl]oxy}phosphoryl)oxy]-1,2-propanediyl dioctadecanoate	LHFPL2	Naive CD4+ T	5.35451e-09	0.00115646
SM(d34:2)	CXCL8	Pro B	5.94193e-09	0.00226387
2,3-Bis[(9Z,12Z)-9,12-octadecadienoyloxy]propyl (9Z,12Z,15Z)-9,12,15-octadecatrienoate	HLA.DPA1	CD8 T cells	6.16614e-09	0.0029066
Cer(d34:0) M + CH3COOH	TNC	Plasma B	6.31719e-09	0.00479197
SM(d42:2)	TSPAN8	Mature B	6.48732e-09	0.00129226
tolimidone	THRB	pDC	6.49103e-09	0.00261251
FA(20:4)	LINC02055	NK	6.77434e-09	0.00519671
SM(d42:2)	KIF15	CD14 Mono	6.88026e-09	0.00131981
Cyclopamine	SLPI	Pre B	6.94822e-09	0.00344979
lys-leu	MXRA8	Naive CD4+ T	7.04443e-09	0.00115646
Alanylclavam	MXRA8	Naive CD4+ T	7.04443e-09	0.00115646
Methyl alpha-aspartylphenylalaninate	MXRA8	Naive CD4+ T	7.04443e-09	0.00115646
tolimidone	SEMA5A	Mature B	7.18376e-09	0.00129226
SM(d42:2)	CYTH3	Mature B	7.20311e-09	0.00129226
TG(56:6)>TG(18:1_18:1_20:4)_and_TG(16:0_18:1_22:5)_and_TG(18:1_18:2_20:3) M + NH3	ASF1B	Macrophage	7.25736e-09	0.00365346
PI(38:4)>PI(18:0_20:4)	TNFRSF19	CD14 Mono	7.41935e-09	0.00131981
PI(38:5)>PI(18:1_20:4)	C1R	Plasma B	7.56626e-09	0.00479197
SM(d41:2) M + CH3COOH	AIRE	cDC	7.68936e-09	0.00250161
2-Quinolinecarboxylic acid	APOE	Mature B	7.70846e-09	0.00129226
SM(d42:2)	STAB2	Mature B	7.78724e-09	0.00129226
Cyclopamine	SNHG3	Naive CD4+ T	7.91135e-09	0.00119887
Cer(m18:0/24:0)	SAMHD1	MSC	8.02422e-09	0.00300267
PC(38:4)>PC(18:0_20:4)_M+CH3COOH	HMGA2	pDC	8.06958e-09	0.00261251
Bengamide F'	ERVMER61.1	CD14 Mono	8.12872e-09	0.00131981
(2R,14R,25Z,28Z)-5,8,11-Trihydroxy-2,14-bis[(9Z,12Z)-9,12-octadecadienoyloxy]-5,11-dioxido-17-oxo-4,6,10,12,16-pentaoxa-5lambda~5~,11lambda~5~-diphosphatetratriaconta-25,28-dien-1-yl (5Z,8Z,11Z,14Z)-5 ,8,11,14-icosatetraenoate	SPDYA	NK	8.1911e-09	0.00519671
SM(d42:2)	LINC01473	CD14 Mono	8.22593e-09	0.00131981
SM(d42:2)	NRP1	Mature B	8.3737e-09	0.00129226
SM(d42:2)	STEAP1B	Mature B	8.40712e-09	0.00129226
4-Allyl-2-hydroxy-6-methoxyphenyl hydrogen sulfate	HP	CD8 T cells	8.44745e-09	0.0029066
PE(40:7)	DOCK4	CD14 Mono	8.6654e-09	0.00131981
SM(d42:2)	SLCO5A1	pDC	8.7958e-09	0.00261251
asn-val	VSIG4	Macrophage	8.87567e-09	0.00365346
Cyclopamine	IGKV3.20	CD8 T cells	8.92966e-09	0.0029066
SM(d42:2)	KHDRBS2	Mature B	8.93395e-09	0.00129226
PC(36:4)>PC(16:0_20:4) M + H2CO2	TCF4	Naive CD4+ T	9.04131e-09	0.00127224
Cyclopamine	LTBP1	Macrophage	9.40644e-09	0.00365346
PC(36:4)>PC(16:0_20:4) M + H2CO2	LINC01140	Pre B	9.43193e-09	0.00374636
SM(d42:2)	RELL1	pDC	9.46072e-09	0.00261251
SM(d42:2)	AP001347.1	Mature B	9.53789e-09	0.00129226
SM(d34:2)	NOTCH3	Pro B	9.57194e-09	0.00303909
SM(d42:2)	AC098617.1	Mature B	9.64733e-09	0.00129226
SM(d42:2)	RUNX1T1	Mature B	9.86461e-09	0.00129226
Cer(m18:0/24:0)	HLA.DQB1	MSC	1.01765e-08	0.00300267
(2R,14R,25Z,28Z)-5,8,11-Trihydroxy-2,14-bis[(9Z,12Z)-9,12-octadecadienoyloxy]-5,11-dioxido-17-oxo-4,6,10,12,16-pentaoxa-5lambda~5~,11lambda~5~-diphosphatetratriaconta-25,28-dien-1-yl (5Z,8Z,11Z,14Z)-5 ,8,11,14-icosatetraenoate	MIR99AHG	NK	1.0276e-08	0.00519671
SM(d42:2)	DAAM2	CD16 Mono	1.04868e-08	0.00443256
Sulfanilic acid	KIF18B	CD14 Mono	1.09504e-08	0.0015487
Cer(d34:0) M + CH3COOH	ECT2	Macrophage	1.13473e-08	0.00367274
anacardic acid	OSBPL10	MSC	1.14959e-08	0.00300267
TG(58:5) M + NH3	AXL	CD16 Mono	1.16845e-08	0.00443256
SM(d42:2)	IGKV1.5	CD16 Mono	1.17388e-08	0.00443256
PC(38:4)>PC(18:0_20:4)_M+CH3COOH	IFNG	pDC	1.2075e-08	0.00291763
(2R)-3-[(Hydroxy{[(1s,3R)-2,3,4,5,6-pentahydroxycyclohexyl]oxy}phosphoryl)oxy]-1,2-propanediyl dioctadecanoate	FAR2	Naive CD4+ T	1.22583e-08	0.00139874
SM(d42:2)	CSF1R	Mature B	1.23327e-08	0.00139564
PC(38:4)>PC(18:0_20:4)_M+CH3COOH	PARPBP	Mature B	1.25962e-08	0.00139564
1-(1Z-octadecenyl)-2-linoleoyl-sn-glycero-3-phosphoethanolamine	GYPA	NK	1.27301e-08	0.00519671
SM(d42:2)	AC108879.1	Mature B	1.27845e-08	0.00139564
Cyclopamine	NME2	Mono Progeni	1.32431e-08	0.00440598
PE(O-38:5)>PE(O-16:1/22:4)	C2orf88	Naive CD4+ T	1.32794e-08	0.00139874
1-Stearoyl-2-arachidonoylplasmenylcholine	IGHA2	Mono Progeni	1.3427e-08	0.00440598
anacardic acid	TLN2	MSC	1.36636e-08	0.00300267
Piptamine	ATP1B3	Pre B	1.36664e-08	0.00452357
PE(36:2)>PE(18:1/18:1)	LNCAROD	HSPC	1.38274e-08	0.0064273
SM(d42:2)	ST6GALNAC3	Mature B	1.38332e-08	0.00143064
ser-arg	MPDZ	MSC	1.39455e-08	0.00300267
(2R)-3-[(Hydroxy{[(1s,3R)-2,3,4,5,6-pentahydroxycyclohexyl]oxy}phosphoryl)oxy]-1,2-propanediyl dioctadecanoate	HDAC9	Mono Progeni	1.39739e-08	0.00440598
L-gamma-Glutamyl-L-leucine	MXRA8	Naive CD4+ T	1.42904e-08	0.00139874
Methyl alpha-aspartylphenylalaninate	MXRA8	Naive CD4+ T	1.42904e-08	0.00139874
SM(d42:2)	PHEX	CD8 T cells	1.43635e-08	0.00335381
3-[(11Z,14Z)-11,14-Icosadienoyloxy]-2-[(5Z,8Z,11Z,14Z,17Z)-5,8,11,14,17-icosapentaenoyloxy]propyl docosanoate	LAPTM4B	cDC	1.44768e-08	0.00376947
(2S)-3-Hydroxy-2-{[13-(3-methyl-5-pentyl-2-furyl)tridecanoyl]oxy}propyl 13-(3,4-dimethyl-5-pentyl-2-furyl)tridecanoate	COL5A1	CD8 T cells	1.44878e-08	0.00335381
DL-TYROSINE	HJURP	Trans B cells	1.45308e-08	0.00581632
SM(d42:2)	PHLPP1	Naive CD4+ T	1.45818e-08	0.00139874
PC(36:4)>PC(16:0_20:4) M + H2CO2	PRTN3	Plasma B	1.47678e-08	0.00701471
Troxipide	MXRA8	Naive CD4+ T	1.48004e-08	0.00139874
anacardic acid	GHR	MSC	1.50187e-08	0.00300267
PI(38:4)>PI(18:0_20:4)	CD83	Trans B cells	1.51309e-08	0.00581632
Cer(m18:1(4E)/24:0)	MPDZ	MSC	1.51911e-08	0.00300267
Glycerol 3-phosphate	DOCK4	CD16 Mono	1.52444e-08	0.00451136
Piptamine	CD79A	HSPC	1.55968e-08	0.0064273
Cyclopamine	SEPT6	Mono Progeni	1.57653e-08	0.00440598
PI(38:5)>PI(18:1_20:4)	TTK	NK	1.61173e-08	0.00519671
(2R)-3-[(Hydroxy{[(1s,3R)-2,3,4,5,6-pentahydroxycyclohexyl]oxy}phosphoryl)oxy]-1,2-propanediyl dioctadecanoate	STON2	NK	1.61723e-08	0.00519671
b-Ala-Lys	MPDZ	MSC	1.63312e-08	0.00300267
(2R)-1-[(Hydroxy{[(1s,3R)-2,3,4,5,6-pentahydroxycyclohexyl]oxy}phosphoryl)oxy]-3-(stearoyloxy)-2-propanyl (4Z,7Z,10Z,13Z,16Z)-4,7,10,13,16-docosapentaenoate	LTBP1	Pro B	1.65011e-08	0.00449066
(2R,14R,25Z,28Z)-5,8,11-Trihydroxy-2,14-bis[(9Z,12Z)-9,12-octadecadienoyloxy]-5,11-dioxido-17-oxo-4,6,10,12,16-pentaoxa-5lambda~5~,11lambda~5~-diphosphatetratriaconta-25,28-dien-1-yl (5Z,8Z,11Z,14Z)-5 ,8,11,14-icosatetraenoate	SSBP2	Mono Progeni	1.65758e-08	0.00440598
4-Formyl-2-methoxyphenyl hydrogen sulfate	GNG11	cDC	1.67033e-08	0.00376947
SM(d42:2)	GAB1	pDC	1.72519e-08	0.00357698
SM(d42:2)	AF165147.1	Naive CD4+ T	1.74415e-08	0.00139874
Tetracosyl tetracosanoate	CADM1	Macrophage	1.76019e-08	0.0045083
LT9970000	C1R	Naive CD4+ T	1.76441e-08	0.00139874
Hex2Cer(d42:2)>Hex2Cer(d18:1/24:1)	MXRA8	Naive CD4+ T	1.76784e-08	0.00139874
MFCD02728197	MXRA8	Naive CD4+ T	1.77506e-08	0.00139874
MFCD02728197	MXRA8	Naive CD4+ T	1.77506e-08	0.00139874
CERAMIDE 3	SRGN	MSC	1.80015e-08	0.00300267
SM(d42:2)	DPYSL3	Mature B	1.80507e-08	0.00177348
Cer(d34:0) M + CH3COOH	FAT1	cDC	1.82034e-08	0.00376947
(2R,14R,25Z,28Z)-5,8,11-Trihydroxy-2,14-bis[(9Z,12Z)-9,12-octadecadienoyloxy]-5,11-dioxido-17-oxo-4,6,10,12,16-pentaoxa-5lambda~5~,11lambda~5~-diphosphatetratriaconta-25,28-dien-1-yl (5Z,8Z,11Z,14Z)-5 ,8,11,14-icosatetraenoate	EFNA5	pDC	1.85048e-08	0.00357698
Cer(d34:0) M + CH3COOH	LPCAT2	Macrophage	1.85718e-08	0.0045083
PE(40:6)>PE(18:0_22:6)	MEF2C.AS1	CD14 Mono	1.86055e-08	0.00220734
(2R,14R,25Z,28Z)-5,8,11-Trihydroxy-2,14-bis[(9Z,12Z)-9,12-octadecadienoyloxy]-5,11-dioxido-17-oxo-4,6,10,12,16-pentaoxa-5lambda~5~,11lambda~5~-diphosphatetratriaconta-25,28-dien-1-yl (5Z,8Z,11Z,14Z)-5 ,8,11,14-icosatetraenoate	LUM	MEGA	1.87396e-08	0.00664838
(2R)-3-[(Hydroxy{[(1s,3R)-2,3,4,5,6-pentahydroxycyclohexyl]oxy}phosphoryl)oxy]-1,2-propanediyl dioctadecanoate	DISC1	CD14 Mono	1.91795e-08	0.00220734
(2R)-3-[(Hydroxy{[(1s,3R)-2,3,4,5,6-pentahydroxycyclohexyl]oxy}phosphoryl)oxy]-1,2-propanediyl dioctadecanoate	TRIO	CD14 Mono	1.91991e-08	0.00220734
SM(d42:2)	DLG2	CD8 T cells	1.92616e-08	0.00335381
Methohexital	MYL9	MSC	1.92942e-08	0.00300267
S-(2-Hydroxyethyl)glutathione	AC020916.1	cDC	1.93108e-08	0.00376947
SM(d42:2)	PAX5	CD8 T cells	1.96353e-08	0.00335381
(2R)-3-[(Hydroxy{[(1s,3R)-2,3,4,5,6-pentahydroxycyclohexyl]oxy}phosphoryl)oxy]-1,2-propanediyl dioctadecanoate	LINC00923	Trans B cells	1.98914e-08	0.00637189
Cyclopamine	SEPT6	CD8 T cells	1.99998e-08	0.00335381
SM(d42:2)	GRIK4	Mature B	2.0056e-08	0.00187666
SM(d42:2)	NR2F2	CD14 Mono	2.00667e-08	0.00220734
anacardic acid	DOCK1	MSC	2.01165e-08	0.00300267
(2R)-3-[(Hydroxy{[(1s,3R)-2,3,4,5,6-pentahydroxycyclohexyl]oxy}phosphoryl)oxy]-1,2-propanediyl dioctadecanoate	PELI2	HSPC	2.01402e-08	0.0064273
Piptamine	MCM3	Pre B	2.02531e-08	0.00479224
Cer(d42:1)>Cer(d18:1/24:0)	ZNF521	Pre B	2.03512e-08	0.00479224
Cyclopamine	COL14A1	MEGA	2.03586e-08	0.00664838
SM(d42:2)	AC007091.1	CD8 T cells	2.06071e-08	0.00335381
Cyclopamine	SEPT6	CD16 Mono	2.09307e-08	0.00451136
Cyclopamine	CRHBP	MSC	2.1005e-08	0.00300267
FA(18:3)	C5orf17	MEGA	2.11166e-08	0.00664838
2-Quinolinecarboxylic acid	NCF2	MSC	2.12955e-08	0.00300267
(2R)-3-[(Hydroxy{[(1s,3R)-2,3,4,5,6-pentahydroxycyclohexyl]oxy}phosphoryl)oxy]-1,2-propanediyl dioctadecanoate	SIPA1L3	Mono Progeni	2.13228e-08	0.00440598
(2S)-2-Amino-8-hydroxyoctanoic acid	TBC1D9	HSPC	2.13285e-08	0.0064273
L-Theanine	MXRA8	Naive CD4+ T	2.16785e-08	0.00158173
L-Theanine	MXRA8	Naive CD4+ T	2.16785e-08	0.00158173
SM(d40:1) M + CH3COOH	XYLT1	pDC	2.17041e-08	0.00368087
YU0650000	AXL	CD16 Mono	2.18272e-08	0.00451136
PI(38:4)>PI(18:0_20:4)	RAP1GAP2	Mono Progeni	2.185e-08	0.00440598
SM(d42:2)	ITGBL1	CD8 T cells	2.23259e-08	0.00335404
Methyl bisulfate	CTTN	pDC	2.28507e-08	0.00368087
Cer(d42:1)>Cer(d18:1/24:0)	MYO1E	Pre B	2.28803e-08	0.00479224
2-Quinolinecarboxylic acid	CTSV	Plasma B	2.32397e-08	0.00883108
PE(32:0)>PE(16:0_16:0)	SDC2	MEGA	2.33492e-08	0.00664838
TG(49:1)>TG(15:0_16:0_18:0)_and_TG(16:0_16:0_17:1)_and_TG(16:0_16:1_17:0) M + NH3	RACGAP1	NK	2.33646e-08	0.00605005
(2R)-3-[(Hydroxy{[(1s,3R)-2,3,4,5,6-pentahydroxycyclohexyl]oxy}phosphoryl)oxy]-1,2-propanediyl dioctadecanoate	CPED1	CD14 Mono	2.34781e-08	0.00244667
4-Amino-3-[(1-carboxyvinyl)oxy]-1,5-cyclohexadiene-1-carboxylic acid	HJURP	Trans B cells	2.4002e-08	0.00659025
PE(O-40:7)>PE(O-18:1/22:6)_and_PE(O-22:7/18:0)	SOX6	Pre B	2.42819e-08	0.00479224
SM(d42:2)	DIAPH2	Mature B	2.4816e-08	0.00201288
1-(Octadecyloxy)-3-(tetradecanoyloxy)-2-propanyl (5Z,8Z,11Z,14Z)-5,8,11,14-icosatetraenoate	RACGAP1	NK	2.51039e-08	0.00605005
2-Quinolinecarboxylic acid	LINC01876	cDC	2.51092e-08	0.00445574
Val-Met	PCLAF	CD16 Mono	2.54242e-08	0.00451136
Cyclopamine	AC008568.1	Pro B	2.54613e-08	0.00606297
SM(d42:2)	LIX1.AS1	Mature B	2.56777e-08	0.00201288
PC	GRN	CD16 Mono	2.59823e-08	0.00451136
(2R,14R,25Z,28Z)-5,8,11-Trihydroxy-2,14-bis[(9Z,12Z)-9,12-octadecadienoyloxy]-5,11-dioxido-17-oxo-4,6,10,12,16-pentaoxa-5lambda~5~,11lambda~5~-diphosphatetratriaconta-25,28-dien-1-yl (5Z,8Z,11Z,14Z)-5 ,8,11,14-icosatetraenoate	AC008014.1	Mono Progeni	2.59955e-08	0.00440598
SM(d34:2)	AIRE	CD16 Mono	2.62844e-08	0.00451136
tolimidone	PRC1	CD14 Mono	2.64799e-08	0.00262151
6-methyltetrahydropterin	BAHCC1	MSC	2.64816e-08	0.00348498
SM(d41:2) M + CH3COOH	FABP4	Pre B	2.65431e-08	0.00479224
(2R)-3-[(Hydroxy{[(1s,3R)-2,3,4,5,6-pentahydroxycyclohexyl]oxy}phosphoryl)oxy]-1,2-propanediyl dioctadecanoate	IGHV1.18	Mature B	2.66197e-08	0.00201288
SM(d42:2)	ZSWIM6	CD8 T cells	2.66876e-08	0.00349015
(2R)-3-{[(2-Aminoethoxy)(hydroxy)phosphoryl]oxy}-2-[(1Z,11Z)-1,11-octadecadien-1-yloxy]propyl (15Z)-15-tetracosenoate	MXRA8	Naive CD4+ T	2.66989e-08	0.00169667
1-tetracosyl-2-[(6Z,9Z,12Z)-octadecatrienoyl]-sn-glycero-3-phosphocholine	MXRA8	Naive CD4+ T	2.66989e-08	0.00169667
DL-2,6-Diaminopimelic acid	MXRA8	Naive CD4+ T	2.66989e-08	0.00169667
L-gamma-Glutamyl-L-leucine	MXRA8	Naive CD4+ T	2.66989e-08	0.00169667
Cer(d40:0) M + CH3COOH	YBX3	CD8 T cells	2.68434e-08	0.00349015
(2R,14R,25Z,28Z)-5,8,11-Trihydroxy-2,14-bis[(9Z,12Z)-9,12-octadecadienoyloxy]-5,11-dioxido-17-oxo-4,6,10,12,16-pentaoxa-5lambda~5~,11lambda~5~-diphosphatetratriaconta-25,28-dien-1-yl (5Z,8Z,11Z,14Z)-5 ,8,11,14-icosatetraenoate	ZFAND3	Mono Progeni	2.68941e-08	0.00440598
(2R,14R,25Z,28Z)-5,8,11-Trihydroxy-2,14-bis[(9Z,12Z)-9,12-octadecadienoyloxy]-5,11-dioxido-17-oxo-4,6,10,12,16-pentaoxa-5lambda~5~,11lambda~5~-diphosphatetratriaconta-25,28-dien-1-yl (5Z,8Z,11Z,14Z)-5 ,8,11,14-icosatetraenoate	AC008014.1	HSPC	2.69837e-08	0.0064273
Tocopherol	LINC01266	HSPC	2.72776e-08	0.0064273
SM(d42:2)	FHIT	Mono Progeni	2.73003e-08	0.00440598
Cyclopamine	PIF1	MEGA	2.77318e-08	0.00664838
(2R,14R,25Z,28Z)-5,8,11-Trihydroxy-2,14-bis[(9Z,12Z)-9,12-octadecadienoyloxy]-5,11-dioxido-17-oxo-4,6,10,12,16-pentaoxa-5lambda~5~,11lambda~5~-diphosphatetratriaconta-25,28-dien-1-yl (5Z,8Z,11Z,14Z)-5 ,8,11,14-icosatetraenoate	THRB	pDC	2.81397e-08	0.00400652
SM(d42:2)	BTBD9	Mature B	2.82569e-08	0.00201288
Cyclopamine	NME2	cDC	2.85853e-08	0.00464987
SM(d42:2)	SFMBT2	CD8 T cells	2.85931e-08	0.00349015
PC(36:4)>PC(16:0_20:4) M + H2CO2	MRC1	MEGA	2.8983e-08	0.00664838
SM(d42:2)	SYNPO2	Trans B cells	2.91524e-08	0.00700387
(2R)-3-[(Hydroxy{[(1s,3R)-2,3,4,5,6-pentahydroxycyclohexyl]oxy}phosphoryl)oxy]-1,2-propanediyl dioctadecanoate	TXN	HSPC	2.94081e-08	0.0064273
SM(d42:2)	IL12RB2	Naive CD4+ T	2.94141e-08	0.00180414
D-(-)-3-Phosphoglyceric acid	CYP7B1	Mono Progeni	2.94293e-08	0.00440598
SM(d42:2)	ADIRF	Mature B	2.96535e-08	0.00201288
(2R,14R,25Z,28Z)-5,8,11-Trihydroxy-2,14-bis[(9Z,12Z)-9,12-octadecadienoyloxy]-5,11-dioxido-17-oxo-4,6,10,12,16-pentaoxa-5lambda~5~,11lambda~5~-diphosphatetratriaconta-25,28-dien-1-yl (5Z,8Z,11Z,14Z)-5 ,8,11,14-icosatetraenoate	AC008696.2	CD14 Mono	2.98327e-08	0.0028128
15S-hydroxyeicosatrienoic acid	ANGPTL4	Naive CD4+ T	3.02216e-08	0.00180414
SM(d42:2)	CPED1	Mature B	3.10492e-08	0.00201288
SM(d42:2)	VMO1	Mature B	3.11589e-08	0.00201288
SM(d42:2)	AC007091.1	Mature B	3.13753e-08	0.00201288
SM(d42:2)	IMMP2L	Mature B	3.1385e-08	0.00201288
(R)-dichloroisoproterenol	CLEC9A	MEGA	3.14097e-08	0.00664838
S-(2-Hydroxyethyl)glutathione	AC020916.1	cDC	3.18576e-08	0.00478354
TG(50:5) M + NH3	GAB2	Plasma B	3.18953e-08	0.00917272
SM(d41:1) M + CH3COOH	HIST1H3G	Mature B	3.19417e-08	0.00201288
Cer(m18:0/24:0)	LRRK1	MSC	3.23138e-08	0.00398672
DL-Histidine	BEX1	CD8 T cells	3.28119e-08	0.00371603
Cyclopamine	BASP1	Naive CD4+ T	3.28794e-08	0.00190507
epsilon-(gamma-Glutamyl)-lysine	IFIT1	Macrophage	3.38542e-08	0.00730497
PI(38:4)>PI(18:0_20:4)	YES1	Mono Progeni	3.43084e-08	0.00440598
SM(d42:2)	CYP7B1	CD16 Mono	3.45877e-08	0.0054418
SM(d42:2)	TGFBI	Mature B	3.46334e-08	0.00201288
SM(d42:2)	GEM	CD8 T cells	3.48913e-08	0.00371603
(2R,14R,25Z,28Z)-5,8,11-Trihydroxy-2,14-bis[(9Z,12Z)-9,12-octadecadienoyloxy]-5,11-dioxido-17-oxo-4,6,10,12,16-pentaoxa-5lambda~5~,11lambda~5~-diphosphatetratriaconta-25,28-dien-1-yl (5Z,8Z,11Z,14Z)-5 ,8,11,14-icosatetraenoate	GFPT2	MEGA	3.52471e-08	0.00671458
LMPK12010210	CDO1	MSC	3.53658e-08	0.00410659
PC(36:4)>PC(16:0_20:4) M + H2CO2	SEMA3C	Mature B	3.54711e-08	0.00201288
SM(d42:2)	LINC01811	Mature B	3.56476e-08	0.00201288
(2R,14R,25Z,28Z)-5,8,11-Trihydroxy-2,14-bis[(9Z,12Z)-9,12-octadecadienoyloxy]-5,11-dioxido-17-oxo-4,6,10,12,16-pentaoxa-5lambda~5~,11lambda~5~-diphosphatetratriaconta-25,28-dien-1-yl (5Z,8Z,11Z,14Z)-5 ,8,11,14-icosatetraenoate	LINC01572	Mono Progeni	3.56636e-08	0.00440598
SM(d42:2)	SPOCK1	Trans B cells	3.57003e-08	0.00703822
15S-hydroxyeicosatrienoic acid	RBPMS	Mono Progeni	3.58028e-08	0.00440598
SM(d42:2)	SIK3	Mature B	3.58529e-08	0.00201288
Cer(d34:0) M + CH3COOH	MT1G	Plasma B	3.64521e-08	0.00917272
MFCD01318772	XYLT1	pDC	3.70341e-08	0.00400652
anacardic acid	SLC8A1.AS1	pDC	3.70415e-08	0.00400652
SM(d42:2)	AP001011.1	Naive CD4+ T	3.70721e-08	0.00206662
SM(d42:2)	AL157911.1	CD8 T cells	3.72767e-08	0.00371603
SM(d42:2)	SLC16A10	CD16 Mono	3.75575e-08	0.0054545
SM(d42:2)	AC004381.1	Trans B cells	3.7753e-08	0.00703822
HEPES	RELL1	CD8 T cells	3.80546e-08	0.00371603
Cyclopamine	SEPT6	cDC	3.81664e-08	0.00532111
SM(d42:2)	AL078604.4	CD14 Mono	3.85425e-08	0.0033934
Cer(d34:0) M + CH3COOH	CCBE1	pDC	3.88885e-08	0.00400652
SM(d42:2)	NEGR1	pDC	3.89728e-08	0.00400652
PE(36:2)>PE(18:1/18:1)	PARM1	Naive CD4+ T	3.91509e-08	0.00206662
L-(+)-Aspartic acid	IGLV3.25	Plasma B	3.92749e-08	0.00917272
Cer(d34:0) M + CH3COOH	E2F7	MSC	3.93543e-08	0.00431585
SM(d42:2)	RFX8	CD14 Mono	3.94183e-08	0.0033934
1-O-[{[(2Z,6Z,10Z,14Z,18Z,22Z,26Z,30Z,34E)-3,7,11,15,19,23,27,31,35,39-Decamethyl-2,6,10,14,18,22,26,30,34,38-tetracontadecaen-1-yl]oxy}(hydroxy)phosphoryl]-5-O-phosphono-beta-D-ribofuranose	GAS5	MEGA	3.95363e-08	0.00678908
Cyclopamine	AC084033.3	Mono Progeni	3.95983e-08	0.00458641
SM(d42:2)	LINC01483	Naive CD4+ T	3.97535e-08	0.00206662
SM(d42:2)	ADAMTSL4.AS1	Naive CD4+ T	3.98637e-08	0.00206662
SM(d42:2)	KIAA1217	Mature B	4.08254e-08	0.00222838
Cyclopamine	SNHG29	cDC	4.08896e-08	0.00532111
Cyclopamine	AC084033.3	Pro B	4.14646e-08	0.00877667
PC(P-18:1(9Z)/22:2(13Z,16Z))	RAB27B	pDC	4.1563e-08	0.00400652
PI(38:4)>PI(18:0_20:4)	AC125603.2	pDC	4.17849e-08	0.00400652
ODA	MXRA5	MSC	4.20428e-08	0.00436803
PE(32:0)>PE(16:0_16:0)	CCDC26	Macrophage	4.25936e-08	0.00827168
(1Z,2E)-N-[(2S,3R,4R,5R,6R)-2-{[(2R,3R,4R,5S,6R)-4,5-Dihydroxy-3-[(E)-(1-hydroxyethylidene)amino]-6-(hydroxymethyl)tetrahydro-2H-pyran-2-yl]oxy}-6-{2-[(2R,3S,4R,5R)-3,4-dihydroxy-5-(4-hydroxy-2-oxo-1( 2H)-pyrimidinyl)tetrahydro-2-furanyl]-2-hydroxyethyl}-4,5-dihydroxytetrahydro-2H-pyran-3-yl]-11-methyl-2-dodecenimidic acid (non-preferred name)	PCLAF	CD16 Mono	4.30841e-08	0.00581019
ODA	TOX	Plasma B	4.35628e-08	0.00917272
PS(O-20:0/21:0)	AC021594.2	Mono Progeni	4.393e-08	0.00480546
D-(-)-3-Phosphoglyceric acid	ARL6IP1	MSC	4.48355e-08	0.00442526
SM(d42:2)	DENND4A	pDC	4.48701e-08	0.00400652
TG(58:5) M + NH3	HTR7	CD14 Mono	4.52115e-08	0.00372995
PC(38:4)>PC(18:0_20:4)_M+CH3COOH	IGLV1.51	pDC	4.54718e-08	0.00400652
N-Acetylgalactosamine 6-sulfate	MXRA8	Naive CD4+ T	4.57517e-08	0.00231105
(2R,14R,25Z,28Z)-5,8,11-Trihydroxy-2,14-bis[(9Z,12Z)-9,12-octadecadienoyloxy]-5,11-dioxido-17-oxo-4,6,10,12,16-pentaoxa-5lambda~5~,11lambda~5~-diphosphatetratriaconta-25,28-dien-1-yl (5Z,8Z,11Z,14Z)-5 ,8,11,14-icosatetraenoate	KCNMA1	Mature B	4.57521e-08	0.00235212
SM(d42:2)	SPOCK3	CD16 Mono	4.62563e-08	0.00582212
(2R)-3-[(Hydroxy{[(1s,3R)-2,3,4,5,6-pentahydroxycyclohexyl]oxy}phosphoryl)oxy]-1,2-propanediyl dioctadecanoate	BTBD9	pDC	4.62675e-08	0.00400652
2-Ethoxythiazole	F2RL3	Mono Progeni	4.6371e-08	0.0048055
SM(d42:2)	AUTS2	Trans B cells	4.64702e-08	0.00703822
(2R)-1-[(Hydroxy{[(1s,3R)-2,3,4,5,6-pentahydroxycyclohexyl]oxy}phosphoryl)oxy]-3-(stearoyloxy)-2-propanyl (4Z,7Z,10Z,13Z,16Z)-4,7,10,13,16-docosapentaenoate	GFPT2	MEGA	4.67592e-08	0.00678908
SM(d42:2)	CYP1B1	Mature B	4.68488e-08	0.00235212
PC(38:4)>PC(18:0_20:4)_M+CH3COOH	AC015849.1	pDC	4.77004e-08	0.00400652
SM(d42:2)	CLVS1	Mature B	4.79644e-08	0.00235212
SM(d42:2)	ZSWIM6	Mature B	4.80271e-08	0.00235212
(2R,14R,25Z,28Z)-5,8,11-Trihydroxy-2,14-bis[(9Z,12Z)-9,12-octadecadienoyloxy]-5,11-dioxido-17-oxo-4,6,10,12,16-pentaoxa-5lambda~5~,11lambda~5~-diphosphatetratriaconta-25,28-dien-1-yl (5Z,8Z,11Z,14Z)-5 ,8,11,14-icosatetraenoate	ZNF215	Plasma B	4.82775e-08	0.00917272
PC(P-18:1(9Z)/22:2(13Z,16Z))	TEX14	HSPC	4.83591e-08	0.00951223
SM(d42:2)	BCAS3	CD8 T cells	4.85985e-08	0.00451966
(2R,14R,25Z,28Z)-5,8,11-Trihydroxy-2,14-bis[(9Z,12Z)-9,12-octadecadienoyloxy]-5,11-dioxido-17-oxo-4,6,10,12,16-pentaoxa-5lambda~5~,11lambda~5~-diphosphatetratriaconta-25,28-dien-1-yl (5Z,8Z,11Z,14Z)-5 ,8,11,14-icosatetraenoate	LILRB5	cDC	4.88029e-08	0.00595395
SM(d42:2)	CLNK	CD14 Mono	4.92074e-08	0.00389723
MFCD00025555	SLCO5A1	Mature B	4.93579e-08	0.00235212
SM(d42:2)	NRG1	Naive CD4+ T	4.94795e-08	0.00243687
Cyclopamine	SEPT6	Trans B cells	4.98471e-08	0.00703822
(2R,14R,25Z,28Z)-5,8,11-Trihydroxy-2,14-bis[(9Z,12Z)-9,12-octadecadienoyloxy]-5,11-dioxido-17-oxo-4,6,10,12,16-pentaoxa-5lambda~5~,11lambda~5~-diphosphatetratriaconta-25,28-dien-1-yl (5Z,8Z,11Z,14Z)-5 ,8,11,14-icosatetraenoate	P3H2	MEGA	5.00298e-08	0.00678908
Cyclopamine	SEPT6	NK	5.03102e-08	0.0107776
Cer(d34:0) M + CH3COOH	LRRC26	MSC	5.04421e-08	0.00456895
PE(40:7)	AC005580.1	Mature B	5.07031e-08	0.00235212
epsilon-(gamma-Glutamyl)-lysine	C1QA	MSC	5.09204e-08	0.00456895
SM(d42:2)	PITPNC1	Mature B	5.14714e-08	0.00235212
SM(d42:2)	BTBD11	Naive CD4+ T	5.20017e-08	0.00249862
DL-Tryptophan	GYPB	cDC	5.25302e-08	0.0060317
Cer(d34:0) M + CH3COOH	AC008691.1	MSC	5.33094e-08	0.00457534
hypaphorine	PTPN13	MEGA	5.33408e-08	0.00678908
SM(d42:2)	PRKCA	CD8 T cells	5.37327e-08	0.00460061
SM(d42:2)	ZFAND3	CD8 T cells	5.41802e-08	0.00460061
SM(d42:2)	AC008696.2	CD14 Mono	5.46781e-08	0.00407122
SM(d42:2)	MEF2C.AS1	Mature B	5.49136e-08	0.00242529
(2R,14R,25Z,28Z)-5,8,11-Trihydroxy-2,14-bis[(9Z,12Z)-9,12-octadecadienoyloxy]-5,11-dioxido-17-oxo-4,6,10,12,16-pentaoxa-5lambda~5~,11lambda~5~-diphosphatetratriaconta-25,28-dien-1-yl (5Z,8Z,11Z,14Z)-5 ,8,11,14-icosatetraenoate	DACH2	Mono Progeni	5.52811e-08	0.00528856
SM(d42:2)	WWOX	Mature B	5.55409e-08	0.00242529
(2R,14R,25Z,28Z)-5,8,11-Trihydroxy-2,14-bis[(9Z,12Z)-9,12-octadecadienoyloxy]-5,11-dioxido-17-oxo-4,6,10,12,16-pentaoxa-5lambda~5~,11lambda~5~-diphosphatetratriaconta-25,28-dien-1-yl (5Z,8Z,11Z,14Z)-5 ,8,11,14-icosatetraenoate	CDCA8	Macrophage	5.57416e-08	0.00864404
tolimidone	NRG3	pDC	5.60674e-08	0.00400652
Cer(d34:0) M + CH3COOH	HRK	cDC	5.63048e-08	0.00610594
Cer(d34:0) M + CH3COOH	PAICS	Macrophage	5.63281e-08	0.00864404
α-D-Mannose 1-phosphate	MALRD1	MEGA	5.64118e-08	0.00678908
Cytidine	G0S2	CD14 Mono	5.65314e-08	0.00407122
SM(d40:1) M + CH3COOH	PDZD2	HSPC	5.67395e-08	0.00983962
(2R)-3-[(Hydroxy{[(1s,3R)-2,3,4,5,6-pentahydroxycyclohexyl]oxy}phosphoryl)oxy]-1,2-propanediyl dioctadecanoate	NAALADL2	pDC	5.68195e-08	0.00400652
PS(O-20:0/21:0)	TMSB15A	MEGA	5.70211e-08	0.00678908
SM(d42:2)	CSF1	Mature B	5.75112e-08	0.00245673
SM(d42:2)	EYA4	Mono Progeni	5.78343e-08	0.00528856
Cyclopamine	GINS2	Macrophage	5.78643e-08	0.00864404
(2R)-3-[(Hydroxy{[(1s,3R)-2,3,4,5,6-pentahydroxycyclohexyl]oxy}phosphoryl)oxy]-1,2-propanediyl dioctadecanoate	GPC5	Naive CD4+ T	5.78702e-08	0.0026628
Cyclopamine	RNF150	CD16 Mono	5.79484e-08	0.00654999
SM(d42:2)	BACH2	Naive CD4+ T	5.81221e-08	0.0026628
tolimidone	G0S2	pDC	5.84732e-08	0.00400652
N-(1H-Indol-3-ylcarbonyl)glycine	APOC1	Trans B cells	5.87453e-08	0.00703822
2-Acetamido-2-deoxy-1-O-{hydroxy[(hydroxy{[(2E,5E,8E,11E,14E,17E,20E,23E,26E,29E)-3,6,9,12,15,18,21,24,27,30,34-undecamethyl-2,5,8,11,14,17,20,23,26,29,33-pentatriacontaundecaen-1-yl]oxy}phosphoryl)ox y]phosphoryl}-alpha-D-galactopyranose	FTL	CD16 Mono	5.89777e-08	0.00654999
Cyclopamine	FAM129C	Trans B cells	5.90329e-08	0.00703822
(2R)-3-[(Hydroxy{[(1s,3R)-2,3,4,5,6-pentahydroxycyclohexyl]oxy}phosphoryl)oxy]-1,2-propanediyl dioctadecanoate	AL365295.1	Mono Progeni	5.90901e-08	0.00528856
SM(d42:2)	MYO3B	CD14 Mono	5.92059e-08	0.00407122
(2R)-3-[(Hydroxy{[(1s,3R)-2,3,4,5,6-pentahydroxycyclohexyl]oxy}phosphoryl)oxy]-1,2-propanediyl dioctadecanoate	AC007100.1	Pro B	5.94112e-08	0.011213
SM(d42:2)	AC096577.1	CD14 Mono	5.9629e-08	0.00407122
SM(d42:2)	IGLV1.47	HSPC	6.00282e-08	0.00983962
SM(d42:2)	SAMD12	Naive CD4+ T	6.01604e-08	0.00267328
PE(P-20:0/22:4(7Z,10Z,13Z,16Z))	AC011246.1	pDC	6.09625e-08	0.00400652
1718706	IGKV1.39	Pre B	6.14379e-08	0.00805947
SM(d42:2)	SLC4A10	Trans B cells	6.1669e-08	0.00703822
Cyclopamine	AC084033.3	CD8 T cells	6.18943e-08	0.00503665
SM(d42:2)	AKAP6	Naive CD4+ T	6.22475e-08	0.00267328
PC(P-18:1(9Z)/22:2(13Z,16Z))	FRMD3	CD14 Mono	6.25541e-08	0.00412857
PI(38:4)>PI(18:0_20:4)	CD86	MSC	6.36323e-08	0.00510555
SM(d42:2)	AL592156.2	Trans B cells	6.37403e-08	0.00703822
PI(38:4)>PI(18:0_20:4)	AKAP6	Plasma B	6.41825e-08	0.0110861
SM(d42:2)	TEX14	pDC	6.41938e-08	0.00400652
PC(36:4)>PC(16:0_20:4) M + H2CO2	AC109927.1	MSC	6.46599e-08	0.00510555
TG(58:5) M + NH3	FAM111B	Pro B	6.47471e-08	0.011213
(2R)-3-[(Hydroxy{[(1s,3R)-2,3,4,5,6-pentahydroxycyclohexyl]oxy}phosphoryl)oxy]-1,2-propanediyl dioctadecanoate	CPNE8	pDC	6.5684e-08	0.00400652
(2R)-3-[(Hydroxy{[(1s,3R)-2,3,4,5,6-pentahydroxycyclohexyl]oxy}phosphoryl)oxy]-1,2-propanediyl dioctadecanoate	FRMD4A	Naive CD4+ T	6.61329e-08	0.00267328
1-[(2R,5S,9R)-9-Bromo-6,10,10-trimethylspiro[4.5]dec-6-en-2-yl]ethanone	PDE4C	NK	6.61821e-08	0.0127599
SM(d42:2)	CERS6	Naive CD4+ T	6.62021e-08	0.00267328
SM(d42:2)	RBMS3	Naive CD4+ T	6.63578e-08	0.00267328
Cyclopamine	RXFP1	Macrophage	6.64605e-08	0.00921902
PI(38:5)>PI(18:1_20:4)	FTL	CD8 T cells	6.75192e-08	0.0052746
Cer(d34:0) M + CH3COOH	PDGFA	CD14 Mono	6.75453e-08	0.00431418
PC(36:2)>PC(18:1/18:1) M + CH3COOH	AC021851.2	Naive CD4+ T	6.77963e-08	0.00267328
PS(O-20:0/21:0)	NRG3	pDC	6.84222e-08	0.00400652
PG(19:0/22:0)	VCAM1	Mono Progeni	6.85458e-08	0.00584506
SM(d42:2)	AC079793.1	Naive CD4+ T	6.85979e-08	0.00267328
D-(-)-3-Phosphoglyceric acid	THBS1	MSC	6.87276e-08	0.00520283
SM(d41:2) M + CH3COOH	EPS8	pDC	6.88129e-08	0.00400652
SM(d42:2)	BCAS3	Naive CD4+ T	6.92067e-08	0.00267328
PC(38:4)>PC(18:0_20:4)_M+CH3COOH	CDC20	pDC	6.94624e-08	0.00400652
SM(d42:2)	TEX14	HSPC	6.95257e-08	0.00996656
Cer(d42:1)>Cer(d18:1/24:0)	ADAM28	Pre B	7.07226e-08	0.00805947
tolimidone	DYTN	HSPC	7.09364e-08	0.00996656
SM(d42:2)	SEMA3A	Mature B	7.09784e-08	0.0029675
Cyclopamine	HIST1H2AL	MSC	7.11634e-08	0.00520283
Cer(t18:1(6OH)/24:0)	NPY	Mono Progeni	7.1245e-08	0.00584506
(2S)-1-{[11-(3,4-Dimethyl-5-propyl-2-furyl)undecanoyl]oxy}-3-hydroxy-2-propanyl 13-(3,4-dimethyl-5-pentyl-2-furyl)tridecanoate	ITGAX	pDC	7.20214e-08	0.00400652
DL-Ornithine	RRM1	Plasma B	7.25202e-08	0.0114824
SM(d42:2)	BMP6	Mature B	7.27089e-08	0.00297652
1872050	KCNK13	CD16 Mono	7.3446e-08	0.00717295
HEPES	PZP	Pre B	7.38816e-08	0.00805947
(2R)-1-[(Hydroxy{[(1s,3R)-2,3,4,5,6-pentahydroxycyclohexyl]oxy}phosphoryl)oxy]-3-(stearoyloxy)-2-propanyl (4Z,7Z,10Z,13Z,16Z)-4,7,10,13,16-docosapentaenoate	SDC2	Trans B cells	7.42763e-08	0.00703822
deoxyhypusine	NOTCH3	pDC	7.42893e-08	0.00400652
Cer(t18:1(6OH)/26:0(2OH))	CXCL2	Pre B	7.45116e-08	0.00805947
SM(d42:2)	NRG3	CD14 Mono	7.47729e-08	0.00445966
3-(1-pyrazolyl)-alanine	BFSP2	Pre B	7.51876e-08	0.00805947
PC(38:4)	MYO10	CD16 Mono	7.52211e-08	0.00717295
5'-S-Methyl-5'-thioadenosine	WDFY3	Mature B	7.53805e-08	0.00302291
tolimidone	IGLC7	Mono Progeni	7.56683e-08	0.00595963
(2R)-3-[(Hydroxy{[(1s,3R)-2,3,4,5,6-pentahydroxycyclohexyl]oxy}phosphoryl)oxy]-1,2-propanediyl dioctadecanoate	PLD1	CD14 Mono	7.57291e-08	0.00445966
PI(38:4)>PI(18:0_20:4)	HLF	CD16 Mono	7.59846e-08	0.00717295
Cyclopamine	AC084033.3	cDC	7.62984e-08	0.00783865
SM(d42:2)	DIAPH2	CD8 T cells	7.63497e-08	0.00557843
1,4-Dihydroxy-2-naphthoic acid	AC087280.2	CD14 Mono	7.65801e-08	0.00445966
FA(18:3)	CCDC171	CD8 T cells	7.78698e-08	0.00557843
SM(d42:2)	TCF4.AS1	pDC	7.88374e-08	0.00400652
SM(d42:2)	CYP7B1	pDC	7.90316e-08	0.00400652
Tetracosyl tetracosanoate	TCF4	Naive CD4+ T	7.9271e-08	0.00288378
SM(d42:2)	KCNK10	Naive CD4+ T	7.94986e-08	0.00288378
2-Quinolinecarboxylic acid	AC008691.1	MSC	7.97344e-08	0.00548915
SM(d42:2)	ENOX1	CD8 T cells	7.99775e-08	0.00557843
PI(38:4)>PI(18:0_20:4)	POU2AF1	pDC	8.00227e-08	0.00400652
1-(1Z-octadecenyl)-2-linoleoyl-sn-glycero-3-phosphoethanolamine	BEX1	Pre B	8.0066e-08	0.00805947
Cyclopamine	TREML1	Macrophage	8.04236e-08	0.0104122
(all-Z)-20-hydroxy-5,8,11,14-Eicosatetraenoic acid	LINC01088	Mature B	8.05432e-08	0.00311018
SM(d42:2)	ZNF521	Mature B	8.07221e-08	0.00311018
SM(d42:2)	AC021594.2	Mono Progeni	8.10235e-08	0.00613597
PI(38:4)>PI(18:0_20:4)	ANKUB1	pDC	8.13807e-08	0.00400652
Cer(d34:0) M + CH3COOH	IGKV3.11	MSC	8.20111e-08	0.00548915
SM(d42:2)	HIST1H3G	Mature B	8.23956e-08	0.0031136
Ro 20-1724	MXRA8	Naive CD4+ T	8.28424e-08	0.00288378
ODA	KLHL14	pDC	8.30152e-08	0.00400652
TG(50:4)>TG(16:1_16:1_18:2)_and_TG(16:1_16:1_18:2) M + NH3	IDO1	NK	8.30599e-08	0.0141544
3-(1-pyrazolyl)-alanine	ITIH5	Pre B	8.33828e-08	0.00805947
SM(d42:2)	ZNF385D	CD14 Mono	8.42019e-08	0.00471502
anacardic acid	SLC22A3	MSC	8.43067e-08	0.00548915
TG(54:3)>TG(18:1/18:1/18:1) M + NH3	CCDC191	Pro B	8.43916e-08	0.0123666
omega-linoleoyloxy-Cer(t18:1(6OH)/26:0)	CCDC191	Pro B	8.43916e-08	0.0123666
LPE(18:0)>LPE(18:0/0:0)_and_LPE(0:0/18:0)	IL1R2	Mono Progeni	8.44177e-08	0.00615624
SM(d41:1) M + CH3COOH	CDC25C	Trans B cells	8.44596e-08	0.00703822
PC(38:4)>PC(18:0_20:4)_M+CH3COOH	ZNF423	Trans B cells	8.45974e-08	0.00703822
LPC(18:1)>LPC(18:1/0:0)_and_LPC(0:0/18:1)	THY1	Naive CD4+ T	8.47162e-08	0.00288378
SM(d42:2)	GJA4	HSPC	8.50898e-08	0.0111581
LPE(18:0)>LPE(18:0/0:0)_and_LPE(0:0/18:0)	CYP46A1	Plasma B	8.52016e-08	0.0116331
FA(18:3)	BTBD9	CD14 Mono	8.57277e-08	0.00471502
4-Pyridoxic acid	RUNX2	MSC	8.62024e-08	0.00548915
SM(d42:2)	XYLT1	pDC	8.62978e-08	0.00400652
(all-Z)-20-hydroxy-5,8,11,14-Eicosatetraenoic acid	FAT1	Naive CD4+ T	8.64006e-08	0.00288378
metominostrobin	AC245128.3	Pre B	8.65566e-08	0.00805947
tolimidone	LDB2	pDC	8.66623e-08	0.00400652
SM(d34:0)	CAMK4	pDC	8.70531e-08	0.00400652
SM(d42:2)	DLGAP1	Naive CD4+ T	8.73625e-08	0.00288378
SM(d42:2)	LINC00534	Naive CD4+ T	8.74139e-08	0.00288378
SM(d42:2)	GPR176	Trans B cells	8.77522e-08	0.00703822
TG(58:5) M + NH3	CLVS1	Naive CD4+ T	8.77708e-08	0.00288378
SM(d42:2)	SULF1	Naive CD4+ T	8.78308e-08	0.00288378
Cyclopamine	FCER1A	NK	8.80981e-08	0.0141544
SM(d42:2)	AC093865.1	Mature B	8.868e-08	0.00328785
SM(d42:2)	WWOX	CD8 T cells	8.92218e-08	0.00588872
Gly-Lys	CDCA8	CD14 Mono	8.92943e-08	0.00477845
SM(d42:2)	AC093865.1	Pre B	9.02959e-08	0.00805947
1,4-Dihydroxy-2-naphthoic acid	CDCA3	MEGA	9.04226e-08	0.00930519
SM(d42:2)	FAM102B	CD8 T cells	9.04566e-08	0.00588872
(2R)-3-[(Hydroxy{[(1s,3R)-2,3,4,5,6-pentahydroxycyclohexyl]oxy}phosphoryl)oxy]-1,2-propanediyl dioctadecanoate	RNF150	Mature B	9.04847e-08	0.00329264
Cyclopamine	LCN2	Trans B cells	9.07635e-08	0.00703822
SM(d42:2)	SIK3	pDC	9.07892e-08	0.00408129
(2R,14R,25Z,28Z)-5,8,11-Trihydroxy-2,14-bis[(9Z,12Z)-9,12-octadecadienoyloxy]-5,11-dioxido-17-oxo-4,6,10,12,16-pentaoxa-5lambda~5~,11lambda~5~-diphosphatetratriaconta-25,28-dien-1-yl (5Z,8Z,11Z,14Z)-5 ,8,11,14-icosatetraenoate	CNGA4	Trans B cells	9.0927e-08	0.00703822
Cer(d34:0) M + CH3COOH	VNN1	Pre B	9.12217e-08	0.00805947
anacardic acid	C1QTNF4	Plasma B	9.12464e-08	0.0116331
(2R,14R,25Z,28Z)-5,8,11-Trihydroxy-2,14-bis[(9Z,12Z)-9,12-octadecadienoyloxy]-5,11-dioxido-17-oxo-4,6,10,12,16-pentaoxa-5lambda~5~,11lambda~5~-diphosphatetratriaconta-25,28-dien-1-yl (5Z,8Z,11Z,14Z)-5 ,8,11,14-icosatetraenoate	ADAMTS17	Trans B cells	9.21891e-08	0.00703822
anacardic acid	SLC8A1.AS1	Trans B cells	9.2326e-08	0.00703822
Siphonaxanthin ester/ Siphonaxanthin dodecenoate/ (Siphonein)	LST1	CD16 Mono	9.23562e-08	0.00743216
2-Quinolinecarboxylic acid	SAMD12	MSC	9.23933e-08	0.00569951
1-Palmitoyl-2-hydroxy-sn-glycero-3-PE	FOLR3	Pre B	9.25247e-08	0.00805947
PC(38:4)>PC(18:0_20:4)_M+CH3COOH	AXL	CD16 Mono	9.28855e-08	0.00743216
(R)-dichloroisoproterenol	CDCA3	MEGA	9.29089e-08	0.00930519
(2R)-3-[(Hydroxy{[(1s,3R)-2,3,4,5,6-pentahydroxycyclohexyl]oxy}phosphoryl)oxy]-1,2-propanediyl dioctadecanoate	F2RL3	CD16 Mono	9.29601e-08	0.00743216
PC(o-22:1(13Z)/22:3(10Z,13Z,16Z))	MXRA8	Naive CD4+ T	9.29957e-08	0.00290528
PLK	LCN2	Trans B cells	9.35884e-08	0.00703822
SM(d42:2)	AMPD1	HSPC	9.36908e-08	0.0115181
(2R)-3-[(Hydroxy{[(1s,3R)-2,3,4,5,6-pentahydroxycyclohexyl]oxy}phosphoryl)oxy]-1,2-propanediyl dioctadecanoate	CHST15	Naive CD4+ T	9.38092e-08	0.00290528
SM(d42:2)	FAM49A	Naive CD4+ T	9.3968e-08	0.00290528
SM(d40:1) M + CH3COOH	LINC01374	Pre B	9.4269e-08	0.00805947
lys-leu	MXRA8	Naive CD4+ T	9.43847e-08	0.00290528
Cyclopamine	DNTT	CD16 Mono	9.46839e-08	0.00743216
(all-Z)-20-hydroxy-5,8,11,14-Eicosatetraenoic acid	AC083837.1	CD14 Mono	9.48319e-08	0.00486436
D-(-)-3-Phosphoglyceric acid	ORC6	Trans B cells	9.521e-08	0.00703822
(S)-(-)-tetrahydropalmatine	VPREB3	Mature B	9.55254e-08	0.00341286
SM(d42:2)	SETBP1	CD14 Mono	9.58132e-08	0.00486436
SM(d42:2)	GFPT2	Naive CD4+ T	9.69126e-08	0.00291565
1718706	TAFA2	Pre B	9.73954e-08	0.00805947
Cyclopamine	PSMA6	cDC	9.77354e-08	0.00953898
SM(d42:2)	AC096711.2	CD8 T cells	9.80738e-08	0.00617865
anacardic acid	GREM2	Plasma B	9.9131e-08	0.0116331
SM(d42:2)	ADK	Naive CD4+ T	9.94727e-08	0.00291565
Cyclopamine	SEPT6	Naive CD4+ T	9.95563e-08	0.00291565
1718706	PDE4D	CD14 Mono	9.99506e-08	0.0049112
(2R,14R,25Z,28Z)-5,8,11-Trihydroxy-2,14-bis[(9Z,12Z)-9,12-octadecadienoyloxy]-5,11-dioxido-17-oxo-4,6,10,12,16-pentaoxa-5lambda~5~,11lambda~5~-diphosphatetratriaconta-25,28-dien-1-yl (5Z,8Z,11Z,14Z)-5 ,8,11,14-icosatetraenoate	ADAMTSL4.AS1	pDC	1.00177e-07	0.00426973
Cyproterone	FMN1	MEGA	1.00221e-07	0.00930519
Hydrogen iodide	PDGFRA	MSC	1.00573e-07	0.00601608
PC(38:5)>PC(18:1_20:4) M + CH3COOH	CPNE8	pDC	1.01084e-07	0.00426973
Cer(d34:0) M + CH3COOH	NPAS3	Trans B cells	1.01149e-07	0.00713643
PC(O-36:2)>PC(O-18:0/18:2) M + CH3COOH	ENAH	Naive CD4+ T	1.0131e-07	0.00291565
PE-Cer(d14:1(4E)/20:0)	HIST1H3G	CD14 Mono	1.01697e-07	0.0049112
Cyclopamine	FAM129C	CD16 Mono	1.01965e-07	0.00743216
delcorine	ENAH	Naive CD4+ T	1.02122e-07	0.00291565
PC(36:4)>PC(16:0_20:4) M + CH3COOH	LST1	CD16 Mono	1.0235e-07	0.00743216
PI(38:4)>PI(18:0_20:4)	BRIP1	pDC	1.02363e-07	0.00426973
SM(d42:2)	NR3C2	CD8 T cells	1.02806e-07	0.00627439
Piptamine	GAS5	MEGA	1.02895e-07	0.00930519
SM(d42:2)	VAT1L	Mature B	1.02907e-07	0.00354188
SM(d42:2)	L3MBTL4	Mature B	1.03643e-07	0.00354188
SM(d42:2)	ARHGAP11B	Naive CD4+ T	1.03681e-07	0.00291788
tolimidone	MYOF	pDC	1.03816e-07	0.00426973
SM(d42:2)	NPAS3	Trans B cells	1.03965e-07	0.00713643
SM(d42:2)	PLBD1	Mature B	1.04544e-07	0.00354188
Cer(d34:0) M + CH3COOH	PACSIN1	NK	1.04655e-07	0.0155211
(2R,14R,25Z,28Z)-5,8,11-Trihydroxy-2,14-bis[(9Z,12Z)-9,12-octadecadienoyloxy]-5,11-dioxido-17-oxo-4,6,10,12,16-pentaoxa-5lambda~5~,11lambda~5~-diphosphatetratriaconta-25,28-dien-1-yl (5Z,8Z,11Z,14Z)-5 ,8,11,14-icosatetraenoate	PRICKLE1	MEGA	1.04715e-07	0.00930519
CERAMIDE 3	OSBPL1A	MSC	1.0511e-07	0.00610254
Cer(d16:1/17:0)	IGLV3.1	Mono Progeni	1.06379e-07	0.0070313
FA(18:3)	TET2	CD8 T cells	1.0815e-07	0.00630513
SM(d42:2)	SPC24	CD16 Mono	1.08345e-07	0.00757609
TG(52:0)>TG(16:0_18:0_18:0)_and_TG(16:0_16:0_20:0)_M+NH3	IGLV7.46	pDC	1.08656e-07	0.00437569
(2R)-3-[(Hydroxy{[(1s,3R)-2,3,4,5,6-pentahydroxycyclohexyl]oxy}phosphoryl)oxy]-1,2-propanediyl dioctadecanoate	IGLV1.47	HSPC	1.09205e-07	0.0117504
(2R,14R,25Z,28Z)-5,8,11-Trihydroxy-2,14-bis[(9Z,12Z)-9,12-octadecadienoyloxy]-5,11-dioxido-17-oxo-4,6,10,12,16-pentaoxa-5lambda~5~,11lambda~5~-diphosphatetratriaconta-25,28-dien-1-yl (5Z,8Z,11Z,14Z)-5 ,8,11,14-icosatetraenoate	KLHL13	Mature B	1.09341e-07	0.00360532
SM(d41:2) M + CH3COOH	CARMN	Mono Progeni	1.09541e-07	0.0070313
SM(d42:2)	C8orf37.AS1	CD8 T cells	1.09767e-07	0.00630513
SM(d42:2)	SGCZ	Mature B	1.10692e-07	0.00360532
2,3-Bis[(9Z,12Z)-9,12-octadecadienoyloxy]propyl (9Z,12Z,15Z)-9,12,15-octadecatrienoate	IGFBP4	Macrophage	1.10713e-07	0.0128399
arg-ala	IFIT3	cDC	1.10998e-07	0.00990285
SM(d42:2)	TMTC1	Pro B	1.1144e-07	0.0151638
(2R)-3-[(Hydroxy{[(1s,3R)-2,3,4,5,6-pentahydroxycyclohexyl]oxy}phosphoryl)oxy]-1,2-propanediyl dioctadecanoate	AC023590.1	Mature B	1.11921e-07	0.00360532
SM(d42:2)	BCAS3	Mono Progeni	1.12193e-07	0.0070313
Cer(d40:0) M + CH3COOH	GYPB	Naive CD4+ T	1.12285e-07	0.00311552
PC(38:4)>PC(18:0_20:4)_M+CH3COOH	ZWINT	pDC	1.12299e-07	0.00443009
PE(32:0)>PE(16:0_16:0)	ASF1B	Macrophage	1.12399e-07	0.0128399
HEPES	AC007091.1	Mono Progeni	1.13127e-07	0.0070313
Gentian violet	FCGR3A	cDC	1.13165e-07	0.00990285
Cyclopamine	BAALC	MSC	1.14093e-07	0.00642463
Cer(d34:0) M + CH3COOH	JSRP1	HSPC	1.14119e-07	0.0117504
(S)-(-)-tetrahydropalmatine	VPREB3	Trans B cells	1.14181e-07	0.00739991
HEPES	ERVMER61.1	CD14 Mono	1.14605e-07	0.00540279
(2R)-3-[(Hydroxy{[(1s,3R)-2,3,4,5,6-pentahydroxycyclohexyl]oxy}phosphoryl)oxy]-1,2-propanediyl dioctadecanoate	AMPD1	HSPC	1.14909e-07	0.0117504
PC(O-38:4)	MXRA8	Naive CD4+ T	1.15715e-07	0.00313382
SM(d42:2)	SGCD	CD8 T cells	1.16239e-07	0.00645006
PC(38:4)>PC(18:0_20:4)_M+CH3COOH	CRADD	pDC	1.16705e-07	0.00451183
Cer(d34:0) M + CH3COOH	CD79A	MSC	1.17166e-07	0.00642463
PE(O-40:7)>PE(O-18:1/22:6)_and_PE(O-22:7/18:0)	CRADD	Mature B	1.18321e-07	0.00375002
PI(38:5)>PI(18:1_20:4)	CD79B	Trans B cells	1.18548e-07	0.00739991
SM(d42:2)	RANBP17	Mono Progeni	1.18763e-07	0.0070313
SM(d42:2)	WDFY3	CD8 T cells	1.18895e-07	0.00645006
SM(d42:2)	SMYD3	Naive CD4+ T	1.18948e-07	0.00313382
Obscuraminol A	CCDC80	cDC	1.1923e-07	0.00990285
SM(d42:2)	CTSV	Trans B cells	1.19353e-07	0.00739991
Piptamine	DUSP2	HSPC	1.19475e-07	0.0117504
SM(d42:2)	CCDC26	Mono Progeni	1.19587e-07	0.0070313
(2S)-1-{[11-(3,4-Dimethyl-5-pentyl-2-furyl)undecanoyl]oxy}-3-hydroxy-2-propanyl 13-(3-methyl-5-pentyl-2-furyl)tridecanoate	APOLD1	Plasma B	1.19866e-07	0.0116331
Tyr-Phe	MXRA8	Naive CD4+ T	1.21064e-07	0.00313382
(2R,14R,25Z,28Z)-5,8,11-Trihydroxy-2,14-bis[(9Z,12Z)-9,12-octadecadienoyloxy]-5,11-dioxido-17-oxo-4,6,10,12,16-pentaoxa-5lambda~5~,11lambda~5~-diphosphatetratriaconta-25,28-dien-1-yl (5Z,8Z,11Z,14Z)-5 ,8,11,14-icosatetraenoate	PPM1H	pDC	1.21492e-07	0.00460478
(7Z,19R,31R,38Z,41Z,44Z,47Z)-19-[(9Z)-9-Hexadecenoyloxy]-22,25,28-trihydroxy-22,28-dioxido-16,34-dioxo-17,21,23,27,29,33-hexaoxa-22lambda~5~,28lambda~5~-diphosphatripentaconta-7,38,41,44,47-pentaen-31 -yl (4Z,7Z,10Z,13Z,16Z,19Z)-4,7,10,13,16,19-docosahexaenoate	MIR646HG	cDC	1.21756e-07	0.00990285
(all-Z)-20-hydroxy-5,8,11,14-Eicosatetraenoic acid	AL603756.1	Plasma B	1.23185e-07	0.0116331
tolimidone	BTBD9	Mono Progeni	1.2321e-07	0.0070313
1-O-[{[(2Z,6Z,10Z,14Z,18Z,22Z,26Z,30Z,34E)-3,7,11,15,19,23,27,31,35,39-Decamethyl-2,6,10,14,18,22,26,30,34,38-tetracontadecaen-1-yl]oxy}(hydroxy)phosphoryl]-5-O-phosphono-beta-D-ribofuranose	LEF1	MEGA	1.23451e-07	0.00930519
Leu-Leu	MXRA8	Naive CD4+ T	1.23911e-07	0.00313382
mebutamate	MXRA8	Naive CD4+ T	1.23911e-07	0.00313382
mebutamate	MXRA8	Naive CD4+ T	1.23911e-07	0.00313382
tolimidone	IGKV2.30	Plasma B	1.23983e-07	0.0116331
SM(d42:2)	PLBD1	Naive CD4+ T	1.2408e-07	0.00313382
SM(d42:2)	LINC01619	CD8 T cells	1.25087e-07	0.00660259
(2R,14R,25Z,28Z)-5,8,11-Trihydroxy-2,14-bis[(9Z,12Z)-9,12-octadecadienoyloxy]-5,11-dioxido-17-oxo-4,6,10,12,16-pentaoxa-5lambda~5~,11lambda~5~-diphosphatetratriaconta-25,28-dien-1-yl (5Z,8Z,11Z,14Z)-5 ,8,11,14-icosatetraenoate	MAGI1	MEGA	1.25313e-07	0.00930519
(2R)-3-[(Hydroxy{[(1s,3R)-2,3,4,5,6-pentahydroxycyclohexyl]oxy}phosphoryl)oxy]-1,2-propanediyl dioctadecanoate	JAK2	CD14 Mono	1.25332e-07	0.00575478
SM(d42:2)	LYN	Mature B	1.26236e-07	0.00386486
Cyclopamine	AC084033.3	HSPC	1.26488e-07	0.0117712
SM(d42:2)	MS4A7	Pro B	1.26586e-07	0.015396
SM(d42:2)	CCSER1	Mono Progeni	1.26856e-07	0.0070313
Siphonaxanthin ester/ Siphonaxanthin dodecenoate/ (Siphonein)	RNASE2	Mature B	1.27236e-07	0.00386486
Cyclopamine	SEPT6	Pre B	1.27329e-07	0.00987017
phosphoethanolamine	AC008691.1	MSC	1.27506e-07	0.00673263
Cyclopamine	SYNPO2	Plasma B	1.278e-07	0.0116331
Cyclopamine	AC084033.3	CD14 Mono	1.27884e-07	0.00575478
SM(d42:2)	EBF1	Naive CD4+ T	1.28372e-07	0.00313913
(2R)-1-[(Hydroxy{[(2R,3R,5S,6R)-2,3,4,5,6-pentahydroxycyclohexyl]oxy}phosphoryl)oxy]-3-(palmitoyloxy)-2-propanyl stearate	IL1R2	Mono Progeni	1.28556e-07	0.0070313
SM(d42:2) M + CH3COOH	LINC02227	Naive CD4+ T	1.2887e-07	0.00313913
SM(d42:2)	PLCL1	Naive CD4+ T	1.29071e-07	0.00313913
PE(36:2)>PE(18:1/18:1)	BX284613.2	Pre B	1.29217e-07	0.00987017
anacardic acid	PTPRG	MSC	1.29605e-07	0.00673263
SM(d42:2)	ITGBL1	Mature B	1.29667e-07	0.00386486
(2R)-3-[(Hydroxy{[(1s,3R)-2,3,4,5,6-pentahydroxycyclohexyl]oxy}phosphoryl)oxy]-1,2-propanediyl dioctadecanoate	FTL	Mature B	1.29821e-07	0.00386486
tolimidone	AC012447.1	pDC	1.29849e-07	0.00479999
TG(58:5) M + NH3	FAM111B	NK	1.30134e-07	0.0169286
SM(d42:2)	KAZN	CD8 T cells	1.304e-07	0.00661488
PC(36:2)>PC(18:1/18:1) M + CH3COOH	MPPED2	CD16 Mono	1.30692e-07	0.0086433
Cer(t18:1(6OH)/24:0)	SCAMP5	MEGA	1.30963e-07	0.00930519
PC(36:4)>PC(16:0_20:4) M + H2CO2	COL6A3	pDC	1.31609e-07	0.00479999
PE(40:4)>PE(18:0_22:4)	ARL6IP1	HSPC	1.31905e-07	0.0117712
SM(d42:2)	LRMDA	CD8 T cells	1.32094e-07	0.00661488
TG(58:5) M + NH3	AC079793.1	Mature B	1.32154e-07	0.00386486
(6R)-L-erythro-6,7-dihydrobiopterin	ANXA2	cDC	1.3217e-07	0.0103199
SM(d34:2)	HBEGF	Pro B	1.32751e-07	0.015396
PI(38:5)>PI(18:1_20:4)	RAB32	CD14 Mono	1.335e-07	0.00584662
(S)-(-)-tetrahydropalmatine	PTMA	Mature B	1.33746e-07	0.00386486
PC(38:4)>PC(18:0_20:4)_M+CH3COOH	GALNTL6	Naive CD4+ T	1.33983e-07	0.00320545
(2R)-3-[(Hydroxy{[(1s,3R)-2,3,4,5,6-pentahydroxycyclohexyl]oxy}phosphoryl)oxy]-1,2-propanediyl dioctadecanoate	PARD3B	Naive CD4+ T	1.35052e-07	0.00320545
tolimidone	AC021851.2	CD16 Mono	1.36718e-07	0.0086433
PE(40:6)>PE(18:0_22:6)	TYROBP	CD16 Mono	1.37341e-07	0.0086433
1718706	FLT1	CD14 Mono	1.37534e-07	0.00584662
(all-Z)-20-hydroxy-5,8,11,14-Eicosatetraenoic acid	PEAK1	Plasma B	1.38533e-07	0.0116331
Cyclopamine	RASD1	Macrophage	1.38753e-07	0.0149699
SM(d42:2)	AC126696.1	CD14 Mono	1.38783e-07	0.00584662
SM(d42:2)	ABCA13	Mature B	1.3886e-07	0.00389894
Cer(d42:2)>Cer(d18:1/24:1)	AURKA	Mature B	1.38893e-07	0.00389894
PI(38:4)>PI(18:0_20:4)	NNMT	Trans B cells	1.39603e-07	0.00780848
SM(d40:1) M + CH3COOH	ANGPTL4	Naive CD4+ T	1.39619e-07	0.00327441
SM(d42:2)	LIFR	Trans B cells	1.40081e-07	0.00780848
SM(d42:2)	PTPRM	pDC	1.40648e-07	0.00503469
Taurine	TEAD1	MSC	1.41338e-07	0.00696611
PI(38:5)>PI(18:1_20:4)	THRB	Plasma B	1.42184e-07	0.0116331
3a,7a-Dihydroxycholanoic acid	CD22	CD16 Mono	1.42458e-07	0.00867617
Cyclopamine	SEPT6	HSPC	1.42467e-07	0.0117712
SM(d42:2)	CCDC80	NK	1.42477e-07	0.0169286
Piptamine	GAS5	MEGA	1.42955e-07	0.00930519
(2R)-1-[(Hydroxy{[(1s,3R)-2,3,4,5,6-pentahydroxycyclohexyl]oxy}phosphoryl)oxy]-3-(stearoyloxy)-2-propanyl (4Z,7Z,10Z,13Z,16Z)-4,7,10,13,16-docosapentaenoate	CDK1	Trans B cells	1.43067e-07	0.00780848
SM(d42:2)	AC093865.1	Naive CD4+ T	1.43453e-07	0.00332473
Cyclopamine	IGHV4.59	Pro B	1.43576e-07	0.015396
1,4-Dihydroxy-2-naphthoic acid	TNFRSF13B	Mono Progeni	1.43893e-07	0.00756452
Cer(d34:0) M + CH3COOH	CTSV	Plasma B	1.45666e-07	0.0116331
PC(38:4)>PC(18:0_20:4)_M+CH3COOH	AC004381.1	Trans B cells	1.45951e-07	0.00780848
Glu-Glu	IDO1	Mono Progeni	1.45989e-07	0.00756452
18:3-Glc-cholesterol	TEAD1	MSC	1.46187e-07	0.00696611
PI(38:5)>PI(18:1_20:4)	VPREB3	Trans B cells	1.46257e-07	0.00780848
SM(d42:2)	LINC01268	Mature B	1.46626e-07	0.00405804
Cer(d34:0) M + CH3COOH	TCL1A	MSC	1.47926e-07	0.00696611
Cer(m18:0/24:0)	CDCA3	MSC	1.48215e-07	0.00696611
15S-hydroxyeicosatrienoic acid	PRTN3	cDC	1.48661e-07	0.0111014
SM(d42:2)	LHFPL2	Naive CD4+ T	1.49141e-07	0.00340621
Cyclopamine	FRZB	pDC	1.49751e-07	0.00516833
SM(d42:2)	IGHV3.74	Pro B	1.49774e-07	0.015396
SM(d42:2)	LINC01619	Mature B	1.50402e-07	0.00410471
SM(d42:2)	ALDH1A3	Naive CD4+ T	1.50577e-07	0.00340621
Fosfosal	AUTS2	Macrophage	1.50625e-07	0.0153955
(2R)-3-[(Hydroxy{[(1s,3R)-2,3,4,5,6-pentahydroxycyclohexyl]oxy}phosphoryl)oxy]-1,2-propanediyl dioctadecanoate	TNFRSF13B	pDC	1.50853e-07	0.00516833
PC(36:4)>PC(16:0_20:4) M + CH3COOH	GALNT17	CD16 Mono	1.51467e-07	0.00893657
tolimidone	TIMP4	Naive CD4+ T	1.52156e-07	0.00340621
(all-Z)-20-hydroxy-5,8,11,14-Eicosatetraenoic acid	NAV2	Plasma B	1.52953e-07	0.0116331
Gly-Phe	APOLD1	Plasma B	1.52958e-07	0.0116331
(2R)-1-[(Hydroxy{[(1s,3R)-2,3,4,5,6-pentahydroxycyclohexyl]oxy}phosphoryl)oxy]-3-(stearoyloxy)-2-propanyl (4Z,7Z,10Z,13Z,16Z)-4,7,10,13,16-docosapentaenoate	MAGI1	MEGA	1.53079e-07	0.00930519
2-Acetamido-2-deoxy-1-O-{hydroxy[(hydroxy{[(2E,5E,8E,11E,14E,17E,20E,23E,26E,29E)-3,6,9,12,15,18,21,24,27,30,34-undecamethyl-2,5,8,11,14,17,20,23,26,29,33-pentatriacontaundecaen-1-yl]oxy}phosphoryl)ox y]phosphoryl}-alpha-D-galactopyranose	AP000282.1	cDC	1.53555e-07	0.0111014
SM(d42:2)	TAFA2	CD8 T cells	1.53589e-07	0.00725729
SM(d42:2)	PTCHD1.AS	pDC	1.53703e-07	0.00516833
SM(d42:2)	ARL15	CD8 T cells	1.53963e-07	0.00725729
Cer(d34:0) M + CH3COOH	EMILIN2	MSC	1.54659e-07	0.00703454
N~6~-[(2R)-3,4-Dihydro-2H-pyrrol-2-ylcarbonyl]-L-lysine	CDK1	CD14 Mono	1.54809e-07	0.00638588
1-[(2R,5S,9R)-9-Bromo-6,10,10-trimethylspiro[4.5]dec-6-en-2-yl]ethanone	DAAM2	pDC	1.55077e-07	0.00516833
SM(d42:2)	AC013652.1	CD8 T cells	1.56071e-07	0.00725729
PI(38:4)>PI(18:0_20:4)	AL136441.1	NK	1.56134e-07	0.0169286
(2R)-1-[(Hydroxy{[(2R,3R,5S,6R)-2,3,4,5,6-pentahydroxycyclohexyl]oxy}phosphoryl)oxy]-3-(palmitoyloxy)-2-propanyl stearate	CYP46A1	Plasma B	1.56839e-07	0.0116331
PC(36:4)>PC(16:0_20:4) M + CH3COOH	CLVS1	Naive CD4+ T	1.56956e-07	0.00347419
Gabapentin	TUBB1	Trans B cells	1.58723e-07	0.00787776
PE(O-40:7)>PE(O-18:1/22:6)_and_PE(O-22:7/18:0)	NR4A3	Mature B	1.58913e-07	0.00417769
Phencyclidine	CECR2	Plasma B	1.5919e-07	0.0116331
SM(d42:2)	CHRM3	NK	1.5926e-07	0.0169286
SM(d42:2)	CPNE8	Mature B	1.59307e-07	0.00417769
SM(d42:2)	PRKCE	pDC	1.59443e-07	0.00522378
PG(19:0/22:0)	BCAS3	HSPC	1.5971e-07	0.0117712
(6R)-L-erythro-6,7-dihydrobiopterin	ERVMER61.1	CD14 Mono	1.59946e-07	0.00646314
SM(d42:2)	AC139720.1	HSPC	1.60035e-07	0.0117712
HEPES	BNC2	Mono Progeni	1.60133e-07	0.00788063
phosphoethanolamine	TEAD1	MSC	1.61193e-07	0.00703454
SM(d42:2)	MROH9	Pro B	1.61211e-07	0.015396
SM(d40:1) M + CH3COOH	IDO2	Mono Progeni	1.62446e-07	0.00788063
PG(19:0/22:0)	SMYD3	pDC	1.62531e-07	0.00522602
TG(56:5)>TG(16:0_18:1_22:4) M + NH3	NUSAP1	Macrophage	1.63201e-07	0.0158468
SM(d42:2)	DENND5B	Mature B	1.6325e-07	0.00417769
.	AL365295.1	Trans B cells	1.63344e-07	0.00787776
2-Quinolinecarboxylic acid	KYNU	MSC	1.63434e-07	0.00703454
N-tetracosanoylsphinganine	AL589693.1	MSC	1.63925e-07	0.00703454
SM(d42:2)	LINGO2	Naive CD4+ T	1.6394e-07	0.00358847
SM(d42:2)	GULP1	Mono Progeni	1.64096e-07	0.00788063
SM(d42:2)	ARL15	Pre B	1.64132e-07	0.0113132
SM(d42:2)	FRZB	Pre B	1.64444e-07	0.0113132
SM(d42:2)	AC012447.1	CD8 T cells	1.6499e-07	0.00726776
SM(d42:2)	DENND4A	CD8 T cells	1.6517e-07	0.00726776
SM(d42:2)	LINC01374	Pre B	1.65198e-07	0.0113132
SM(d42:2)	LINC02397	CD16 Mono	1.65358e-07	0.00932993
(2R)-3-[(Hydroxy{[(1s,3R)-2,3,4,5,6-pentahydroxycyclohexyl]oxy}phosphoryl)oxy]-1,2-propanediyl dioctadecanoate	TBXAS1	Naive CD4+ T	1.65786e-07	0.00358899
SM(d42:2)	AGAP1	CD14 Mono	1.6588e-07	0.00656886
SM(d42:2)	SH2D4B	NK	1.66342e-07	0.0169286
omega-linoleoyloxy-Cer(d18:0/28:0)	APOC1	CD8 T cells	1.6746e-07	0.00726776
SM(d42:2)	RNF150	Mature B	1.6756e-07	0.00417769
anacardic acid	RELL1	MSC	1.6773e-07	0.00703507
Hydroxyhexanoycarnitine	KIF23	CD16 Mono	1.68018e-07	0.00932993
SM(d42:2)	AC079793.1	Mature B	1.6826e-07	0.00417769
SM(d42:2)	GAB2	Mature B	1.68832e-07	0.00417769
5'-S-Methyl-5'-thioadenosine	S100B	Plasma B	1.68942e-07	0.0118885
TG(58:5) M + NH3	RORA.AS1	Naive CD4+ T	1.69016e-07	0.00359877
(2R,14R,25Z,28Z)-5,8,11-Trihydroxy-2,14-bis[(9Z,12Z)-9,12-octadecadienoyloxy]-5,11-dioxido-17-oxo-4,6,10,12,16-pentaoxa-5lambda~5~,11lambda~5~-diphosphatetratriaconta-25,28-dien-1-yl (5Z,8Z,11Z,14Z)-5 ,8,11,14-icosatetraenoate	AC023590.1	pDC	1.69672e-07	0.00522602
SM(d42:2)	ADGRL2	Naive CD4+ T	1.69891e-07	0.00359877
SM(d42:2)	PLEKHG1	Mature B	1.69959e-07	0.00417769
FA(18:3)	SLC8A1	MEGA	1.70293e-07	0.00930519
1-hexadecanoyl-2-octadecanoyl-sn-glycero-3-phospho-(1'-sn-glycerol)	LINC01266	HSPC	1.70996e-07	0.0117712
Cer(d34:0) M + CH3COOH	GLDN	pDC	1.71099e-07	0.00522602
2-Quinolinecarboxylic acid	HIPK3	MSC	1.7131e-07	0.00703507
1718706	SMPD3	MEGA	1.72117e-07	0.00930519
SM(d42:2)	MCM4	CD14 Mono	1.72218e-07	0.00668609
(2R)-3-[(Hydroxy{[(1s,3R)-2,3,4,5,6-pentahydroxycyclohexyl]oxy}phosphoryl)oxy]-1,2-propanediyl dioctadecanoate	LINC02689	HSPC	1.72329e-07	0.0117712
SM(d42:2)	AC005580.1	Mature B	1.72331e-07	0.00417769
(2R)-3-[(Hydroxy{[(1s,3R)-2,3,4,5,6-pentahydroxycyclohexyl]oxy}phosphoryl)oxy]-1,2-propanediyl dioctadecanoate	AC106729.1	pDC	1.72614e-07	0.00522602
PE(36:4)>(16:0_20:4)	LINC02397	pDC	1.73029e-07	0.00522602
Cer(d34:0) M + CH3COOH	AC021504.1	NK	1.73291e-07	0.0169286
Cyclopamine	CLDN5	Pro B	1.74542e-07	0.015396
D-(-)-3-Phosphoglyceric acid	PBX1	MSC	1.7463e-07	0.00703507
Cer(d42:1)>Cer(d18:1/24:0)	HCK	Mature B	1.75022e-07	0.00417769
Methyl (2E)-5-(5-methyl-2-thienyl)-2-penten-4-ynoate	CDCA3	MEGA	1.7565e-07	0.00930519
SM(d42:2)	BMP5	CD8 T cells	1.75705e-07	0.00733119
THREONIC ACID, L-	IGFBP5	HSPC	1.7574e-07	0.0117712
SM(d42:2)	AC147651.1	CD14 Mono	1.75833e-07	0.00669518
FA(18:3)	NR2F1	MEGA	1.76097e-07	0.00930519
SM(d42:2)	AC068633.1	Pro B	1.7637e-07	0.015396
PE(34:1)>PE(16:0_18:1)	FRMD4A	Mature B	1.77096e-07	0.00417769
PI(38:4)>PI(18:0_20:4)	AC108749.1	Mature B	1.77264e-07	0.00417769
(22R,23R,24S)-22,23-Dihydroxyergost-4-en-3-one	COL1A1	HSPC	1.7762e-07	0.0117712
(2R)-3-[(Hydroxy{[(1s,3R)-2,3,4,5,6-pentahydroxycyclohexyl]oxy}phosphoryl)oxy]-1,2-propanediyl dioctadecanoate	CACNA2D1	Mature B	1.79145e-07	0.00417769
SM(d42:2)	AC007319.1	HSPC	1.79531e-07	0.0117712
(2R)-1-[(Hydroxy{[(1s,3R)-2,3,4,5,6-pentahydroxycyclohexyl]oxy}phosphoryl)oxy]-3-(stearoyloxy)-2-propanyl (4Z,7Z,10Z,13Z,16Z)-4,7,10,13,16-docosapentaenoate	SGCZ	MEGA	1.8038e-07	0.00930519
(6R)-L-erythro-6,7-dihydrobiopterin	GNG11	Macrophage	1.80697e-07	0.0164498
PE(36:2)>PE(18:1/18:1)	AFF2	Mono Progeni	1.80886e-07	0.00830282
Lyso-PAF C-18	KRT1	cDC	1.80902e-07	0.0119746
(2R)-3-[(Hydroxy{[(1s,3R)-2,3,4,5,6-pentahydroxycyclohexyl]oxy}phosphoryl)oxy]-1,2-propanediyl dioctadecanoate	AC004381.1	Naive CD4+ T	1.81051e-07	0.00379436
Cyclopamine	CLDN5	CD8 T cells	1.81064e-07	0.00733119
Leu-Leu	SDC2	Trans B cells	1.81199e-07	0.00787776
mebutamate	SDC2	Trans B cells	1.81199e-07	0.00787776
mebutamate	SDC2	Trans B cells	1.81199e-07	0.00787776
4-Amino-1-[(2xi)-5-O-{hydroxy[(hydroxy{(2R)-2-[(12-methyltridecanoyl)oxy]-3-[(9Z,11Z)-9,11-octadecadienoyloxy]propoxy}phosphoryl)oxy]phosphoryl}-beta-D-threo-pentofuranosyl]-2(1H)-pyrimidinone	SDC2	Trans B cells	1.81387e-07	0.00787776
18:3-Glc-cholesterol	SDC2	Trans B cells	1.81598e-07	0.00787776
PC(38:4)>PC(18:0_20:4)_M+CH3COOH	AC007100.1	Pro B	1.81865e-07	0.015396
SM(d42:2)	FAM49A	Mature B	1.81944e-07	0.00417769
SM(d42:2)	AC098588.3	CD14 Mono	1.82476e-07	0.0067102
SM(d42:2)	YES1	CD8 T cells	1.8339e-07	0.00733119
etifenin	CFH	cDC	1.83741e-07	0.0119746
PE(O-40:7)>PE(O-18:1/22:6)_and_PE(O-22:7/18:0)	SYAP1	cDC	1.84036e-07	0.0119746
SM(d42:2)	CENPP	Mature B	1.8433e-07	0.00417769
1718706	AXL	CD16 Mono	1.8576e-07	0.0100204
gaboxadol	IGLV1.40	Mature B	1.85844e-07	0.00417769
FA(18:3)	NRG1	CD8 T cells	1.86176e-07	0.00733119
Cyclopamine	AF165147.1	Macrophage	1.86352e-07	0.0164498
(all-Z)-20-hydroxy-5,8,11,14-Eicosatetraenoic acid	GREM2	Plasma B	1.86408e-07	0.0125624
PI(38:5)>PI(18:1_20:4)	HLA.DRA	Trans B cells	1.86887e-07	0.00787776
SM(d42:2)	CACNA2D1	Mature B	1.87092e-07	0.00417769
PE(38:4)>PE(16:0_22:4)	CLVS1	Naive CD4+ T	1.87372e-07	0.00384696
SM(d42:2)	DLG2	Naive CD4+ T	1.87466e-07	0.00384696
Cer(d34:0) M + CH3COOH	IGLV1.47	MSC	1.87519e-07	0.00740326
TG(58:6) M + NH3	HIST1H3G	CD14 Mono	1.8753e-07	0.0067102
SM(d42:2)	COL1A2	CD8 T cells	1.87691e-07	0.00733119
(2R)-3-[(Hydroxy{[(1s,3R)-2,3,4,5,6-pentahydroxycyclohexyl]oxy}phosphoryl)oxy]-1,2-propanediyl dioctadecanoate	CLEC1B	HSPC	1.88675e-07	0.0119717
SM(d34:2)	IGHV3.7	NK	1.88836e-07	0.0169286
SM(d40:1) M + CH3COOH	AC016168.2	Mono Progeni	1.89735e-07	0.00830282
Siphonaxanthin ester/ Siphonaxanthin dodecenoate/ (Siphonein)	AC021851.2	Naive CD4+ T	1.89893e-07	0.00385658
PE(34:1)>PE(16:0_18:1)	PPIC	MEGA	1.89898e-07	0.00930519
SM(d42:2)	DTX1	Mature B	1.90249e-07	0.00420044
SM(d42:2)	AL031599.1	Trans B cells	1.90506e-07	0.00787776
SM(d42:2)	C1S	CD14 Mono	1.90768e-07	0.0067102
1718706	MRC1	MEGA	1.91272e-07	0.00930519
2-Quinolinecarboxylic acid	RXFP1	MSC	1.91833e-07	0.00742505
SM(d42:2)	IMMP2L	Naive CD4+ T	1.93207e-07	0.00388385
Piptamine	CD8B	Trans B cells	1.93339e-07	0.00787776
SM(d42:2)	RNASE1	CD16 Mono	1.93453e-07	0.0101455
SM(d42:2)	DLGAP2	Trans B cells	1.93777e-07	0.00787776
DL-Phenylalanine	PRELID2	Mature B	1.94241e-07	0.00420147
L-Homocysteic acid	IGHV3.74	Plasma B	1.94384e-07	0.0125624
SM(d42:2)	NKAIN2	Mature B	1.94572e-07	0.00420147
FA(18:3)	RAG2	MEGA	1.94578e-07	0.00930519
SM(d42:2)	CLEC1B	HSPC	1.94761e-07	0.0119717
TG(58:8) M + NH3	FAM111B	NK	1.94792e-07	0.0169286
dihydroxyphenylalanine	NNMT	MEGA	1.96664e-07	0.00930519
(2R)-3-[(Hydroxy{[(1s,3R)-2,3,4,5,6-pentahydroxycyclohexyl]oxy}phosphoryl)oxy]-1,2-propanediyl dioctadecanoate	NNMT	Trans B cells	1.96739e-07	0.00787776
PE(40:7)	LINC01619	CD14 Mono	1.96751e-07	0.0067102
N-(8-{(2R)-2-Hydroxy-3-[methyl(methylsulfonyl)amino]propyl}-8-azabicyclo[3.2.1]oct-3-yl)-1-isopropyl-2-oxo-1,2-dihydro-3-quinolinecarboxamide	IGHV3.15	Plasma B	1.98354e-07	0.0125624
Ceramide (d18:1/26:0)	HIST1H2AL	NK	1.98805e-07	0.0169286
tolimidone	BCL2	CD14 Mono	1.99008e-07	0.0067102
PI(18:3(6Z,9Z,12Z)/22:6(4Z,7Z,10Z,13Z,16Z,19Z))	BNC2	Mono Progeni	1.99421e-07	0.00830282
(2R)-3-[(Hydroxy{[(1s,3R)-2,3,4,5,6-pentahydroxycyclohexyl]oxy}phosphoryl)oxy]-1,2-propanediyl dioctadecanoate	ST8SIA1	Naive CD4+ T	1.99819e-07	0.00394397
tyr-thr	ACRBP	CD8 T cells	1.99898e-07	0.00765491
PE(36:3)>PE(18:1_18:2)	AXL	CD16 Mono	2.00145e-07	0.0102128
SM(d42:2)	NKAIN3	Naive CD4+ T	2.00202e-07	0.00394397
PLK	NNMT	MEGA	2.00505e-07	0.00930519
(2R,14R,25Z,28Z)-5,8,11-Trihydroxy-2,14-bis[(9Z,12Z)-9,12-octadecadienoyloxy]-5,11-dioxido-17-oxo-4,6,10,12,16-pentaoxa-5lambda~5~,11lambda~5~-diphosphatetratriaconta-25,28-dien-1-yl (5Z,8Z,11Z,14Z)-5 ,8,11,14-icosatetraenoate	SGCZ	MEGA	2.00615e-07	0.00930519
tolimidone	VCAM1	Mono Progeni	2.01108e-07	0.00830282
(2R,14R,25Z,28Z)-5,8,11-Trihydroxy-2,14-bis[(9Z,12Z)-9,12-octadecadienoyloxy]-5,11-dioxido-17-oxo-4,6,10,12,16-pentaoxa-5lambda~5~,11lambda~5~-diphosphatetratriaconta-25,28-dien-1-yl (5Z,8Z,11Z,14Z)-5 ,8,11,14-icosatetraenoate	DISC1	pDC	2.0134e-07	0.00598753
L-gamma-Glutamyl-L-leucine	TUBB1	Trans B cells	2.01487e-07	0.00790323
Homo-L-arginine	IDO1	CD14 Mono	2.02027e-07	0.0067102
TG(58:5) M + NH3	KCNJ3	Pro B	2.02539e-07	0.015396
SM(d42:2)	IGLV1.40	Pro B	2.02761e-07	0.015396
Cer(t18:1(6OH)/26:0(2OH))	FMNL2	CD14 Mono	2.03117e-07	0.0067102
SM(d42:2)	PLCL1	Mature B	2.03218e-07	0.00420866
(2R,14R,25Z,28Z)-5,8,11-Trihydroxy-2,14-bis[(9Z,12Z)-9,12-octadecadienoyloxy]-5,11-dioxido-17-oxo-4,6,10,12,16-pentaoxa-5lambda~5~,11lambda~5~-diphosphatetratriaconta-25,28-dien-1-yl (5Z,8Z,11Z,14Z)-5 ,8,11,14-icosatetraenoate	XACT	MEGA	2.03532e-07	0.00930519
N-Acetyl-L-leucine	TBC1D9	Macrophage	2.03558e-07	0.0165587
SM(d42:2)	PIEZO2	Naive CD4+ T	2.0357e-07	0.00397062
tolimidone	AP001636.3	CD14 Mono	2.04361e-07	0.0067102
SM(d42:2)	ERVMER61.1	Mature B	2.04485e-07	0.00420866
SM(d41:1) M + CH3COOH	FN1	Pro B	2.0514e-07	0.015396
PI(38:5)>PI(18:1_20:4)	SGCZ	MEGA	2.05802e-07	0.00930519
SM(d42:2)	PCAT1	Mature B	2.05925e-07	0.00420866
3a,7a-Dihydroxycholanoic acid	CD86	MEGA	2.05954e-07	0.00930519
Phencyclidine	MPO	Mono Progeni	2.0607e-07	0.00830282
(2R)-3-[(Hydroxy{[(1s,3R)-2,3,4,5,6-pentahydroxycyclohexyl]oxy}phosphoryl)oxy]-1,2-propanediyl dioctadecanoate	NKG7	NK	2.06264e-07	0.0169286
SM(d42:2)	SCMH1	pDC	2.06432e-07	0.00604595
SM(d42:2)	LINC01619	CD14 Mono	2.06728e-07	0.0067102
Glycerol 3-phosphate	WDFY3	Mature B	2.07107e-07	0.00420866
(2R)-3-[(Hydroxy{[(1s,3R)-2,3,4,5,6-pentahydroxycyclohexyl]oxy}phosphoryl)oxy]-1,2-propanediyl dioctadecanoate	TCF7L2	Mature B	2.0738e-07	0.00420866
SM(d42:2)	SNAP25.AS1	Mature B	2.07756e-07	0.00420866
Phthalic acid	H2AFY	Trans B cells	2.07827e-07	0.00798888
(2R,14R,25Z,28Z)-5,8,11-Trihydroxy-2,14-bis[(9Z,12Z)-9,12-octadecadienoyloxy]-5,11-dioxido-17-oxo-4,6,10,12,16-pentaoxa-5lambda~5~,11lambda~5~-diphosphatetratriaconta-25,28-dien-1-yl (5Z,8Z,11Z,14Z)-5 ,8,11,14-icosatetraenoate	ALDH1A3	Mono Progeni	2.08519e-07	0.00830282
4-Pyridoxic acid	NNMT	MEGA	2.0898e-07	0.00930519
SM(d42:2)	RABGAP1L	Mono Progeni	2.09075e-07	0.00830282
(2R)-1-[(Hydroxy{[(1s,3R)-2,3,4,5,6-pentahydroxycyclohexyl]oxy}phosphoryl)oxy]-3-(stearoyloxy)-2-propanyl (4Z,7Z,10Z,13Z,16Z)-4,7,10,13,16-docosapentaenoate	NEBL	MEGA	2.09205e-07	0.00930519
N,N-Diethyl-4-methyl-1-piperazinecarboxamide 4-oxide	PALM2.AKAP2	MEGA	2.10039e-07	0.00930519
N-Acetyl-DL-tryptophan	XCL2	Mono Progeni	2.10329e-07	0.00830282
Docosatrienoic acid	CDO1	MSC	2.10697e-07	0.0079167
TG(58:5) M + NH3	COL1A2	Mono Progeni	2.10838e-07	0.00830282
PE(40:4)>PE(18:0_22:4)	AC093865.1	Pre B	2.11571e-07	0.0129615
Homo-L-arginine	AC239799.2	MSC	2.12556e-07	0.0079167
(2R,14R,25Z,28Z)-5,8,11-Trihydroxy-2,14-bis[(9Z,12Z)-9,12-octadecadienoyloxy]-5,11-dioxido-17-oxo-4,6,10,12,16-pentaoxa-5lambda~5~,11lambda~5~-diphosphatetratriaconta-25,28-dien-1-yl (5Z,8Z,11Z,14Z)-5 ,8,11,14-icosatetraenoate	SMIM25	Trans B cells	2.13003e-07	0.00802729
PC(38:4)	AC093865.1	Pre B	2.1331e-07	0.0129615
SM(d42:2)	ANGPT1	Pre B	2.14148e-07	0.0129615
SM(d42:2)	ZFAND3	pDC	2.14398e-07	0.00613991
SM(d42:2)	ENAH	Naive CD4+ T	2.1503e-07	0.00411038
PE(36:2)>PE(18:1/18:1)	MYBL2	Naive CD4+ T	2.16819e-07	0.00411038
e-Tokoferol	MXRA8	Naive CD4+ T	2.16995e-07	0.00411038
Cer(d34:0) M + CH3COOH	AL359232.1	Macrophage	2.17368e-07	0.0165587
SM(d42:2)	NNMT	Trans B cells	2.18274e-07	0.00806776
Cer(d34:0) M + CH3COOH	GCNT2	pDC	2.18554e-07	0.00613991
PE(40:7)	WWOX	Mature B	2.19034e-07	0.00439186
5'-S-Methyl-5'-thioadenosine	PZP	pDC	2.19169e-07	0.00613991
SM(d42:2)	KIAA1211	HSPC	2.19268e-07	0.0130401
MFCD01318772	WASF3	Naive CD4+ T	2.19328e-07	0.00411501
22:3-Glc-Campesterol	MIR646HG	CD14 Mono	2.21307e-07	0.00703784
(2R,14R,25Z,28Z)-5,8,11-Trihydroxy-2,14-bis[(9Z,12Z)-9,12-octadecadienoyloxy]-5,11-dioxido-17-oxo-4,6,10,12,16-pentaoxa-5lambda~5~,11lambda~5~-diphosphatetratriaconta-25,28-dien-1-yl (5Z,8Z,11Z,14Z)-5 ,8,11,14-icosatetraenoate	TNC	MEGA	2.21656e-07	0.00959669
Edaravone	CTTN	NK	2.21701e-07	0.0169286
SM(d42:2)	CERS6	CD8 T cells	2.21903e-07	0.00833415
SM(d42:2)	KIAA1211	Pre B	2.22602e-07	0.0129615
Reduced Glutathione	LINC02432	Plasma B	2.22719e-07	0.0134332
PE(32:0)>PE(16:0_16:0)	KLRF1	Macrophage	2.23161e-07	0.0165587
Cyclopamine	TMEM40	Macrophage	2.23274e-07	0.0165587
SM(d42:2)	NR3C2	Naive CD4+ T	2.2351e-07	0.0041539
PI(38:4)>PI(18:0_20:4)	CHRM3	NK	2.23604e-07	0.0169286
SM(d42:2)	LINC01091	Mature B	2.2376e-07	0.00444129
SM(d42:2)	CASC9	CD16 Mono	2.24141e-07	0.0111363
TG(58:4) M + NH3	BICC1	Pre B	2.24158e-07	0.0129615
meglumine	GPR88	CD14 Mono	2.24409e-07	0.00703784
Docosatrienoic acid	AL136456.1	HSPC	2.25402e-07	0.0130401
Cer(m18:0/16:0)	HLA.DPA1	MSC	2.26685e-07	0.00802512
Cer(m18:0/24:0)	MCM3	MSC	2.27092e-07	0.00802512
(2R,14R,25Z,28Z)-5,8,11-Trihydroxy-2,14-bis[(9Z,12Z)-9,12-octadecadienoyloxy]-5,11-dioxido-17-oxo-4,6,10,12,16-pentaoxa-5lambda~5~,11lambda~5~-diphosphatetratriaconta-25,28-dien-1-yl (5Z,8Z,11Z,14Z)-5 ,8,11,14-icosatetraenoate	ATG7	Naive CD4+ T	2.27994e-07	0.00419765
Piptamine	CKAP2	Pre B	2.28426e-07	0.0129615
PI(38:4)>PI(18:0_20:4)	LILRB5	cDC	2.29155e-07	0.0141219
TG(56:5)>TG(16:0_18:1_22:4) M + NH3	EBF1	Macrophage	2.30235e-07	0.0165587
SM(d42:2)	CNTN1	Pro B	2.30283e-07	0.015396
Menaquinone 9	DTL	Mature B	2.30627e-07	0.00453182
(all-Z)-20-hydroxy-5,8,11,14-Eicosatetraenoic acid	AL353759.1	MSC	2.30653e-07	0.00802512
S-(2-Hydroxyethyl)glutathione	SNCA	CD14 Mono	2.30939e-07	0.00703784
SM(d42:2)	EEPD1	CD14 Mono	2.3104e-07	0.00703784
(2R)-3-[(Hydroxy{[(1s,3R)-2,3,4,5,6-pentahydroxycyclohexyl]oxy}phosphoryl)oxy]-1,2-propanediyl dioctadecanoate	AC008014.1	cDC	2.31507e-07	0.0141219
Cer(d34:0) M + CH3COOH	CD24	MSC	2.31728e-07	0.00802512
SM(d42:2)	SEMA3A	Naive CD4+ T	2.33148e-07	0.00424972
SM(d42:2)	CENPP	Mono Progeni	2.33483e-07	0.00880156
SM(d42:2)	AL162414.1	CD16 Mono	2.3468e-07	0.0113609
SM(d42:2)	AC018742.1	Naive CD4+ T	2.35137e-07	0.00424972
(2R)-3-[(Hydroxy{[(1s,3R)-2,3,4,5,6-pentahydroxycyclohexyl]oxy}phosphoryl)oxy]-1,2-propanediyl dioctadecanoate	UNC5C	pDC	2.35281e-07	0.00628748
Cyclopamine	BMP3	pDC	2.35322e-07	0.00628748
SM(d42:2)	VAT1L	Naive CD4+ T	2.38282e-07	0.00426741
Cyclopamine	FLRT2	pDC	2.38307e-07	0.00628748
3266	F2RL3	Mono Progeni	2.38539e-07	0.00880156
SM(d42:2)	IGKV4.1	CD14 Mono	2.38539e-07	0.00715617
DL-TYROSINE	RIN2	MEGA	2.38784e-07	0.00998254
4-Amino-3-[(1-carboxyvinyl)oxy]-1,5-cyclohexadiene-1-carboxylic acid	SGO2	pDC	2.39828e-07	0.00628748
Cyclopamine	IGLV1.44	NK	2.40769e-07	0.0169286
tolimidone	SGCZ	MEGA	2.41048e-07	0.00998254
Hydroxyhexanoycarnitine	PLIN1	Plasma B	2.41279e-07	0.0134332
(2R,14R,25Z,28Z)-5,8,11-Trihydroxy-2,14-bis[(9Z,12Z)-9,12-octadecadienoyloxy]-5,11-dioxido-17-oxo-4,6,10,12,16-pentaoxa-5lambda~5~,11lambda~5~-diphosphatetratriaconta-25,28-dien-1-yl (5Z,8Z,11Z,14Z)-5 ,8,11,14-icosatetraenoate	AC092691.1	Mono Progeni	2.42006e-07	0.00880156
(2R)-3-[(Hydroxy{[(1s,3R)-2,3,4,5,6-pentahydroxycyclohexyl]oxy}phosphoryl)oxy]-1,2-propanediyl dioctadecanoate	TRPS1	Naive CD4+ T	2.42527e-07	0.00429858
SM(d42:2)	SPOCK3	Pro B	2.4308e-07	0.015396
Menaquinone 9	SIPA1L1	pDC	2.4357e-07	0.00628748
Menaquinone 9	HOPX	Plasma B	2.43623e-07	0.0134332
PS(O-20:0/21:0)	AC008568.1	Mature B	2.43919e-07	0.00474556
YU0650000	ASF1B	Macrophage	2.44325e-07	0.0165587
(2R)-3-[(Hydroxy{[(1s,3R)-2,3,4,5,6-pentahydroxycyclohexyl]oxy}phosphoryl)oxy]-1,2-propanediyl dioctadecanoate	GAB1	HSPC	2.44436e-07	0.0136063
(all-Z)-20-hydroxy-5,8,11,14-Eicosatetraenoic acid	CHL1	pDC	2.45233e-07	0.00628748
6-Quinolinecarboxylic acid	LINC01140	cDC	2.45347e-07	0.0145127
15S-hydroxyeicosatrienoic acid	KAZN	Plasma B	2.45747e-07	0.0134332
(2R,14R,25Z,28Z)-5,8,11-Trihydroxy-2,14-bis[(9Z,12Z)-9,12-octadecadienoyloxy]-5,11-dioxido-17-oxo-4,6,10,12,16-pentaoxa-5lambda~5~,11lambda~5~-diphosphatetratriaconta-25,28-dien-1-yl (5Z,8Z,11Z,14Z)-5 ,8,11,14-icosatetraenoate	LRRC4C	CD14 Mono	2.45857e-07	0.00722512
TG(58:5) M + NH3	AP001011.1	Naive CD4+ T	2.46552e-07	0.00429858
SM(d42:2)	LINC01619	Naive CD4+ T	2.46568e-07	0.00429858
(2R,14R,25Z,28Z)-5,8,11-Trihydroxy-2,14-bis[(9Z,12Z)-9,12-octadecadienoyloxy]-5,11-dioxido-17-oxo-4,6,10,12,16-pentaoxa-5lambda~5~,11lambda~5~-diphosphatetratriaconta-25,28-dien-1-yl (5Z,8Z,11Z,14Z)-5 ,8,11,14-icosatetraenoate	CTSG	Macrophage	2.47272e-07	0.0165587
1,2-Dioleoyl-sn-glycero-3-PE	RNF144B	Plasma B	2.47453e-07	0.0134332
PC(38:4)>PC(18:0_20:4)_M+CH3COOH	SGO1.AS1	pDC	2.48087e-07	0.00628748
5'-S-Methyl-5'-thioadenosine	IGHV3.15	CD14 Mono	2.48135e-07	0.00722512
5'-S-Methyl-5'-thioadenosine	CFAP299	MEGA	2.48867e-07	0.0100871
tolimidone	AC120193.1	HSPC	2.49022e-07	0.0136063
HEPES	ACSM1	Trans B cells	2.5064e-07	0.00889965
SM(d42:2)	ABTB2	Naive CD4+ T	2.51097e-07	0.00433913
(2R)-3-[(Hydroxy{[(1s,3R)-2,3,4,5,6-pentahydroxycyclohexyl]oxy}phosphoryl)oxy]-1,2-propanediyl dioctadecanoate	C5orf64	CD16 Mono	2.51273e-07	0.0118601
(2R)-1-[(Hydroxy{[(1s,3R)-2,3,4,5,6-pentahydroxycyclohexyl]oxy}phosphoryl)oxy]-3-(palmitoyloxy)-2-propanyl (11Z,14Z)-11,14-icosadienoate	PELI1	pDC	2.51518e-07	0.00628748
Cyclopamine	ADAMTSL3	Pro B	2.51554e-07	0.015396
SM(d42:2)	FBLN1	Mature B	2.51684e-07	0.00484862
SM(d42:2)	KCNQ5	Mono Progeni	2.53073e-07	0.00880156
Cer(d40:2) M + CH3COOH	DYNC1I1	pDC	2.5381e-07	0.00628748
Cer(d34:0) M + CH3COOH	ATP1B1	MSC	2.54006e-07	0.00843302
6-methyltetrahydropterin	MYC	MEGA	2.54263e-07	0.010091
1-octadecanoyl-2-(7Z,10Z,13Z,16Z)-docosatetraenoyl-sn-glycero-3-phosphoethanolamine	AC093865.1	Pre B	2.54357e-07	0.014032
SM(d42:2)	TPST1	Mature B	2.54393e-07	0.00485323
2-Quinolinecarboxylic acid	LINC01876	cDC	2.54518e-07	0.0146123
SM(d42:2)	FAM13C	Trans B cells	2.54631e-07	0.00889965
(2R,14R,25Z,28Z)-5,8,11-Trihydroxy-2,14-bis[(9Z,12Z)-9,12-octadecadienoyloxy]-5,11-dioxido-17-oxo-4,6,10,12,16-pentaoxa-5lambda~5~,11lambda~5~-diphosphatetratriaconta-25,28-dien-1-yl (5Z,8Z,11Z,14Z)-5 ,8,11,14-icosatetraenoate	AC116362.1	Trans B cells	2.54672e-07	0.00889965
Cer(m18:0/24:0)	ERRFI1	MSC	2.54873e-07	0.00843302
SM(d42:2)	KIAA1211	Mono Progeni	2.55223e-07	0.00880156
SM(d42:2)	PBX3	Naive CD4+ T	2.56422e-07	0.0043658
anacardic acid	AC083837.1	CD14 Mono	2.56531e-07	0.00736132
PC(36:4)>PC(16:0_20:4) M + H2CO2	JCHAIN	MSC	2.57489e-07	0.00843302
SM(d42:2)	NEXMIF	Mature B	2.57597e-07	0.00486709
anacardic acid	COBL	Plasma B	2.57993e-07	0.0136163
SM(d42:2)	INPP4B	HSPC	2.59368e-07	0.0137886
TG(52:2)>TG(16:0_18:1_18:1) M + NH3	DUSP6	MEGA	2.60376e-07	0.0101228
(2R)-3-[(Hydroxy{[(1s,3R)-2,3,4,5,6-pentahydroxycyclohexyl]oxy}phosphoryl)oxy]-1,2-propanediyl dioctadecanoate	TMTC1	Pro B	2.60514e-07	0.015396
2-Quinolinecarboxylic acid	PBX1	MSC	2.60595e-07	0.00843302
SM(d42:2)	DIRC3	Naive CD4+ T	2.60944e-07	0.0043658
Valylvaline	MXRA8	Naive CD4+ T	2.62928e-07	0.0043658
Valylvaline	MXRA8	Naive CD4+ T	2.62928e-07	0.0043658
Cyclopamine	OSTN	Macrophage	2.63068e-07	0.0170292
(S)-(-)-tetrahydropalmatine	CD79B	Trans B cells	2.63422e-07	0.00899827
Cyclopamine	AC245128.3	Mono Progeni	2.6371e-07	0.00880156
Leu-Leu	MXRA8	Naive CD4+ T	2.63721e-07	0.0043658
SM(d42:2)	TEAD1	Mature B	2.64707e-07	0.0049538
PC(38:5)	IL1R1	Mono Progeni	2.65644e-07	0.00880156
(2R)-1-[(Hydroxy{[(1s,3R)-2,3,4,5,6-pentahydroxycyclohexyl]oxy}phosphoryl)oxy]-3-(stearoyloxy)-2-propanyl (4Z,7Z,10Z,13Z,16Z)-4,7,10,13,16-docosapentaenoate	MT1G	CD8 T cells	2.66203e-07	0.00935267
anacardic acid	MCM10	NK	2.66575e-07	0.0169286
SM(d42:2)	DLGAP1	CD8 T cells	2.66684e-07	0.00935267
SM(d42:2)	APBB2	Pro B	2.66756e-07	0.015396
SM(d42:2)	AC008569.1	CD8 T cells	2.66929e-07	0.00935267
2-Quinolinecarboxylic acid	GHR	MEGA	2.67673e-07	0.0101983
Am-PE(16:0/18:0)	LMNA	Mono Progeni	2.6804e-07	0.00880156
(2R)-3-[(Hydroxy{[(1s,3R)-2,3,4,5,6-pentahydroxycyclohexyl]oxy}phosphoryl)oxy]-1,2-propanediyl dioctadecanoate	LINC00923	CD8 T cells	2.68177e-07	0.00935267
SM(d42:2)	ARHGAP42	Mature B	2.68969e-07	0.00498607
(2R,14R,25Z,28Z)-5,8,11-Trihydroxy-2,14-bis[(9Z,12Z)-9,12-octadecadienoyloxy]-5,11-dioxido-17-oxo-4,6,10,12,16-pentaoxa-5lambda~5~,11lambda~5~-diphosphatetratriaconta-25,28-dien-1-yl (5Z,8Z,11Z,14Z)-5 ,8,11,14-icosatetraenoate	G0S2	pDC	2.69212e-07	0.00628748
SM(d42:2)	HMGCLL1	Mono Progeni	2.69621e-07	0.00880156
(2R)-1-[(Hydroxy{[(1s,3R)-2,3,4,5,6-pentahydroxycyclohexyl]oxy}phosphoryl)oxy]-3-(stearoyloxy)-2-propanyl (4Z,7Z,10Z,13Z,16Z)-4,7,10,13,16-docosapentaenoate	CABLES1	pDC	2.6972e-07	0.00628748
Cyclopamine	KCNQ3	pDC	2.69844e-07	0.00628748
PLK	PRSS57	Trans B cells	2.70428e-07	0.00899827
(2R,14R,25Z,28Z)-5,8,11-Trihydroxy-2,14-bis[(9Z,12Z)-9,12-octadecadienoyloxy]-5,11-dioxido-17-oxo-4,6,10,12,16-pentaoxa-5lambda~5~,11lambda~5~-diphosphatetratriaconta-25,28-dien-1-yl (5Z,8Z,11Z,14Z)-5 ,8,11,14-icosatetraenoate	NSD2	Naive CD4+ T	2.7111e-07	0.00445072
SM(d42:2)	SGCD	Trans B cells	2.7154e-07	0.00899827
SM(d42:2)	C15orf48	Pro B	2.71548e-07	0.015396
SM(d42:2)	NAALADL2	pDC	2.72081e-07	0.00628748
tolimidone	SH3RF3	pDC	2.72254e-07	0.00628748
PE(P-20:0/22:4(7Z,10Z,13Z,16Z))	TEX41	pDC	2.73227e-07	0.00628748
PI(38:4)>PI(18:0_20:4)	BX284613.2	HSPC	2.73278e-07	0.0141457
Cyclopamine	PPIC	Mono Progeni	2.73776e-07	0.00880156
(2R)-3-[(Hydroxy{[(1s,3R)-2,3,4,5,6-pentahydroxycyclohexyl]oxy}phosphoryl)oxy]-1,2-propanediyl dioctadecanoate	E2F8	Pro B	2.75282e-07	0.015396
SM(d42:2)	SFMBT2	Naive CD4+ T	2.75311e-07	0.00448234
omega-linoleoyloxy-Cer(t18:1(6OH)/29:0)	FAM30A	CD8 T cells	2.75354e-07	0.00941911
PE(36:2)>PE(18:1/18:1)	AC007100.1	Pro B	2.76269e-07	0.015396
(2R)-3-[(Hydroxy{[(1s,3R)-2,3,4,5,6-pentahydroxycyclohexyl]oxy}phosphoryl)oxy]-1,2-propanediyl dioctadecanoate	CADPS2	Mature B	2.78473e-07	0.00506675
SM(d42:2)	ADAMTSL4.AS1	Mature B	2.79324e-07	0.00506675
PC(36:4)	AC021851.2	Naive CD4+ T	2.79397e-07	0.00451158
(2R,14R,25Z,28Z)-5,8,11-Trihydroxy-2,14-bis[(9Z,12Z)-9,12-octadecadienoyloxy]-5,11-dioxido-17-oxo-4,6,10,12,16-pentaoxa-5lambda~5~,11lambda~5~-diphosphatetratriaconta-25,28-dien-1-yl (5Z,8Z,11Z,14Z)-5 ,8,11,14-icosatetraenoate	LINC00486	pDC	2.79538e-07	0.00635701
N-Acetyl-L-methionine	SEMA3C	MEGA	2.796e-07	0.0102638
1717212	HIST1H3G	CD14 Mono	2.79845e-07	0.00785565
(2R)-1-[(Hydroxy{[(1s,3R)-2,3,4,5,6-pentahydroxycyclohexyl]oxy}phosphoryl)oxy]-3-(stearoyloxy)-2-propanyl (4Z,7Z,10Z,13Z,16Z)-4,7,10,13,16-docosapentaenoate	KIFC1	MEGA	2.80167e-07	0.0102638
SM(d42:2)	GALNT14	Mature B	2.81056e-07	0.00506675
SM(d42:2)	RABGAP1L	CD8 T cells	2.81812e-07	0.00941911
(2R,14R,25Z,28Z)-5,8,11-Trihydroxy-2,14-bis[(9Z,12Z)-9,12-octadecadienoyloxy]-5,11-dioxido-17-oxo-4,6,10,12,16-pentaoxa-5lambda~5~,11lambda~5~-diphosphatetratriaconta-25,28-dien-1-yl (5Z,8Z,11Z,14Z)-5 ,8,11,14-icosatetraenoate	TEX14	Mono Progeni	2.82848e-07	0.00880156
PI(38:4)>PI(18:0_20:4)	CLSTN2	NK	2.84081e-07	0.0169286
SM(d42:2)	DIAPH3	CD8 T cells	2.84551e-07	0.00941911
MFCD00210535	CD8B	Trans B cells	2.84823e-07	0.00927847
Fosfosal	AL021918.5	CD16 Mono	2.85145e-07	0.0127967
LacCer(d16:0/18:0)	MXRA8	Naive CD4+ T	2.85569e-07	0.00457375
(2R)-3-[(Hydroxy{[(1s,3R)-2,3,4,5,6-pentahydroxycyclohexyl]oxy}phosphoryl)oxy]-1,2-propanediyl dioctadecanoate	AC108879.1	Mature B	2.86241e-07	0.00510587
PE(32:0)>PE(16:0_16:0)	AC119673.2	Macrophage	2.8674e-07	0.0179629
SM(d42:2)	CABLES1	Pro B	2.86759e-07	0.015396
(2R)-3-[(Hydroxy{[(1s,3R)-2,3,4,5,6-pentahydroxycyclohexyl]oxy}phosphoryl)oxy]-1,2-propanediyl dioctadecanoate	DNAH8	CD16 Mono	2.87238e-07	0.0127967
1718706	SIPA1L1	CD14 Mono	2.87643e-07	0.00785565
SM(d42:2)	PDZD2	Naive CD4+ T	2.88411e-07	0.00458201
SM(d42:2)	AC125603.2	Mature B	2.88423e-07	0.00510587
PLK	IGKV3.15	Mono Progeni	2.88584e-07	0.00880156
Homo-L-arginine	TNF	pDC	2.8887e-07	0.00642021
4-Amino-3-[(1-carboxyvinyl)oxy]-1,5-cyclohexadiene-1-carboxylic acid	LTBP1	pDC	2.88959e-07	0.00642021
SM(d34:1)	CCL5	NK	2.89225e-07	0.0169286
Piptamine	RASD1	Pre B	2.90205e-07	0.0155769
SM(d42:2)	AC105450.1	HSPC	2.91293e-07	0.0146471
SM(d42:2)	ZNF730	Naive CD4+ T	2.91295e-07	0.0045908
SM(d42:2)	C5orf64	CD16 Mono	2.91451e-07	0.0127967
PI(38:5)>PI(18:1_20:4)	CD72	MSC	2.92169e-07	0.00930227
sedoheptulose 1,7-bisphosphate	PKD2	NK	2.92442e-07	0.0169286
YU0650000	MRC1	MEGA	2.92445e-07	0.0105115
PI(38:5)>PI(18:1_20:4)	C1QTNF4	Plasma B	2.92586e-07	0.0140648
Cyclopamine	IGKV3.15	Mono Progeni	2.94559e-07	0.00880156
SM(d42:2)	C1S	CD8 T cells	2.94619e-07	0.00958986
SM(d42:2)	CDC45	CD14 Mono	2.94902e-07	0.00785565
SM(d42:2)	PLEKHS1	CD14 Mono	2.96227e-07	0.00785565
(2R)-3-[(Hydroxy{[(1s,3R)-2,3,4,5,6-pentahydroxycyclohexyl]oxy}phosphoryl)oxy]-1,2-propanediyl dioctadecanoate	AL136456.1	HSPC	2.97856e-07	0.0146471
(2R,14R,25Z,28Z)-5,8,11-Trihydroxy-2,14-bis[(9Z,12Z)-9,12-octadecadienoyloxy]-5,11-dioxido-17-oxo-4,6,10,12,16-pentaoxa-5lambda~5~,11lambda~5~-diphosphatetratriaconta-25,28-dien-1-yl (5Z,8Z,11Z,14Z)-5 ,8,11,14-icosatetraenoate	PLA2G4A	Mono Progeni	2.97858e-07	0.00880156
SM(d42:2)	ABTB2	CD14 Mono	2.98882e-07	0.00785565
SM(d42:2)	AC015849.1	Mono Progeni	2.99987e-07	0.00880156
PE(O-38:5)>PE(O-16:1/22:4)	EGFL7	Macrophage	3.0089e-07	0.0182602
PS(O-20:0/21:0)	LINGO2	pDC	3.01179e-07	0.00643361
18:3-Glc-cholesterol	MXRA8	Naive CD4+ T	3.01198e-07	0.0047092
SM(d42:2)	SIPA1L1	CD8 T cells	3.01363e-07	0.00964856
PC(38:4)>PC(18:0_20:4)_M+CH3COOH	THRB	pDC	3.01724e-07	0.00643361
(2R)-3-[(Hydroxy{[(1s,3R)-2,3,4,5,6-pentahydroxycyclohexyl]oxy}phosphoryl)oxy]-1,2-propanediyl dioctadecanoate	TSPAN8	pDC	3.02018e-07	0.00643361
(2R)-3-[(Hydroxy{[(1s,3R)-2,3,4,5,6-pentahydroxycyclohexyl]oxy}phosphoryl)oxy]-1,2-propanediyl dioctadecanoate	TYROBP	NK	3.02448e-07	0.0169286
carzenide	ABCC3	pDC	3.02876e-07	0.00643361
omega-linoleoyloxy-Cer(d18:0/31:0)	JSRP1	Mature B	3.03065e-07	0.00531718
1872050	CXCL10	Pre B	3.03082e-07	0.01584
Cer(d34:0) M + CH3COOH	IGHA2	MSC	3.03354e-07	0.00948721
PLK	PPIC	Mono Progeni	3.03651e-07	0.00880156
tolimidone	KIT	CD14 Mono	3.0384e-07	0.00785565
PG(19:0/22:0)	IDO2	Mono Progeni	3.04645e-07	0.00880156
(2R)-3-[(Hydroxy{[(1s,3R)-2,3,4,5,6-pentahydroxycyclohexyl]oxy}phosphoryl)oxy]-1,2-propanediyl dioctadecanoate	KHDRBS2	Trans B cells	3.0476e-07	0.00956259
5'-S-Methyl-5'-thioadenosine	MIR100HG	Trans B cells	3.0621e-07	0.00956259
PE(40:6)>PE(18:0_22:6)	ARL15	Trans B cells	3.08471e-07	0.00956259
(2R)-1-[(Hydroxy{[(1s,3R)-2,3,4,5,6-pentahydroxycyclohexyl]oxy}phosphoryl)oxy]-3-(stearoyloxy)-2-propanyl (4Z,7Z,10Z,13Z,16Z)-4,7,10,13,16-docosapentaenoate	LAMP3	Mono Progeni	3.08884e-07	0.00880156
SM(d40:1) M + CH3COOH	WASF3	Naive CD4+ T	3.0894e-07	0.00479222
PI(38:4)>PI(18:0_20:4)	AC083837.1	CD14 Mono	3.09459e-07	0.00785565
1-Stearoyl-2-arachidonoylplasmenylcholine	POLQ	CD14 Mono	3.09781e-07	0.00785565
SM(d42:2)	AC007569.1	CD8 T cells	3.10169e-07	0.00976502
Cer(d34:0) M + CH3COOH	TROAP	MSC	3.10553e-07	0.00948721
PI(38:4)>PI(18:0_20:4)	AC147651.1	NK	3.10611e-07	0.0169286
DL-Tryptophan	MYO3A	Pro B	3.11107e-07	0.015396
(2S)-1-{[11-(3,4-Dimethyl-5-pentyl-2-furyl)undecanoyl]oxy}-3-hydroxy-2-propanyl 13-(3-methyl-5-pentyl-2-furyl)tridecanoate	IL3RA	Plasma B	3.1157e-07	0.0140648
Cer(d34:0) M + CH3COOH	AP002075.1	Plasma B	3.11642e-07	0.0140648
(2R,14R,25Z,28Z)-5,8,11-Trihydroxy-2,14-bis[(9Z,12Z)-9,12-octadecadienoyloxy]-5,11-dioxido-17-oxo-4,6,10,12,16-pentaoxa-5lambda~5~,11lambda~5~-diphosphatetratriaconta-25,28-dien-1-yl (5Z,8Z,11Z,14Z)-5 ,8,11,14-icosatetraenoate	AC008014.1	cDC	3.11803e-07	0.0172549
SM(d42:2)	KIAA1217	CD14 Mono	3.11973e-07	0.00785565
15S-hydroxyeicosatrienoic acid	SDK2	pDC	3.12189e-07	0.00655935
PE(O-36:5)>PE(O-16:1/20:4)	CFD	MSC	3.12395e-07	0.00948721
SM(d42:2)	IL3RA	NK	3.14371e-07	0.0169286
PI(38:5)>PI(18:1_20:4)	EREG	NK	3.14665e-07	0.0169286
SM(d42:2)	SLC8A3	Pro B	3.14767e-07	0.015396
(6Z,9Z,21R,33R,44Z,47Z)-24,27,30-Trihydroxy-24,30-dioxido-18,36-dioxo-33-(palmitoyloxy)-19,23,25,29,31,35-hexaoxa-24lambda~5~,30lambda~5~-diphosphatripentaconta-6,9,44,47-tetraen-21-yl (9Z,12Z)-9,12-o ctadecadienoate	ECT2	Plasma B	3.14815e-07	0.0140648
PG(19:0/21:0)	ANGPT1	CD16 Mono	3.15051e-07	0.0135186
SM(d41:1)	SGCD	Trans B cells	3.15698e-07	0.00963129
LPC(16:0)>LPC(16:0/0:0)_and_LPC(0:0/16:0)	LINC01088	MEGA	3.1581e-07	0.0108357
SM(d42:2)	SIPA1L3	CD8 T cells	3.17504e-07	0.00976502
arg-ala	LEF1	MEGA	3.18495e-07	0.0108357
PC(38:4)>PC(18:0_20:4)_M+CH3COOH	BFSP2	Pro B	3.18586e-07	0.015396
SM(d41:1) M + CH3COOH	ABCC3	Pro B	3.19722e-07	0.015396
SM(d42:2)	AL133346.1	CD8 T cells	3.20001e-07	0.00976502
SM(d42:2)	DNAH14	CD14 Mono	3.2014e-07	0.00785565
PC(38:4)>PC(18:0_20:4)_M+CH3COOH	TSPAN8	Mature B	3.20527e-07	0.0055413
PE(40:6)>PE(18:1_22:5)	GLCCI1	MSC	3.20968e-07	0.00959987
PE(32:0)>PE(16:0_16:0)	RPLP0	Pro B	3.21148e-07	0.015396
SM(d42:2)	C1S	Mature B	3.2148e-07	0.0055413
Cyclopamine	NIBAN1	cDC	3.2208e-07	0.0172549
SM(d42:2)	BAALC	Trans B cells	3.22125e-07	0.00967382
(2R,14R,25Z,28Z)-5,8,11-Trihydroxy-2,14-bis[(9Z,12Z)-9,12-octadecadienoyloxy]-5,11-dioxido-17-oxo-4,6,10,12,16-pentaoxa-5lambda~5~,11lambda~5~-diphosphatetratriaconta-25,28-dien-1-yl (5Z,8Z,11Z,14Z)-5 ,8,11,14-icosatetraenoate	BTBD9	Mono Progeni	3.22247e-07	0.00880156
SM(d42:2)	AC139720.1	Naive CD4+ T	3.22869e-07	0.00496916
S-(2-Hydroxyethyl)glutathione	PCLAF	CD14 Mono	3.23295e-07	0.00785565
SM(d42:2)	MEIS2	CD14 Mono	3.23568e-07	0.00785565
Cyclopamine	SLCO2B1	MEGA	3.25112e-07	0.0108357
Cer(d34:0) M + CH3COOH	NUPR1	pDC	3.25701e-07	0.00672262
Piptamine	CDC20	Pre B	3.26056e-07	0.016356
Cer(d34:0) M + CH3COOH	KCNJ3	Plasma B	3.26682e-07	0.0140648
SM(d42:2)	TREML1	Pro B	3.27042e-07	0.015396
Hydroxyhexanoycarnitine	MYL9	pDC	3.27511e-07	0.00672262
tolimidone	KIFC1	MEGA	3.27932e-07	0.0108357
PI(38:5)>PI(18:1_20:4)	SDC2	CD14 Mono	3.28205e-07	0.00785565
(2R)-1-[(Hydroxy{[(1s,3R)-2,3,4,5,6-pentahydroxycyclohexyl]oxy}phosphoryl)oxy]-3-(stearoyloxy)-2-propanyl (4Z,7Z,10Z,13Z,16Z)-4,7,10,13,16-docosapentaenoate	TMTC2	MEGA	3.29907e-07	0.0108357
PS(O-20:0/21:0)	SGCD	HSPC	3.31635e-07	0.0157976
SM(d42:2)	FMOD	Mono Progeni	3.31871e-07	0.00880156
PC(o-16:1(9Z)/20:0)	APOE	cDC	3.32047e-07	0.0172549
(2R,14R,25Z,28Z)-5,8,11-Trihydroxy-2,14-bis[(9Z,12Z)-9,12-octadecadienoyloxy]-5,11-dioxido-17-oxo-4,6,10,12,16-pentaoxa-5lambda~5~,11lambda~5~-diphosphatetratriaconta-25,28-dien-1-yl (5Z,8Z,11Z,14Z)-5 ,8,11,14-icosatetraenoate	CUX2	pDC	3.32068e-07	0.00672262
PE(40:7)	PFKFB3	CD14 Mono	3.32514e-07	0.00785565
SM(d42:2)	MSR1	Mono Progeni	3.33048e-07	0.00880156
(2R)-3-[(Hydroxy{[(1s,3R)-2,3,4,5,6-pentahydroxycyclohexyl]oxy}phosphoryl)oxy]-1,2-propanediyl dioctadecanoate	TCF7L1	CD16 Mono	3.33374e-07	0.0139535
(2R,14R,25Z,28Z)-5,8,11-Trihydroxy-2,14-bis[(9Z,12Z)-9,12-octadecadienoyloxy]-5,11-dioxido-17-oxo-4,6,10,12,16-pentaoxa-5lambda~5~,11lambda~5~-diphosphatetratriaconta-25,28-dien-1-yl (5Z,8Z,11Z,14Z)-5 ,8,11,14-icosatetraenoate	EDA	pDC	3.33871e-07	0.00672262
L-Pyroglutamic acid	IGKV1.16	Mature B	3.35601e-07	0.0057344
5'-S-Methyl-5'-thioadenosine	LINC02109	cDC	3.35905e-07	0.0172549
Cyclopamine	NUPR1	Pro B	3.36583e-07	0.015396
SM(d42:2)	RAD51B	Mono Progeni	3.37323e-07	0.00880156
SM(d42:2)	SYN3	Mono Progeni	3.3794e-07	0.00880156
omega-linoleoyloxy-Cer(d18:1/34:0)	LCN2	NK	3.37947e-07	0.0169286
tolimidone	CCDC200	pDC	3.38246e-07	0.00674051
(2R,14R,25Z,28Z)-5,8,11-Trihydroxy-2,14-bis[(9Z,12Z)-9,12-octadecadienoyloxy]-5,11-dioxido-17-oxo-4,6,10,12,16-pentaoxa-5lambda~5~,11lambda~5~-diphosphatetratriaconta-25,28-dien-1-yl (5Z,8Z,11Z,14Z)-5 ,8,11,14-icosatetraenoate	AC116362.1	Mono Progeni	3.38369e-07	0.00880156
Hydroxyhexanoycarnitine	IGFBP5	Mono Progeni	3.38877e-07	0.00880156
Siphonaxanthin ester/ Siphonaxanthin dodecenoate/ (Siphonein)	CCDC26	CD14 Mono	3.39196e-07	0.00785565
Cer(m18:0/24:0)	IGHA2	MSC	3.39366e-07	0.00985734
Cer(d34:0) M + CH3COOH	ZNF385D.AS2	MSC	3.39564e-07	0.00985734
Cer(d34:0) M + CH3COOH	C15orf48	Plasma B	3.40532e-07	0.0140648
SM(d42:2)	JCHAIN	Naive CD4+ T	3.41648e-07	0.00512634
(all-Z)-20-hydroxy-5,8,11,14-Eicosatetraenoic acid	PARD3	CD14 Mono	3.41811e-07	0.00785565
PE(36:2)>PE(18:1/18:1)	C2orf88	CD16 Mono	3.41839e-07	0.0139535
SM(d34:1)	FEN1	Pro B	3.41861e-07	0.015396
L-Pyroglutamic acid	PRICKLE1	pDC	3.42027e-07	0.00674091
anacardic acid	PARD3	CD14 Mono	3.42257e-07	0.00785565
PE(38:5)>PE(16:0_22:5)_and_PE(18:1_20:4)	HLA.DQA2	Naive CD4+ T	3.42711e-07	0.00512634
Palmitoleoyloxy-triacontenoic acid cholesterol ester	LONRF3	Mono Progeni	3.42828e-07	0.00880156
SM(d42:2)	ARL15	Mature B	3.4311e-07	0.00581217
1718706	TFRC	CD8 T cells	3.43813e-07	0.0103302
PLK	MXRA8	Naive CD4+ T	3.43966e-07	0.00512634
SM(d42:2)	IDO2	Mono Progeni	3.44195e-07	0.00880156
FA(18:3)	TNFAIP6	MEGA	3.44592e-07	0.0111262
SM(d42:2)	WWOX	NK	3.44747e-07	0.0169286
SM(d42:2)	DGKI	Plasma B	3.44812e-07	0.0140648
(2R)-3-[(Hydroxy{[(1s,3R)-2,3,4,5,6-pentahydroxycyclohexyl]oxy}phosphoryl)oxy]-1,2-propanediyl dioctadecanoate	MS4A4E	CD14 Mono	3.45173e-07	0.00785565
HEPES	PARD3B	CD16 Mono	3.4736e-07	0.0139535
(all-Z)-20-hydroxy-5,8,11,14-Eicosatetraenoic acid	EMID1	Pro B	3.47522e-07	0.015396
(2R)-3-[(Hydroxy{[(1s,3R)-2,3,4,5,6-pentahydroxycyclohexyl]oxy}phosphoryl)oxy]-1,2-propanediyl dioctadecanoate	GRIP1	Naive CD4+ T	3.48319e-07	0.00512634
PC(33:1)	LYZ	NK	3.48595e-07	0.0169286
PC(33:1)	LYZ	NK	3.48595e-07	0.0169286
PC(34:2)>PC(16:0_18:2) M + H2CO2	EPB41L2	pDC	3.48603e-07	0.00674091
S-(2-Hydroxyethyl)glutathione	NIBAN3	pDC	3.48728e-07	0.00674091
PE(34:1)>PE(16:0_18:1)	RAD51AP1	Macrophage	3.48775e-07	0.0191008
PE(38:4)>PE(16:0_22:4)	PPM1L	Naive CD4+ T	3.49041e-07	0.00512634
SM(d42:2)	NPAS3	CD14 Mono	3.49207e-07	0.00785717
Tetraacetylethylenediamine	PDGFC	MSC	3.50017e-07	0.0100135
PG(19:0/22:0)	DISC1FP1	HSPC	3.50967e-07	0.0157976
SM(d42:2)	EXT1	HSPC	3.5134e-07	0.0157976
SM(d42:2)	PCAT1	Naive CD4+ T	3.51569e-07	0.00512634
TG(58:5) M + NH3	LINC02842	Plasma B	3.52269e-07	0.0140648
TG(58:5) M + NH3	C2orf88	Naive CD4+ T	3.53311e-07	0.00512634
(2R,14R,25Z,28Z)-5,8,11-Trihydroxy-2,14-bis[(9Z,12Z)-9,12-octadecadienoyloxy]-5,11-dioxido-17-oxo-4,6,10,12,16-pentaoxa-5lambda~5~,11lambda~5~-diphosphatetratriaconta-25,28-dien-1-yl (5Z,8Z,11Z,14Z)-5 ,8,11,14-icosatetraenoate	LINC02842	Plasma B	3.53657e-07	0.0140648
(2R)-3-[(Hydroxy{[(1s,3R)-2,3,4,5,6-pentahydroxycyclohexyl]oxy}phosphoryl)oxy]-1,2-propanediyl dioctadecanoate	THEMIS	Naive CD4+ T	3.53899e-07	0.00512634
(2R)-1-[(Hydroxy{[(1s,3R)-2,3,4,5,6-pentahydroxycyclohexyl]oxy}phosphoryl)oxy]-3-(palmitoyloxy)-2-propanyl (11Z,14Z)-11,14-icosadienoate	PSD3	Mono Progeni	3.55611e-07	0.00892011
PI(38:4)>PI(18:0_20:4)	CNBD1	pDC	3.55766e-07	0.00675265
(2R)-3-[(Hydroxy{[(1s,3R)-2,3,4,5,6-pentahydroxycyclohexyl]oxy}phosphoryl)oxy]-1,2-propanediyl dioctadecanoate	PBX3	pDC	3.56322e-07	0.00675265
L-Glutathione (reduced)	APOLD1	NK	3.5661e-07	0.0169286
Val-Ser	MXRA8	Naive CD4+ T	3.56651e-07	0.00512848
Cer(m18:1(4E)/24:1(15Z))	CPA3	Trans B cells	3.56656e-07	0.0103119
SM(d42:2)	ABCA1	NK	3.56864e-07	0.0169286
Cyclopamine	GPR137C	Macrophage	3.57348e-07	0.0191008
Menaquinone 9	AL163541.1	cDC	3.57879e-07	0.0176087
D-(-)-3-Phosphoglyceric acid	BASP1	CD8 T cells	3.59124e-07	0.0106268
SM(d42:2)	ACSM1	Trans B cells	3.59346e-07	0.0103119
(2R)-3-[(Hydroxy{[(1s,3R)-2,3,4,5,6-pentahydroxycyclohexyl]oxy}phosphoryl)oxy]-1,2-propanediyl dioctadecanoate	CXCL3	Pro B	3.59761e-07	0.015576
Triphenylphosphine oxide	H1F0	NK	3.59996e-07	0.0169286
N',O'-DIACETYLFUSAROCHROMANONE	GPR137C	Macrophage	3.6043e-07	0.0191008
Triphenylphosphine oxide	RFX2	Pre B	3.62095e-07	0.016356
Citicoline	LILRA4	Mono Progeni	3.62136e-07	0.00892011
PC(O-36:2)	APOLD1	Plasma B	3.62185e-07	0.0140648
N.pi.-Methyl-L-histidine	AC090409.1	Mono Progeni	3.62422e-07	0.00892011
SM(d42:2)	LNCAROD	HSPC	3.62435e-07	0.0157976
TG(58:5) M + NH3	FRZB	Pre B	3.6289e-07	0.016356
anacardic acid	PEAK1	Plasma B	3.62936e-07	0.0140648
SM(d42:2)	AC008014.1	Mature B	3.63266e-07	0.00602692
SM(d42:2)	CADPS2	Mature B	3.6384e-07	0.00602692
PC(36:3)	NR4A1	Pre B	3.64309e-07	0.016356
SM(d34:2)	AC108879.1	Trans B cells	3.64786e-07	0.0103119
SM(d42:2)	MND1	Mature B	3.64989e-07	0.00602692
SM(d42:2)	WASF3	Naive CD4+ T	3.65057e-07	0.00518622
5-methyldeoxycytidine	LINC02109	cDC	3.66072e-07	0.0176087
25:2(5Z,9Z)(24Me)	PIMREG	CD14 Mono	3.6615e-07	0.00790435
SM(d42:2)	AL157911.1	HSPC	3.66718e-07	0.0157976
SM(d41:2) M + CH3COOH	XCR1	CD16 Mono	3.66764e-07	0.0141636
PE(38:4)>PE(16:0_22:4)	C2orf88	Naive CD4+ T	3.67277e-07	0.00518622
SM(d42:2)	AP001825.1	CD16 Mono	3.67593e-07	0.0141636
PC(36:4)>PC(16:0_20:4) M + CH3COOH	RAPGEF5	Naive CD4+ T	3.68564e-07	0.00518622
Piptamine	LILRB2	Trans B cells	3.68844e-07	0.0103119
PI(38:4)>PI(18:0_20:4)	LINC02772	pDC	3.69783e-07	0.00688763
Cer(d34:0) M + CH3COOH	AC010880.1	MSC	3.70096e-07	0.0104123
FA(18:3)	KIF18B	MEGA	3.70972e-07	0.0117784
1-(1Z-hexadecenyl)-2-oleoyl-sn-glycero-3-phosphoethanolamine	LIN7A	Plasma B	3.71884e-07	0.0140648
TG(56:5)>TG(16:0_18:1_22:4) M + NH3	ASF1B	Macrophage	3.71952e-07	0.0191008
SM(d42:2)	FGF13	Trans B cells	3.72422e-07	0.0103119
sedoheptulose 1,7-bisphosphate	DMD	Macrophage	3.73107e-07	0.0191008
(2R)-3-[(Hydroxy{[(1s,3R)-2,3,4,5,6-pentahydroxycyclohexyl]oxy}phosphoryl)oxy]-1,2-propanediyl dioctadecanoate	SPDYA	HSPC	3.73314e-07	0.0157976
TG(58:5) M + NH3	AC079793.1	Naive CD4+ T	3.74242e-07	0.00522877
SM(d42:2)	DEC1	Mature B	3.75523e-07	0.00605065
Sulfosalicylic Acid	NIBAN1	Trans B cells	3.75563e-07	0.0103119
HEPES	GNG11	Macrophage	3.76297e-07	0.0191008
PC(38:4)	RORA.AS1	cDC	3.77057e-07	0.0176087
SM(d42:2)	SYN3	CD14 Mono	3.77389e-07	0.00790435
(2R)-3-[(Hydroxy{[(1s,3R)-2,3,4,5,6-pentahydroxycyclohexyl]oxy}phosphoryl)oxy]-1,2-propanediyl dioctadecanoate	NRXN1	NK	3.77467e-07	0.0170732
SM(d34:2)	PTH1R	HSPC	3.77472e-07	0.0157976
(2R,14R,25Z)-5,8,11-Trihydroxy-2-[(5Z,8Z,11Z,14Z)-5,8,11,14-icosatetraenoyloxy]-14-[(9Z)-9-octadecenoyloxy]-5,11-dioxido-17-oxo-4,6,10,12,16-pentaoxa-5lambda~5~,11lambda~5~-diphosphatetratriacont-25-e n-1-yl (5Z,8Z,11Z,14Z)-5,8,11,14-icosatetraenoate	PF4V1	CD14 Mono	3.78312e-07	0.00790435
PC(38:4)>PC(18:0_20:4)_M+CH3COOH	SAMD4A	pDC	3.7854e-07	0.00688763
1D-myo-Inositol 1,2-cyclic phosphate	PTCRA	cDC	3.78877e-07	0.0176087
tolimidone	SEMA3C	Mature B	3.79008e-07	0.00605065
TG(52:5)>TG(16:0_18:2_18:3) M + NH3	ZFHX3	Mature B	3.79455e-07	0.00605065
PC(36:4)>PC(16:0_20:4) M + CH3COOH	TEX14	CD14 Mono	3.79838e-07	0.00790435
SM(d42:2)	AC079793.1	pDC	3.80479e-07	0.00688763
TG(58:6) M + NH3	IGHV1.3	NK	3.80783e-07	0.0170732
PI(38:5)>PI(18:1_20:4)	DOCK4	CD14 Mono	3.80855e-07	0.00790435
SM(d42:2)	PRKG1	Mature B	3.81067e-07	0.00605065
PS(O-20:0/21:0)	LINC00923	CD8 T cells	3.82507e-07	0.0111374
PE(O-36:5)>PE(O-16:1/20:4)	APOE	MSC	3.83448e-07	0.0104123
PE(36:3)>PE(18:1_18:2)	DAPK2	CD14 Mono	3.83626e-07	0.00790435
PC(36:4)>PC(16:0_20:4) M + H2CO2	VNN1	Pre B	3.84088e-07	0.016356
Nocuolin A	KCNQ5	MSC	3.84507e-07	0.0104123
SM(d42:2)	GEM	CD16 Mono	3.8451e-07	0.0141837
SM(d42:2) M + CH3COOH	AC098617.1	Pro B	3.84654e-07	0.0156753
tolimidone	BX284613.2	pDC	3.85297e-07	0.00688763
Sulfanilic acid	MNDA	Pro B	3.85612e-07	0.0156753
PI(38:4)>PI(18:0_20:4)	ATAD2	Plasma B	3.86525e-07	0.0140648
2-Quinolinecarboxylic acid	PDE3B	Mature B	3.87625e-07	0.00605065
SM(d42:2)	UHRF1	CD8 T cells	3.87784e-07	0.0111374
Cer(m18:1(4E)/26:1(17Z))	NPY	Mature B	3.87892e-07	0.00605065
2-Quinolinecarboxylic acid	FAAH2	Mature B	3.87981e-07	0.00605065
Am-PE(18:1(9Z)/18:1(9Z))	XCL1	Naive CD4+ T	3.88007e-07	0.00538292
PC(38:5)>PC(18:1_20:4) M + CH3COOH	TEX41	CD14 Mono	3.89009e-07	0.00790435
PE(40:7)	PHLPP1	CD14 Mono	3.89295e-07	0.00790435
Cyclopamine	CAMP	Macrophage	3.89843e-07	0.0191008
Cer(d34:0) M + CH3COOH	RAG2	MSC	3.90559e-07	0.0104123
Maleic acid	PZP	pDC	3.90629e-07	0.00688763
PC(38:5)>PC(18:1_20:4) M + CH3COOH	SYCP2L	pDC	3.91878e-07	0.00688763
anacardic acid	IGHG4	Trans B cells	3.922e-07	0.010617
(2R)-3-[(Hydroxy{[(1s,3R)-2,3,4,5,6-pentahydroxycyclohexyl]oxy}phosphoryl)oxy]-1,2-propanediyl dioctadecanoate	DGKG	CD14 Mono	3.92403e-07	0.00790435
tolimidone	RBM47	CD8 T cells	3.93977e-07	0.0111513
3-[(11Z,14Z)-11,14-Icosadienoyloxy]-2-[(5Z,8Z,11Z,14Z,17Z)-5,8,11,14,17-icosapentaenoyloxy]propyl docosanoate	FOXC1	Naive CD4+ T	3.9433e-07	0.00543238
SM(d42:2)	LINC01619	pDC	3.94366e-07	0.00688763
SM(d42:2)	PPIC	pDC	3.94411e-07	0.00688763
PC(38:4)>PC(18:0_20:4)_M+CH3COOH	ITGA8	Pro B	3.94426e-07	0.0156753
TG(58:5) M + NH3	IGF1	CD14 Mono	3.94788e-07	0.00790435
(2R)-3-[(Hydroxy{[(1s,3R)-2,3,4,5,6-pentahydroxycyclohexyl]oxy}phosphoryl)oxy]-1,2-propanediyl dioctadecanoate	MYOF	CD14 Mono	3.95218e-07	0.00790435
Cer(d34:0) M + CH3COOH	IRF8	MSC	3.95678e-07	0.0104123
PE(40:4)>PE(18:0_22:4)	RORA.AS1	cDC	3.95804e-07	0.0179677
tolimidone	CARMIL1	pDC	3.97647e-07	0.00688763
SM(d42:2)	LPCAT2	Mature B	3.97677e-07	0.00615304
PE(34:1)>PE(16:0_18:1)	KLRF1	Macrophage	3.9779e-07	0.0191008
PC(38:4)>PC(18:0_20:4)_M+CH3COOH	AC096711.2	CD16 Mono	3.98585e-07	0.0141837
Cer(t18:1(6OH)/26:0(2OH))	C1QTNF4	Plasma B	3.98658e-07	0.0140648
PI(38:4)>PI(18:0_20:4)	MYO16	pDC	3.99076e-07	0.00688763
PC(36:4)>PC(16:0_20:4) M + CH3COOH	PKIB	CD14 Mono	4.00143e-07	0.0079185
(2R)-3-[(Hydroxy{[(1s,3R)-2,3,4,5,6-pentahydroxycyclohexyl]oxy}phosphoryl)oxy]-1,2-propanediyl dioctadecanoate	PDGFD	Naive CD4+ T	4.00325e-07	0.00544112
SM(d41:1) M + CH3COOH	ANGPTL4	Naive CD4+ T	4.00488e-07	0.00544112
HEPES	AXL	CD16 Mono	4.01462e-07	0.0141837
tolimidone	SPARCL1	Mature B	4.02014e-07	0.00617154
1728928	IDO1	Pro B	4.02457e-07	0.0156753
SM(d42:2)	DNAH8	CD16 Mono	4.0247e-07	0.0141837
Edaravone	HBD	CD14 Mono	4.03924e-07	0.0079185
Methyl bisulfate	AC079753.2	CD16 Mono	4.05678e-07	0.0141837
Cer(d42:1)>Cer(d18:1/24:0)	SLC35F3	Trans B cells	4.06546e-07	0.0107913
PI(38:5)>PI(18:1_20:4)	AKAP6	Plasma B	4.06633e-07	0.0140648
SM(d42:2)	PDE1A	Naive CD4+ T	4.06682e-07	0.00548742
1-O-alpha-D-glucopyranosyl-1,2-eicosandiol	AC073114.1	HSPC	4.06905e-07	0.0161233
(2R)-3-[(Hydroxy{[(1s,3R)-2,3,4,5,6-pentahydroxycyclohexyl]oxy}phosphoryl)oxy]-1,2-propanediyl dioctadecanoate	ABCA9	Mono Progeni	4.07383e-07	0.00974482
anacardic acid	EPGN	Plasma B	4.07697e-07	0.0140648
(all-Z)-20-hydroxy-5,8,11,14-Eicosatetraenoic acid	DPYD	Plasma B	4.09169e-07	0.0140648
PC(38:4)>PC(18:0_20:4)_M+CH3COOH	CTAG2	Trans B cells	4.09868e-07	0.0107913
DL-Tryptophan	SCARA5	CD8 T cells	4.10174e-07	0.0114439
N(6)-[(indol-3-yl)acetyl]-L-lysine	IGKV4.1	HSPC	4.10238e-07	0.0161233
dihydroxyphenylalanine	MYBL2	Plasma B	4.10354e-07	0.0140648
Cer(d34:0) M + CH3COOH	TEC	Macrophage	4.10573e-07	0.0191008
PE(34:1)>PE(16:0_18:1)	NCAPG2	Plasma B	4.10674e-07	0.0140648
(2R)-3-[(Hydroxy{[(1s,3R)-2,3,4,5,6-pentahydroxycyclohexyl]oxy}phosphoryl)oxy]-1,2-propanediyl dioctadecanoate	AC139720.1	HSPC	4.10852e-07	0.0161233
N.pi.-Methyl-L-histidine	GAPDH	Pro B	4.11168e-07	0.0156753
tolimidone	ACOXL	Mono Progeni	4.11391e-07	0.00974482
Cyclopamine	AC084033.3	Pre B	4.11638e-07	0.016356
SM(d42:2)	PRKN	Naive CD4+ T	4.12397e-07	0.00549785
SM(d34:2)	SCAMP5	Pro B	4.12909e-07	0.0156753
SM(d42:2)	DIPK1A	Naive CD4+ T	4.13037e-07	0.00549785
SM(d41:2) M + CH3COOH	CNTLN	Plasma B	4.14541e-07	0.0140648
SM(d42:2)	SNX9	Mature B	4.15246e-07	0.00626659
SM(d42:2)	AP000820.2	Mono Progeni	4.15526e-07	0.00974482
SM(d42:2)	ST6GALNAC5	Mature B	4.17695e-07	0.00626659
SM(d42:2)	CCDC13.AS1	Mature B	4.17772e-07	0.00626659
PG(19:0/22:0)	C8orf37.AS1	Pro B	4.19654e-07	0.0156753
2-(acetylamino)-3-(1H-indol-3-yl)propanoic acid	AL078459.1	NK	4.20231e-07	0.0176608
5'-S-Methyl-5'-thioadenosine	UBE2T	MSC	4.20606e-07	0.0104123
SM(d32:1)	IL1R1	CD14 Mono	4.20816e-07	0.00810275
SM(d42:2)	CYTH3	pDC	4.21005e-07	0.0070859
(2R)-1-[(Hydroxy{[(1s,3R)-2,3,4,5,6-pentahydroxycyclohexyl]oxy}phosphoryl)oxy]-3-(stearoyloxy)-2-propanyl (4Z,7Z,10Z,13Z,16Z)-4,7,10,13,16-docosapentaenoate	SLC41A2	MEGA	4.21468e-07	0.0131622
S-(2-Hydroxyethyl)glutathione	ASPM	CD14 Mono	4.21507e-07	0.00810275
3-[(11Z,14Z)-11,14-Icosadienoyloxy]-2-[(5Z,8Z,11Z,14Z,17Z)-5,8,11,14,17-icosapentaenoyloxy]propyl docosanoate	RNASE2	MSC	4.21581e-07	0.0104123
Cer(d42:1)>Cer(d18:1/24:0)	IGHV1.69.2	Pre B	4.21667e-07	0.016356
1778635	ELANE	cDC	4.21731e-07	0.0183773
SM(d42:2)	CCDC175	Mono Progeni	4.22328e-07	0.00974482
2-Quinolinecarboxylic acid	RXFP1	Macrophage	4.22739e-07	0.0191008
Edaravone	HBA1	Pre B	4.22781e-07	0.016356
THREONIC ACID, L-	IGKV3.15	NK	4.22804e-07	0.0176608
(2R,14R,25Z,28Z)-5,8,11-Trihydroxy-2,14-bis[(9Z,12Z)-9,12-octadecadienoyloxy]-5,11-dioxido-17-oxo-4,6,10,12,16-pentaoxa-5lambda~5~,11lambda~5~-diphosphatetratriaconta-25,28-dien-1-yl (5Z,8Z,11Z,14Z)-5 ,8,11,14-icosatetraenoate	SERPINF1	Macrophage	4.22932e-07	0.0191008
(all-Z)-20-hydroxy-5,8,11,14-Eicosatetraenoic acid	GNG11	cDC	4.23658e-07	0.0183773
4-Formyl-2-methoxyphenyl hydrogen sulfate	IGKV4.1	HSPC	4.24297e-07	0.0161233
anacardic acid	MYO16	pDC	4.25008e-07	0.0070859
(2R,14R,25Z,28Z)-5,8,11-Trihydroxy-2,14-bis[(9Z,12Z)-9,12-octadecadienoyloxy]-5,11-dioxido-17-oxo-4,6,10,12,16-pentaoxa-5lambda~5~,11lambda~5~-diphosphatetratriaconta-25,28-dien-1-yl (5Z,8Z,11Z,14Z)-5 ,8,11,14-icosatetraenoate	MMP9	Pre B	4.26191e-07	0.016356
SM(d42:2)	ACOXL	Mono Progeni	4.26481e-07	0.00974482
(2R,14R,25Z,28Z)-5,8,11-Trihydroxy-2,14-bis[(9Z,12Z)-9,12-octadecadienoyloxy]-5,11-dioxido-17-oxo-4,6,10,12,16-pentaoxa-5lambda~5~,11lambda~5~-diphosphatetratriaconta-25,28-dien-1-yl (5Z,8Z,11Z,14Z)-5 ,8,11,14-icosatetraenoate	AMOTL2	CD8 T cells	4.26619e-07	0.0116231
SM(d42:2)	GPHN	pDC	4.27093e-07	0.0070859
SM(d42:2)	AL365295.1	Mono Progeni	4.27827e-07	0.00974482
propionylcarnitine	LIF	Naive CD4+ T	4.28059e-07	0.00565958
(all-Z)-20-hydroxy-5,8,11,14-Eicosatetraenoic acid	MYO16	pDC	4.28278e-07	0.0070859
Cer(d34:0) M + CH3COOH	LCN6	MSC	4.2848e-07	0.0104123
PC(33:1)	AC020656.1	Pre B	4.28583e-07	0.016356
PC(33:1)	AC020656.1	Pre B	4.28583e-07	0.016356
SM(d42:2)	SGCZ	NK	4.28768e-07	0.0176608
PC(P-18:1(9Z)/22:2(13Z,16Z))	SPARCL1	Trans B cells	4.29269e-07	0.0111305
(2R,14R,25Z,28Z)-5,8,11-Trihydroxy-2,14-bis[(9Z,12Z)-9,12-octadecadienoyloxy]-5,11-dioxido-17-oxo-4,6,10,12,16-pentaoxa-5lambda~5~,11lambda~5~-diphosphatetratriaconta-25,28-dien-1-yl (5Z,8Z,11Z,14Z)-5 ,8,11,14-icosatetraenoate	RAD51B	NK	4.30528e-07	0.0176608
tolimidone	EEPD1	pDC	4.30844e-07	0.0070859
TG(52:0)>TG(16:0_18:0_18:0)_and_TG(16:0_16:0_20:0)_M+NH3	MIR99AHG	CD8 T cells	4.32377e-07	0.0116231
Methyl (17Z)-3,11-dioxopregna-4,17-dien-21-oate	CEP128	MEGA	4.32539e-07	0.0132901
(2R)-3-[(Hydroxy{[(1s,3R)-2,3,4,5,6-pentahydroxycyclohexyl]oxy}phosphoryl)oxy]-1,2-propanediyl dioctadecanoate	AC012447.1	pDC	4.32559e-07	0.0070859
SM(d42:2)	CTNNA3	Mature B	4.32639e-07	0.00641754
ODA	PPIC	MSC	4.33765e-07	0.0104123
Methohexital	RUNX2	MSC	4.34125e-07	0.0104123
SM(d42:2)	AC019197.1	CD8 T cells	4.34451e-07	0.0116231
1,2-dioleoyl-sn-glycero-3-phospho-(1'-sn-glycerol)	DUSP6	CD14 Mono	4.34817e-07	0.00827825
SM(d42:2)	CHST11	Mono Progeni	4.3484e-07	0.00974482
22:3-Glc-Campesterol	HIST1H1B	MSC	4.35735e-07	0.0104123
tolimidone	AC008568.1	Mature B	4.3596e-07	0.00641754
SM(d42:2)	SLC35F3	Trans B cells	4.3728e-07	0.0111305
SM(d42:2)	WDPCP	Mature B	4.37633e-07	0.00641754
N-acetyl-beta-D-glucosaminylamine	MXRA8	Naive CD4+ T	4.38505e-07	0.00575903
Piptamine	CENPE	Pre B	4.39743e-07	0.016356
glu-thr	IGKV4.1	HSPC	4.40375e-07	0.0161233
(2R)-3-[(Hydroxy{[(1s,3R)-2,3,4,5,6-pentahydroxycyclohexyl]oxy}phosphoryl)oxy]-1,2-propanediyl dioctadecanoate	SDK1	pDC	4.41118e-07	0.00716539
SM(d42:2)	NRG3	CD8 T cells	4.42213e-07	0.0116677
Edaravone	HBD	Pre B	4.42939e-07	0.016356
Cer(d34:0) M + CH3COOH	IGKV4.1	MSC	4.4345e-07	0.0104123
PC(38:5)>PC(18:1_20:4) M + CH3COOH	DLG2	Pre B	4.43902e-07	0.016356
PC(36:4)	RHEX	Pro B	4.4427e-07	0.0162757
(2R,14R,25Z,28Z)-5,8,11-Trihydroxy-2,14-bis[(9Z,12Z)-9,12-octadecadienoyloxy]-5,11-dioxido-17-oxo-4,6,10,12,16-pentaoxa-5lambda~5~,11lambda~5~-diphosphatetratriaconta-25,28-dien-1-yl (5Z,8Z,11Z,14Z)-5 ,8,11,14-icosatetraenoate	IGLV1.40	MEGA	4.4675e-07	0.0135059
PG(19:0/22:0)	SHBG	Mono Progeni	4.47785e-07	0.00974482
D-(-)-3-Phosphoglyceric acid	AC004381.1	Trans B cells	4.47972e-07	0.0111305
MFCD00673512	AC007319.1	CD8 T cells	4.48069e-07	0.0116677
PE(O-40:7)>PE(O-18:1/22:6)_and_PE(O-22:7/18:0)	EGR3	Pre B	4.48197e-07	0.016356
PE(40:5)	ABCA6	Plasma B	4.49193e-07	0.0148869
(2R)-3-[(Hydroxy{[(1s,3R)-2,3,4,5,6-pentahydroxycyclohexyl]oxy}phosphoryl)oxy]-1,2-propanediyl dioctadecanoate	CPED1	Mono Progeni	4.5014e-07	0.00974482
SM(d42:2)	CNGA4	Trans B cells	4.51214e-07	0.0111305
tolimidone	TEX14	Mono Progeni	4.51449e-07	0.00974482
PE(34:1)>PE(16:0_18:1)	VNN1	Pre B	4.51895e-07	0.016356
2-Quinolinecarboxylic acid	PDLIM1	MSC	4.52759e-07	0.0104123
PE(32:0)>PE(16:0_16:0)	PTX3	MEGA	4.53741e-07	0.0135059
(2R)-3-[(Hydroxy{[(1s,3R)-2,3,4,5,6-pentahydroxycyclohexyl]oxy}phosphoryl)oxy]-1,2-propanediyl dioctadecanoate	ITGBL1	Mature B	4.53759e-07	0.00655764
TG(58:5) M + NH3	AP001011.1	Mature B	4.53862e-07	0.00655764
LMPK12010210	IGKV4.1	HSPC	4.54108e-07	0.0161233
PC(33:1)	TSHR	CD16 Mono	4.54248e-07	0.0144723
PC(33:1)	TSHR	CD16 Mono	4.54248e-07	0.0144723
anacardic acid	PLEKHA5	Mono Progeni	4.5457e-07	0.00974482
PE(32:0)>PE(16:0_16:0)	BARD1	Macrophage	4.55244e-07	0.0192741
(S)-(-)-tetrahydropalmatine	HLA.DRA	Trans B cells	4.56086e-07	0.0111305
PE(40:6)>PE(18:0_22:6)	IL1RAP	CD14 Mono	4.56311e-07	0.00860472
SM(d42:2)	ST18	pDC	4.56592e-07	0.0072577
SM(d41:1) M + CH3COOH	HDC	Trans B cells	4.57497e-07	0.0111305
LPC(18:1)>LPC(18:1/0:0)_and_LPC(0:0/18:1)	IGKV1.8	Pre B	4.57518e-07	0.016356
sedoheptulose 1,7-bisphosphate	AMPD1	MSC	4.57552e-07	0.0104123
SM(d42:2)	LINC01619	CD16 Mono	4.57926e-07	0.0144723
(all-Z)-20-hydroxy-5,8,11,14-Eicosatetraenoic acid	AC090125.1	MSC	4.58063e-07	0.0104123
meglumine	LGALS2	NK	4.6075e-07	0.0185068
anacardic acid	AP000820.2	Plasma B	4.61112e-07	0.0148869
SM(d42:2)	AC004704.1	HSPC	4.61413e-07	0.0161233
(all-Z)-20-hydroxy-5,8,11,14-Eicosatetraenoic acid	FMNL2	MSC	4.61529e-07	0.0104123
MFCD00020424	NAV1	MSC	4.62036e-07	0.0104123
Cer(d34:0) M + CH3COOH	CECR2	Plasma B	4.62278e-07	0.0148869
1718706	ZNF331	CD14 Mono	4.62315e-07	0.00863569
SM(d42:2)	FUT8	CD8 T cells	4.63295e-07	0.0119055
Cer(d34:0) M + CH3COOH	IGHV3.23	MSC	4.63344e-07	0.0104123
(2R)-3-[(Hydroxy{[(1s,3R)-2,3,4,5,6-pentahydroxycyclohexyl]oxy}phosphoryl)oxy]-1,2-propanediyl dioctadecanoate	AC092691.1	Mono Progeni	4.63402e-07	0.00974482
SM(d42:2)	NAALADL2	Mono Progeni	4.646e-07	0.00974482
PG(19:0/22:0)	PTK2	pDC	4.64654e-07	0.0072577
SM(d42:2)	MIR924HG	Mono Progeni	4.65217e-07	0.00974482
Cer(m18:0/24:0)	FIGN	MSC	4.66141e-07	0.0104123
(2R)-3-[(Hydroxy{[(1s,3R)-2,3,4,5,6-pentahydroxycyclohexyl]oxy}phosphoryl)oxy]-1,2-propanediyl dioctadecanoate	CTNNA3	CD14 Mono	4.68142e-07	0.00866282
PC(O-38:4)	LCN2	HSPC	4.6823e-07	0.0161233
Fosfosal	RAB27B	pDC	4.68239e-07	0.0072577
PC(36:4)>PC(16:0_20:4) M + H2CO2	KLRC1	Macrophage	4.68461e-07	0.0192741
PI(38:5)>PI(18:1_20:4)	ENPEP	Pre B	4.68798e-07	0.016356
TG(58:5) M + NH3	FMOD	Pre B	4.69431e-07	0.016356
TG(56:8) M + NH3	LRRC75A	MSC	4.69452e-07	0.0104123
Cer(d34:0) M + CH3COOH	TOP2B	Macrophage	4.70069e-07	0.0192741
(2S)-1-{[11-(3,4-Dimethyl-5-propyl-2-furyl)undecanoyl]oxy}-3-hydroxy-2-propanyl 11-(3,4-dimethyl-5-pentyl-2-furyl)undecanoate	AC119673.2	Macrophage	4.70097e-07	0.0192741
Glucosylceramide (d18:1/24:0)	AC069277.1	CD8 T cells	4.70203e-07	0.0119261
(2R)-3-[(Hydroxy{[(1s,3R)-2,3,4,5,6-pentahydroxycyclohexyl]oxy}phosphoryl)oxy]-1,2-propanediyl dioctadecanoate	SLC4A10	Mature B	4.70231e-07	0.00674456
Ginkgoic acid	XCL2	HSPC	4.70387e-07	0.0161233
2-Acetamido-2-deoxy-1-O-{hydroxy[(hydroxy{[(2E,5E,8E,11E,14E,17E,20E,23E,26E,29E)-3,6,9,12,15,18,21,24,27,30,34-undecamethyl-2,5,8,11,14,17,20,23,26,29,33-pentatriacontaundecaen-1-yl]oxy}phosphoryl)ox y]phosphoryl}-alpha-D-galactopyranose	ADGRL2	pDC	4.70725e-07	0.0072577
(2R)-1-[(Hydroxy{[(1s,3R)-2,3,4,5,6-pentahydroxycyclohexyl]oxy}phosphoryl)oxy]-3-(stearoyloxy)-2-propanyl (4Z,7Z,10Z,13Z,16Z)-4,7,10,13,16-docosapentaenoate	IGLV1.40	MEGA	4.72889e-07	0.0138593
SM(d42:2)	MIR3681HG	pDC	4.73034e-07	0.0072577
5-{4-[2-(Methylamino)ethoxy]benzyl}-1,3-thiazolidine-2,4-dione	IGKV4.1	HSPC	4.75081e-07	0.0161233
ser-gln	IGKV4.1	HSPC	4.7542e-07	0.0161233
SM(d42:2)	SCN9A	Pro B	4.7592e-07	0.0162878
Edaravone	HBD	Naive CD4+ T	4.76442e-07	0.0061885
PI(38:4)>PI(18:0_20:4)	FERMT2	CD16 Mono	4.76969e-07	0.0144723
tolimidone	AC007091.1	Mature B	4.77676e-07	0.00678153
SM(d34:2)	XCR1	CD16 Mono	4.78287e-07	0.0144723
PI(38:4)>PI(18:0_20:4)	LINC01163	pDC	4.78531e-07	0.0072577
Cyclopamine	AC245128.3	CD14 Mono	4.78784e-07	0.00871696
SM(d42:1) M + CH3COOH	HJURP	Trans B cells	4.79067e-07	0.0115096
N-tetracosanoylsphinganine	APBB2	Pro B	4.79096e-07	0.0162878
5'-S-Methyl-5'-thioadenosine	LTBP1	pDC	4.79995e-07	0.0072577
PE(38:4)>PE(16:0_22:4)	PRG2	Mature B	4.80379e-07	0.00678153
1718706	CYTH3	CD14 Mono	4.81053e-07	0.00871696
FA(18:3)	FRY	Naive CD4+ T	4.81907e-07	0.0061885
PE(36:2)>PE(18:1/18:1)	SOX6	Mature B	4.83162e-07	0.00678153
SM(d42:2)	ITGBL1	Naive CD4+ T	4.83449e-07	0.0061885
PI(38:4)>PI(18:0_20:4)	BX284613.2	pDC	4.83501e-07	0.0072577
(2R)-3-[(Hydroxy{[(1s,3R)-2,3,4,5,6-pentahydroxycyclohexyl]oxy}phosphoryl)oxy]-1,2-propanediyl dioctadecanoate	SGO1.AS1	Pro B	4.85584e-07	0.0162878
TG(56:5)>TG(16:0_18:1_22:4) M + NH3	LIN7A	CD16 Mono	4.85896e-07	0.0144723
(2R)-3-[(Hydroxy{[(1s,3R)-2,3,4,5,6-pentahydroxycyclohexyl]oxy}phosphoryl)oxy]-1,2-propanediyl dioctadecanoate	CCDC80	Pro B	4.86169e-07	0.0162878
Deidaclin	RXFP1	Macrophage	4.86318e-07	0.0192741
1-Nitrosonaphthalene	RXFP1	Macrophage	4.86318e-07	0.0192741
PC(38:4)	AC093865.1	Pre B	4.86863e-07	0.0165774
SM(d42:2)	AC008569.1	pDC	4.87113e-07	0.0072577
Car(4:0-OH)	IGKV4.1	HSPC	4.87676e-07	0.01614
(2R)-3-[(Hydroxy{[(1s,3R)-2,3,4,5,6-pentahydroxycyclohexyl]oxy}phosphoryl)oxy]-1,2-propanediyl dioctadecanoate	NR3C2	CD14 Mono	4.87954e-07	0.00871696
PC(38:4)>PC(18:0_20:4)_M+CH3COOH	RAP1GAP2	pDC	4.88095e-07	0.0072577
tolimidone	ENPP1	pDC	4.88102e-07	0.0072577
SM(d42:2)	ITGB3	Mature B	4.8812e-07	0.00680252
SM(d42:2)	AL163541.1	Naive CD4+ T	4.8829e-07	0.0061885
Homo-L-arginine	CPNE8	MEGA	4.90232e-07	0.0140924
Butylparaben	CARMN	MSC	4.90511e-07	0.0107585
(2R)-1-[(Hydroxy{[(2R,3R,5S,6R)-2,3,4,5,6-pentahydroxycyclohexyl]oxy}phosphoryl)oxy]-3-(palmitoyloxy)-2-propanyl stearate	IL1R1	CD14 Mono	4.90682e-07	0.00871696
TG(58:6) M + NH3	HBM	CD8 T cells	4.9122e-07	0.0120049
SM(d42:2)	ZRANB3	Naive CD4+ T	4.91324e-07	0.0061885
asp-leu	IGKV4.1	HSPC	4.92324e-07	0.01614
SM(d42:2)	RASGRP3	Naive CD4+ T	4.92447e-07	0.0061885
Maleic acid	SCN3A	Pre B	4.9248e-07	0.0165774
PC(34:2)	PADI4	CD14 Mono	4.93081e-07	0.00871696
MFCD01318772	LEPR	Mature B	4.935e-07	0.00682907
SM(d42:2)	PLAUR	Pro B	4.93868e-07	0.0162878
(2R)-3-[(Hydroxy{[(1s,3R)-2,3,4,5,6-pentahydroxycyclohexyl]oxy}phosphoryl)oxy]-1,2-propanediyl dioctadecanoate	PDZRN4	pDC	4.94318e-07	0.00729325
TG(58:6) M + NH3	AXL	CD16 Mono	4.95125e-07	0.0144723
PI(38:5)>PI(18:1_20:4)	IGLV1.40	MEGA	4.95637e-07	0.0140924
Cyclopamine	SEPT6	Pro B	4.95902e-07	0.0162878
Homo-L-arginine	ATP2B1	Macrophage	4.98577e-07	0.0193647
(S)-(-)-tetrahydropalmatine	DMD	Naive CD4+ T	4.98624e-07	0.0061885
tolimidone	SPC25	CD16 Mono	4.98638e-07	0.0144723
tolimidone	TK1	Mature B	4.98872e-07	0.00685512
SM(d42:2)	CMTM8	Naive CD4+ T	4.99598e-07	0.0061885
L-Isoleucyl-D-alanyl-L-arginyl-D-arginyl-L-histidyl-L-prolyl-L-tyrosyl-D-phenylalanyl-D-leucine	RUNX2	MSC	5.00468e-07	0.0108563
tolimidone	AC092691.1	Mono Progeni	5.00677e-07	0.0101908
anacardic acid	COL8A1	CD16 Mono	5.00694e-07	0.0144723
SM(d42:2)	SCLT1	Naive CD4+ T	5.01003e-07	0.0061885
SM(d42:2)	MRC1	Mono Progeni	5.01124e-07	0.0101908
PI(38:4)>PI(18:0_20:4)	MEF2C.AS1	CD8 T cells	5.01191e-07	0.0120049
SM(d42:2)	PPM1L	CD14 Mono	5.02569e-07	0.00873366
SM(d42:2)	AL078459.1	Naive CD4+ T	5.02619e-07	0.0061885
6-methyltetrahydropterin	AC079804.3	Trans B cells	5.02737e-07	0.0115453
tolimidone	C5orf64	CD16 Mono	5.02951e-07	0.0144723
1872050	SASH1	cDC	5.03859e-07	0.0213811
PE(40:7)	SDC2	CD14 Mono	5.03898e-07	0.00873366
5'-S-Methyl-5'-thioadenosine	AL035446.2	MEGA	5.05034e-07	0.0141484
PE(P-20:0/22:4(7Z,10Z,13Z,16Z))	AL117329.1	CD16 Mono	5.05192e-07	0.0144723
PC(38:4)>PC(18:0_20:4)_M+CH3COOH	UHRF1	Naive CD4+ T	5.0711e-07	0.00620501
(6R,7R)-1,2,3,13-Tetramethoxy-6,7-dimethyl-5,6,7,8-tetrahydrobenzo[3',4']cycloocta[1',2':4,5]benzo[1,2-d][1,3]dioxol-6-ol	ADGRG6	Mono Progeni	5.09774e-07	0.0101908
(S)-(-)-tetrahydropalmatine	ESR1	CD16 Mono	5.10224e-07	0.0144723
Glycerol 3-phosphate	ROR2	CD14 Mono	5.10967e-07	0.00873366
(all-Z)-20-hydroxy-5,8,11,14-Eicosatetraenoic acid	CDH7	MSC	5.11042e-07	0.0109652
PC(30:0)>PC(14:0_16:0) M + CH3COOH	CDH11	HSPC	5.11536e-07	0.016495
SM(d42:2)	PCOLCE	CD14 Mono	5.11669e-07	0.00873366
SM(d42:2)	AC092691.1	Mono Progeni	5.13409e-07	0.0101908
SM(d42:2)	SIK3	Mono Progeni	5.15073e-07	0.0101908
felbamate	PRSS57	Mature B	5.15532e-07	0.00703487
SM(d42:2)	SPANXA2.OT1	CD8 T cells	5.1653e-07	0.0120049
PE(36:3)>PE(18:1_18:2)	AC004381.1	Trans B cells	5.16955e-07	0.0115453
HEPES	DMD	Naive CD4+ T	5.17075e-07	0.00626848
SM(d42:2)	AL592156.2	Pro B	5.18581e-07	0.0165489
DL-Ornithine	APP	CD8 T cells	5.19494e-07	0.0120049
SM(d42:2)	CCDC200	pDC	5.1964e-07	0.00729325
omega-linoleoyloxy-Cer(d18:1/34:0)	LINC00923	CD8 T cells	5.20216e-07	0.0120049
(2R,14R,25Z,28Z)-5,8,11-Trihydroxy-2,14-bis[(9Z,12Z)-9,12-octadecadienoyloxy]-5,11-dioxido-17-oxo-4,6,10,12,16-pentaoxa-5lambda~5~,11lambda~5~-diphosphatetratriaconta-25,28-dien-1-yl (5Z,8Z,11Z,14Z)-5 ,8,11,14-icosatetraenoate	ZSWIM6	Mono Progeni	5.2034e-07	0.0101908
FA(18:3)	FABP4	MEGA	5.20482e-07	0.0142085
PC(38:4)>PC(18:0_20:4)_M+CH3COOH	SPOCK3	Pro B	5.21226e-07	0.0165489
(2R,14R,25Z,28Z)-5,8,11-Trihydroxy-2,14-bis[(9Z,12Z)-9,12-octadecadienoyloxy]-5,11-dioxido-17-oxo-4,6,10,12,16-pentaoxa-5lambda~5~,11lambda~5~-diphosphatetratriaconta-25,28-dien-1-yl (5Z,8Z,11Z,14Z)-5 ,8,11,14-icosatetraenoate	CD86	MEGA	5.22095e-07	0.0142085
SM(d42:2)	PZP	CD8 T cells	5.22323e-07	0.0120049
PC(36:4)>PC(16:0_20:4) M + CH3COOH	TEX14	Naive CD4+ T	5.22506e-07	0.00626848
SM(d42:2)	CDH7	Naive CD4+ T	5.23591e-07	0.00626848
(2S)-2-Amino-8-hydroxyoctanoic acid	IKZF2	MSC	5.24045e-07	0.0110401
SM(d40:1) M + CH3COOH	HULC	cDC	5.24409e-07	0.0217797
(2R)-3-[(Hydroxy{[(1s,3R)-2,3,4,5,6-pentahydroxycyclohexyl]oxy}phosphoryl)oxy]-1,2-propanediyl dioctadecanoate	FCHSD2	Mono Progeni	5.2481e-07	0.0101908
anacardic acid	FAT1	Naive CD4+ T	5.25025e-07	0.00626848
PC(36:4)>PC(16:0_20:4) M + CH3COOH	SYNPO2	Mature B	5.25592e-07	0.00712268
SM(d42:2)	RRP12	CD8 T cells	5.2643e-07	0.0120049
anacardic acid	SETBP1	Plasma B	5.26504e-07	0.0163219
Methyl (2E)-5-(5-methyl-2-thienyl)-2-penten-4-ynoate	FRMD3	CD14 Mono	5.2695e-07	0.00889383
FA(18:3)	MEF2C	CD8 T cells	5.27531e-07	0.0120049
22:3-Glc-Campesterol	SAMD4A	CD16 Mono	5.27568e-07	0.0144723
SM(d40:1) M + CH3COOH	IGHV1.69.2	Mono Progeni	5.27915e-07	0.0101908
SM(d42:2)	SERPINB2	CD8 T cells	5.28633e-07	0.0120049
PE(32:0)>PE(16:0_16:0)	TTC28	Macrophage	5.28947e-07	0.0201415
Cyclopamine	AC103591.3	CD14 Mono	5.30036e-07	0.00889383
MFCD01318772	SYCP2L	HSPC	5.31182e-07	0.0168522
PE(40:7)	STK33	pDC	5.31883e-07	0.00729325
SM(d42:2)	AP000820.2	Naive CD4+ T	5.32803e-07	0.00632302
Cyclopamine	FAM129C	Mature B	5.34025e-07	0.00718739
Leukotriene B4	SDC2	Trans B cells	5.34037e-07	0.0115453
2-Quinolinecarboxylic acid	LINC01140	cDC	5.36294e-07	0.0218093
Piptamine	MYB	Pre B	5.36351e-07	0.0177071
Ceramide (d18:1/26:0)	SRGN	NK	5.36376e-07	0.0209925
SM(d42:2)	SMYD3	Mature B	5.37748e-07	0.00718827
SM(d42:2)	BFSP2	Naive CD4+ T	5.37764e-07	0.00634368
SM(d42:2)	AC004704.1	CD16 Mono	5.38114e-07	0.0144723
Cyclopamine	CDCA3	MEGA	5.39064e-07	0.0144636
(2R,14R,25Z,28Z)-5,8,11-Trihydroxy-2,14-bis[(9Z,12Z)-9,12-octadecadienoyloxy]-5,11-dioxido-17-oxo-4,6,10,12,16-pentaoxa-5lambda~5~,11lambda~5~-diphosphatetratriaconta-25,28-dien-1-yl (5Z,8Z,11Z,14Z)-5 ,8,11,14-icosatetraenoate	AC104248.1	Mono Progeni	5.40599e-07	0.0102451
(2R)-3-[(Hydroxy{[(1s,3R)-2,3,4,5,6-pentahydroxycyclohexyl]oxy}phosphoryl)oxy]-1,2-propanediyl dioctadecanoate	NLGN1	pDC	5.40907e-07	0.00729325
SM(d42:2)	AL157911.1	Trans B cells	5.41003e-07	0.0115453
(2R,14R,25Z,28Z)-5,8,11-Trihydroxy-2,14-bis[(9Z,12Z)-9,12-octadecadienoyloxy]-5,11-dioxido-17-oxo-4,6,10,12,16-pentaoxa-5lambda~5~,11lambda~5~-diphosphatetratriaconta-25,28-dien-1-yl (5Z,8Z,11Z,14Z)-5 ,8,11,14-icosatetraenoate	SIK3	Mono Progeni	5.41442e-07	0.0102451
13S-hydroxyoctadecadienoic acid	AC073529.1	CD16 Mono	5.41573e-07	0.0144723
1872050	RORA.AS1	Plasma B	5.42402e-07	0.0163219
HEPES	DTNA	CD16 Mono	5.42826e-07	0.0144723
(2R,14R,25Z,28Z)-5,8,11-Trihydroxy-2,14-bis[(9Z,12Z)-9,12-octadecadienoyloxy]-5,11-dioxido-17-oxo-4,6,10,12,16-pentaoxa-5lambda~5~,11lambda~5~-diphosphatetratriaconta-25,28-dien-1-yl (5Z,8Z,11Z,14Z)-5 ,8,11,14-icosatetraenoate	CASC15	pDC	5.43602e-07	0.00729325
Piptamine	MYB	Pre B	5.43873e-07	0.0177071
Cer(d34:0) M + CH3COOH	HIST1H4H	Plasma B	5.44021e-07	0.0163219
SM(d42:2)	FUT8	NK	5.4441e-07	0.0209925
SM(d42:2)	AC010609.1	Naive CD4+ T	5.44484e-07	0.00638472
SM(d42:2)	AGBL4	Trans B cells	5.44488e-07	0.0115453
(2R)-3-[(Hydroxy{[(1s,3R)-2,3,4,5,6-pentahydroxycyclohexyl]oxy}phosphoryl)oxy]-1,2-propanediyl dioctadecanoate	AC034195.1	pDC	5.45043e-07	0.00729325
(2R,14R,25Z,28Z)-5,8,11-Trihydroxy-2,14-bis[(9Z,12Z)-9,12-octadecadienoyloxy]-5,11-dioxido-17-oxo-4,6,10,12,16-pentaoxa-5lambda~5~,11lambda~5~-diphosphatetratriaconta-25,28-dien-1-yl (5Z,8Z,11Z,14Z)-5 ,8,11,14-icosatetraenoate	SYN3	Mono Progeni	5.46338e-07	0.0102451
1718706	SDC2	CD14 Mono	5.46986e-07	0.0089421
SM(d42:2)	SMYD3	CD8 T cells	5.48157e-07	0.0122121
Istamycin B1	JSRP1	Mature B	5.48231e-07	0.00727888
(2R,14R,25Z,28Z)-5,8,11-Trihydroxy-2,14-bis[(9Z,12Z)-9,12-octadecadienoyloxy]-5,11-dioxido-17-oxo-4,6,10,12,16-pentaoxa-5lambda~5~,11lambda~5~-diphosphatetratriaconta-25,28-dien-1-yl (5Z,8Z,11Z,14Z)-5 ,8,11,14-icosatetraenoate	ME1	MEGA	5.49292e-07	0.0145333
SM(d40:1) M + CH3COOH	BNC2	CD16 Mono	5.4968e-07	0.0144723
(2R,14R,25Z,28Z)-5,8,11-Trihydroxy-2,14-bis[(9Z,12Z)-9,12-octadecadienoyloxy]-5,11-dioxido-17-oxo-4,6,10,12,16-pentaoxa-5lambda~5~,11lambda~5~-diphosphatetratriaconta-25,28-dien-1-yl (5Z,8Z,11Z,14Z)-5 ,8,11,14-icosatetraenoate	SETBP1	pDC	5.50117e-07	0.00729325
SM(d40:1) M + CH3COOH	RAG1	CD8 T cells	5.50261e-07	0.0122121
(2R)-3-[(Hydroxy{[(1s,3R)-2,3,4,5,6-pentahydroxycyclohexyl]oxy}phosphoryl)oxy]-1,2-propanediyl dioctadecanoate	HIPK3	CD14 Mono	5.5027e-07	0.0089421
PC(38:4)>PC(18:0_20:4)_M+CH3COOH	POU2AF1	pDC	5.50321e-07	0.00729325
tolimidone	AC007319.1	CD14 Mono	5.50703e-07	0.0089421
.	TFRC	CD14 Mono	5.50978e-07	0.0089421
PI(38:4)>PI(18:0_20:4)	AL078590.2	CD16 Mono	5.54918e-07	0.0144723
(2R)-3-[(Hydroxy{[(1s,3R)-2,3,4,5,6-pentahydroxycyclohexyl]oxy}phosphoryl)oxy]-1,2-propanediyl dioctadecanoate	P2RY14	Naive CD4+ T	5.55203e-07	0.00644282
HEPES	FOXC1	pDC	5.55346e-07	0.00729325
Adlupone	TCF4	Naive CD4+ T	5.55979e-07	0.00644282
Phencyclidine	CLVS1	Plasma B	5.5703e-07	0.0163219
Cyclopamine	FOXC1	pDC	5.57036e-07	0.00729325
Leukotriene B4	SEMA5A	pDC	5.57165e-07	0.00729325
N-tetracosanoylsphinganine	LRRC4C	HSPC	5.57266e-07	0.0170694
PE(38:4)>PE(16:0_22:4)	AC079793.1	Mature B	5.57333e-07	0.00735006
Cer(d34:0) M + CH3COOH	BUB1B	CD14 Mono	5.57436e-07	0.00897336
2-Quinolinecarboxylic acid	CARMN	MSC	5.60238e-07	0.0110401
(S)-(-)-tetrahydropalmatine	PTMA	Trans B cells	5.60779e-07	0.0115453
22:3-Glc-Campesterol	TLR2	MSC	5.62935e-07	0.0110401
1-[(2R,5S,9R)-9-Bromo-6,10,10-trimethylspiro[4.5]dec-6-en-2-yl]ethanone	FOXC1	pDC	5.63012e-07	0.00729325
SM(d41:1) M + CH3COOH	SLC8A1.AS1	pDC	5.63025e-07	0.00729325
PI(38:5)>PI(18:1_20:4)	HLA.DPA1	pDC	5.63856e-07	0.00729325
tolimidone	SIK3	pDC	5.64182e-07	0.00729325
PI(38:5)>PI(18:1_20:4)	CYYR1	Naive CD4+ T	5.65256e-07	0.00651201
(all-Z)-20-hydroxy-5,8,11,14-Eicosatetraenoic acid	KIAA1211	MSC	5.65736e-07	0.0110401
Cer(t18:1(6OH)/22:0(2OH))	LINC00299	Mono Progeni	5.66285e-07	0.0103861
PC(38:4)>PC(18:0_20:4)_M+CH3COOH	SIPA1L1	pDC	5.66376e-07	0.00729325
HEPES	CUX2	Plasma B	5.66466e-07	0.0163219
Cyclopamine	CPA3	Trans B cells	5.6659e-07	0.0115453
FA(18:3)	ATAD2	CD8 T cells	5.67045e-07	0.0124397
1-Stearoyl-2-arachidonoylplasmenylcholine	ANKRD30B	Pre B	5.67091e-07	0.0180255
Deferiprone	ZNF521	MSC	5.67986e-07	0.0110401
6-methyltetrahydropterin	AC004053.1	pDC	5.6854e-07	0.00729325
PI(38:4)>PI(18:0_20:4)	AC004053.1	pDC	5.68667e-07	0.00729325
(2R)-1-[(Hydroxy{[(1s,3R)-2,3,4,5,6-pentahydroxycyclohexyl]oxy}phosphoryl)oxy]-3-(stearoyloxy)-2-propanyl (4Z,7Z,10Z,13Z,16Z)-4,7,10,13,16-docosapentaenoate	AC004053.1	pDC	5.68667e-07	0.00729325
(all-Z)-20-hydroxy-5,8,11,14-Eicosatetraenoic acid	AC004053.1	pDC	5.69235e-07	0.00729325
PE(40:6)>PE(18:0_22:6)	ZNF804A	Mono Progeni	5.69313e-07	0.0103861
SM(d42:2)	THSD7B	Mature B	5.69525e-07	0.00743105
SM(d42:2)	AC008014.1	Mono Progeni	5.69679e-07	0.0103861
anacardic acid	AC004053.1	pDC	5.69726e-07	0.00729325
anacardic acid	IGLC6	Plasma B	5.69741e-07	0.0163219
SM(d40:1) M + CH3COOH	BAALC	Trans B cells	5.70191e-07	0.0115453
SM(d42:2)	CLIC4	Mature B	5.71037e-07	0.00743105
PE(34:1)>PE(16:0_18:1)	SDC2	MEGA	5.71241e-07	0.014907
Piptamine	VPREB1	Pre B	5.71804e-07	0.0180255
(all-Z)-20-hydroxy-5,8,11,14-Eicosatetraenoic acid	EYA1	MSC	5.71892e-07	0.0110401
D-(-)-3-Phosphoglyceric acid	C1R	NK	5.72107e-07	0.0216279
SM(d42:2)	AC020651.2	HSPC	5.72451e-07	0.0170694
PI(38:4)>PI(18:0_20:4)	LINC00923	CD8 T cells	5.7326e-07	0.0124397
Cer(d34:0) M + CH3COOH	STIL	CD16 Mono	5.73609e-07	0.0144723
PI(38:4)>PI(18:0_20:4)	SDC2	Trans B cells	5.74691e-07	0.0115453
(6R)-L-erythro-6,7-dihydrobiopterin	DMD	Naive CD4+ T	5.76553e-07	0.0065535
SM(d42:2)	ZNF385D.AS2	HSPC	5.76668e-07	0.0170694
PLK	MARCKS	Naive CD4+ T	5.77628e-07	0.0065535
PC(38:4)>PC(18:0_20:4)_M+CH3COOH	IGHV3.74	Pro B	5.77993e-07	0.0172008
1718706	RABGEF1	Mono Progeni	5.78647e-07	0.0104528
1718706	LINGO2	pDC	5.78653e-07	0.00734109
Cyclopamine	ADAM12	Pro B	5.79581e-07	0.0172008
2-Quinolinecarboxylic acid	AP000282.1	MSC	5.80116e-07	0.0110401
PC(36:2)>PC(18:1/18:1) M + CH3COOH	MGLL	Naive CD4+ T	5.80233e-07	0.0065535
PI(38:4)>PI(18:0_20:4)	FPR3	pDC	5.81059e-07	0.00734109
tolimidone	BX284613.2	HSPC	5.81211e-07	0.0170694
Cyclopamine	GPR88	HSPC	5.81419e-07	0.0170694
Cer(d34:0) M + CH3COOH	HLA.DPA1	MSC	5.81979e-07	0.0110401
Cer(m18:1(4E)/24:1(15Z))	PLAUR	Macrophage	5.82734e-07	0.0216975
22:3-Glc-Campesterol	AP001341.1	Pro B	5.83245e-07	0.0172008
SM(d42:2)	AC008569.1	Naive CD4+ T	5.8338e-07	0.0065535
Siphonaxanthin ester/ Siphonaxanthin dodecenoate/ (Siphonein)	AXL	CD16 Mono	5.83569e-07	0.0144723
Cer(d34:0) M + CH3COOH	NLGN4X	Plasma B	5.84216e-07	0.0163219
anacardic acid	F2RL3	Plasma B	5.8496e-07	0.0163219
LMPK12010210	CTSG	MSC	5.85457e-07	0.0110401
Deoxyshikonin	CD14	Naive CD4+ T	5.8549e-07	0.0065535
SM(d42:2)	AC093916.1	CD14 Mono	5.85666e-07	0.00935177
FA(18:3)	DAPK1	Pre B	5.8709e-07	0.0182181
(2S)-2-(Palmitoyloxy)-3-(pentadecanoyloxy)propyl (4Z,7Z,10Z,13Z,16Z)-4,7,10,13,16-docosapentaenoate	FCRL5	MSC	5.87145e-07	0.0110401
SM(d42:2)	LINC02211	Trans B cells	5.87156e-07	0.0115453
MFCD01318772	PLCB4	Trans B cells	5.88645e-07	0.0115453
SM(d40:1) M + CH3COOH	STOX2	Trans B cells	5.89919e-07	0.0115453
SM(d42:2)	LINC00640	CD8 T cells	5.90548e-07	0.0126486
Biotin l-Sulfoxide	MXRA8	Naive CD4+ T	5.91165e-07	0.00657963
L-Pyroglutamic acid	DAAM2	Plasma B	5.92067e-07	0.0163219
FA(18:3)	DMD	Macrophage	5.92157e-07	0.0216975
Cyclopamine	SEPT6	Mature B	5.92415e-07	0.00754834
Gabapentin	TBC1D9	MSC	5.92593e-07	0.0110401
TG(58:8) M + NH3	ODC1	MSC	5.93549e-07	0.0110401
Cyclopamine	DAAM2	pDC	5.96115e-07	0.00745638
PE(34:1)>PE(16:0_18:1)	FCER1A	MEGA	5.96281e-07	0.0149586
SM(d42:2)	PARD3	Mature B	5.96707e-07	0.00754834
S-(2-Hydroxyethyl)glutathione	NIBAN3	Mature B	5.9673e-07	0.00754834
PC(38:4)>PC(18:0_20:4)_M+CH3COOH	LINC00486	pDC	5.97899e-07	0.00745638
ODA	NIBAN3	HSPC	5.98959e-07	0.0173258
SM(d34:2)	AC243829.2	MSC	5.99121e-07	0.0110401
PE(38:4)>PE(16:0_22:4)	AC104248.1	Pre B	5.99768e-07	0.0183252
Cer(d34:0) M + CH3COOH	LINC02432	Plasma B	5.99829e-07	0.0163219
SM(d42:2)	LINC01122	Naive CD4+ T	6.01199e-07	0.00665372
2-Quinolinecarboxylic acid	EDA	Mature B	6.01264e-07	0.00754834
PC(38:5)	ABCA6	Plasma B	6.01334e-07	0.0163219
ODA	LINC00640	CD8 T cells	6.0188e-07	0.0126486
SM(d42:2)	AC011893.1	CD8 T cells	6.02314e-07	0.0126486
PE(38:4)>PE(16:0_22:4)	TOX2	Mature B	6.02323e-07	0.00754834
1-(1Z-octadecenyl)-2-linoleoyl-sn-glycero-3-phosphoethanolamine	GRB10	cDC	6.02977e-07	0.0233203
PC(36:4)>PC(16:0_20:4) M + CH3COOH	TEX14	Mature B	6.03099e-07	0.00754834
(2R,14R,25Z)-5,8,11-Trihydroxy-2-[(5Z,8Z,11Z,14Z)-5,8,11,14-icosatetraenoyloxy]-14-[(9Z)-9-octadecenoyloxy]-5,11-dioxido-17-oxo-4,6,10,12,16-pentaoxa-5lambda~5~,11lambda~5~-diphosphatetratriacont-25-e n-1-yl (5Z,8Z,11Z,14Z)-5,8,11,14-icosatetraenoate	BACH2	MEGA	6.03429e-07	0.0149586
1,4-Dihydroxy-2-naphthoic acid	DTNA	CD16 Mono	6.04258e-07	0.0144723
Methyl (2E)-5-(5-methyl-2-thienyl)-2-penten-4-ynoate	DTNA	CD16 Mono	6.04258e-07	0.0144723
SM(d42:2)	TMEM132C	CD16 Mono	6.04381e-07	0.0144723
(2R)-3-[(Hydroxy{[(1s,3R)-2,3,4,5,6-pentahydroxycyclohexyl]oxy}phosphoryl)oxy]-1,2-propanediyl dioctadecanoate	CCDC88A	CD14 Mono	6.04578e-07	0.00943929
PC(P-18:1(9Z)/22:2(13Z,16Z))	AC011287.1	CD14 Mono	6.06511e-07	0.00943929
Lotaustralin	IGHV3.23	NK	6.08152e-07	0.0217334
tolimidone	AP000820.2	Mono Progeni	6.08432e-07	0.0108909
PI(18:4(6Z,9Z,12Z,15Z)/22:4(7Z,10Z,13Z,16Z))	HSP90B1	MEGA	6.09327e-07	0.0149586
N-acetyl-beta-D-glucosaminylamine	IFIT3	cDC	6.10823e-07	0.0233203
(2R)-3-[(Hydroxy{[(1s,3R)-2,3,4,5,6-pentahydroxycyclohexyl]oxy}phosphoryl)oxy]-1,2-propanediyl dioctadecanoate	QKI	Naive CD4+ T	6.10841e-07	0.00672266
Citicoline	LINC02160	MSC	6.12545e-07	0.0110401
1-stearoyl-2-(8Z,11Z,14Z-icosatrienoyl)-sn-glycero-3-phosphoserine	HIST1H3G	CD14 Mono	6.12787e-07	0.00943929
PC(38:4)>PC(18:0_20:4)_M+CH3COOH	AC012447.1	pDC	6.13472e-07	0.00760155
1718706	BTBD9	CD14 Mono	6.1358e-07	0.00943929
PC(38:4)	CD22	CD8 T cells	6.13712e-07	0.0127508
Bengamide F'	RPLP0	Pro B	6.14567e-07	0.0172008
(2R)-1-[(Hydroxy{[(1s,3R)-2,3,4,5,6-pentahydroxycyclohexyl]oxy}phosphoryl)oxy]-3-(stearoyloxy)-2-propanyl (4Z,7Z,10Z,13Z,16Z)-4,7,10,13,16-docosapentaenoate	CD86	MEGA	6.14951e-07	0.0149586
15S-hydroxyeicosatrienoic acid	AC083837.1	CD14 Mono	6.14984e-07	0.00943929
Cer(d34:0) M + CH3COOH	PTCHD4	NK	6.16785e-07	0.0217334
SM(d41:1) M + CH3COOH	AC011893.1	cDC	6.16955e-07	0.0233203
PE(32:0)>PE(16:0_16:0)	HLA.DRB5	Macrophage	6.17284e-07	0.0221994
SM(d42:2)	ANKUB1	pDC	6.17733e-07	0.00760559
PE(32:0)>PE(16:0_16:0)	SEMA3C	MEGA	6.17878e-07	0.0149586
PI(38:5)>PI(18:1_20:4)	HMGB1	Mature B	6.18117e-07	0.00768734
PC(O-38:4)	TSBP1.AS1	MSC	6.19187e-07	0.0110401
Miglitol	ID3	MEGA	6.21029e-07	0.0149586
Cer(d34:0) M + CH3COOH	IGHD	MSC	6.21067e-07	0.0110401
(2R,14R,25Z,28Z)-5,8,11-Trihydroxy-2,14-bis[(9Z,12Z)-9,12-octadecadienoyloxy]-5,11-dioxido-17-oxo-4,6,10,12,16-pentaoxa-5lambda~5~,11lambda~5~-diphosphatetratriaconta-25,28-dien-1-yl (5Z,8Z,11Z,14Z)-5 ,8,11,14-icosatetraenoate	CABLES1	CD14 Mono	6.218e-07	0.00947049
PG(19:0/22:0)	PLEKHG1	Naive CD4+ T	6.21838e-07	0.00680567
Lotaustralin	GPR88	Mono Progeni	6.21909e-07	0.0110319
PI(38:5)>PI(18:1_20:4)	FTL	pDC	6.2238e-07	0.0076143
PI(38:4)>PI(18:0_20:4)	CIT	NK	6.2257e-07	0.0217334
Levonorgestrel	SOCS2	MSC	6.22768e-07	0.0110401
SM(d42:2)	PTPRK	Mature B	6.2292e-07	0.00769835
His-Leu	SDC2	Trans B cells	6.26013e-07	0.0115453
afegostat	ID3	MEGA	6.28181e-07	0.0149586
SM(d42:2)	TEX14	CD14 Mono	6.28247e-07	0.00949564
MFCD22416941	AC090409.1	Mono Progeni	6.28306e-07	0.0110458
(2S)-2-Amino-8-hydroxyoctanoic acid	IGLV1.44	NK	6.2834e-07	0.0217334
Levonorgestrel	HIST1H1B	CD16 Mono	6.30115e-07	0.0144723
PC(38:4)>PC(18:0_20:4)_M+CH3COOH	BCAS3	pDC	6.3083e-07	0.00766914
tolimidone	IGKC	Naive CD4+ T	6.31006e-07	0.00686785
(2R,14R,25Z,28Z)-5,8,11-Trihydroxy-2,14-bis[(9Z,12Z)-9,12-octadecadienoyloxy]-5,11-dioxido-17-oxo-4,6,10,12,16-pentaoxa-5lambda~5~,11lambda~5~-diphosphatetratriaconta-25,28-dien-1-yl (5Z,8Z,11Z,14Z)-5 ,8,11,14-icosatetraenoate	KIF4A	Pro B	6.31123e-07	0.0172008
PLK	S100B	CD8 T cells	6.31569e-07	0.0129837
PE(O-38:5)>PE(O-16:1/22:4)	AXL	CD16 Mono	6.3178e-07	0.0144723
(7Z,19R,31R,38Z,41Z,44Z,47Z)-19-[(9Z)-9-Hexadecenoyloxy]-22,25,28-trihydroxy-22,28-dioxido-16,34-dioxo-17,21,23,27,29,33-hexaoxa-22lambda~5~,28lambda~5~-diphosphatripentaconta-7,38,41,44,47-pentaen-31 -yl (4Z,7Z,10Z,13Z,16Z,19Z)-4,7,10,13,16,19-docosahexaenoate	RRP12	cDC	6.33177e-07	0.0233203
PI(38:4)>PI(18:0_20:4)	AP000820.2	cDC	6.33183e-07	0.0233203
SM(d42:2)	NUPR1	Naive CD4+ T	6.34516e-07	0.00686811
Linoleyl carnitine	AC090409.1	Mono Progeni	6.34588e-07	0.0110576
SM(d42:2)	AC020651.2	CD14 Mono	6.35429e-07	0.00953144
LPC(18:1)>LPC(18:1/0:0)_and_LPC(0:0/18:1)	CADM1	Macrophage	6.36501e-07	0.0224743
Hydroxyhexanoycarnitine	SPC25	MSC	6.36544e-07	0.0110401
D-(-)-3-Phosphoglyceric acid	NR2F1	MEGA	6.3675e-07	0.0149754
laurilsulfate	TUBB3	Pro B	6.36956e-07	0.0172008
(2R)-1-[(Hydroxy{[(2R,3R,5S,6R)-2,3,4,5,6-pentahydroxycyclohexyl]oxy}phosphoryl)oxy]-3-(palmitoyloxy)-2-propanyl (9Z,12Z)-9,12-octadecadienoate	AC093865.1	Pre B	6.37915e-07	0.0190551
PE(38:4)>PE(16:0_22:4)	TMEM131L	NK	6.38308e-07	0.0217334
tolimidone	P2RY14	HSPC	6.39381e-07	0.018227
SM(d42:2)	BMPER	Mature B	6.39531e-07	0.00785425
SM(d42:2)	AC112206.2	pDC	6.42195e-07	0.00775738
(2R)-3-[(Hydroxy{[(1s,3R)-2,3,4,5,6-pentahydroxycyclohexyl]oxy}phosphoryl)oxy]-1,2-propanediyl dioctadecanoate	ST8SIA6	NK	6.42533e-07	0.0217334
TG(50:5) M + NH3	LINC02227	Naive CD4+ T	6.42645e-07	0.00691809
Edaravone	HBB	Pre B	6.42845e-07	0.0190551
Cer(d34:0) M + CH3COOH	IGLV1.51	pDC	6.47097e-07	0.00775738
2-Quinolinecarboxylic acid	E2F2	MSC	6.47245e-07	0.0110401
Ceramide (d18:1/22:0)	TUBA1B	CD16 Mono	6.47903e-07	0.0144723
tolimidone	BICC1	Mono Progeni	6.47913e-07	0.0111907
PG(19:0/22:0)	STON2	Trans B cells	6.4862e-07	0.0115453
(2R)-3-[(Hydroxy{[(1s,3R)-2,3,4,5,6-pentahydroxycyclohexyl]oxy}phosphoryl)oxy]-1,2-propanediyl dioctadecanoate	KHDRBS2	pDC	6.50127e-07	0.00775738
(S)-(-)-tetrahydropalmatine	ANKUB1	CD14 Mono	6.50257e-07	0.00961323
PE(P-20:0/22:4(7Z,10Z,13Z,16Z))	PRKG1	CD14 Mono	6.50592e-07	0.00961323
3-(Octadecyloxy)-2-[(9Z)-9-tetradecenoyloxy]propyl docosanoate	MXRA8	Naive CD4+ T	6.52119e-07	0.00698192
PI(38:4)>PI(18:0_20:4)	CNGA4	CD16 Mono	6.56431e-07	0.0144723
(2R)-1-[(Hydroxy{[(1s,3R)-2,3,4,5,6-pentahydroxycyclohexyl]oxy}phosphoryl)oxy]-3-(stearoyloxy)-2-propanyl (4Z,7Z,10Z,13Z,16Z)-4,7,10,13,16-docosapentaenoate	AC073114.1	MEGA	6.581e-07	0.0150952
Cyclopamine	GYPA	Naive CD4+ T	6.58526e-07	0.00701241
tolimidone	SOX6	Pre B	6.59573e-07	0.0191411
PI(38:5)>PI(18:1_20:4)	KIFC1	MEGA	6.61356e-07	0.0150952
His-Leu	AC098617.1	Pro B	6.6141e-07	0.0172008
PI(38:4)>PI(18:0_20:4)	TTK	NK	6.61624e-07	0.0217754
(2R)-3-[(Hydroxy{[(1s,3R)-2,3,4,5,6-pentahydroxycyclohexyl]oxy}phosphoryl)oxy]-1,2-propanediyl dioctadecanoate	AC018742.1	HSPC	6.61797e-07	0.0185965
PC(O-38:4)	ID4	MSC	6.62128e-07	0.0110401
TG(58:5) M + NH3	STK32B	CD16 Mono	6.63869e-07	0.0144723
SM(d42:2)	AL512603.2	Trans B cells	6.6413e-07	0.0115453
LYSINOALANINE, (S,R)-	MPDZ	MSC	6.64903e-07	0.0110401
FA(18:3)	ZNF385D	Pre B	6.65022e-07	0.0191411
4-Pyridoxic acid	PTX3	pDC	6.65092e-07	0.00784128
SM(d42:2)	ETV6	Mature B	6.65535e-07	0.00812283
(2R)-1-[(Hydroxy{[(1s,3R)-2,3,4,5,6-pentahydroxycyclohexyl]oxy}phosphoryl)oxy]-3-(stearoyloxy)-2-propanyl (4Z,7Z,10Z,13Z,16Z)-4,7,10,13,16-docosapentaenoate	HGF	MEGA	6.65616e-07	0.0150952
FA(18:3)	SYCP2L	CD16 Mono	6.65896e-07	0.0144723
anacardic acid	CCL14	CD14 Mono	6.66285e-07	0.00971394
(2R)-1-[(Hydroxy{[(1s,3R)-2,3,4,5,6-pentahydroxycyclohexyl]oxy}phosphoryl)oxy]-3-(stearoyloxy)-2-propanyl (4Z,7Z,10Z,13Z,16Z)-4,7,10,13,16-docosapentaenoate	SULF1	pDC	6.66296e-07	0.00784128
tolimidone	TGFBR3	Naive CD4+ T	6.66673e-07	0.00705816
Phencyclidine	TCL1A	Trans B cells	6.67188e-07	0.0115453
Xanthosine	AC007569.1	CD14 Mono	6.6722e-07	0.00971394
SM(d42:2)	PKIB	CD8 T cells	6.67583e-07	0.0135811
SM(d42:2)	SGO1.AS1	Pro B	6.67974e-07	0.0172008
PI(38:4)>PI(18:0_20:4)	PDE3A	pDC	6.69439e-07	0.00784128
Cer(d34:0) M + CH3COOH	CLEC12A	MSC	6.69671e-07	0.0110401
(2R)-3-[(Hydroxy{[(1s,3R)-2,3,4,5,6-pentahydroxycyclohexyl]oxy}phosphoryl)oxy]-1,2-propanediyl dioctadecanoate	RXFP1	Naive CD4+ T	6.69988e-07	0.00705816
SM(d42:2)	C8orf37.AS1	CD16 Mono	6.72924e-07	0.0144723
Etoglucid	PGF	CD16 Mono	6.73981e-07	0.0144723
(2R,14R,25Z,28Z)-5,8,11-Trihydroxy-2,14-bis[(9Z,12Z)-9,12-octadecadienoyloxy]-5,11-dioxido-17-oxo-4,6,10,12,16-pentaoxa-5lambda~5~,11lambda~5~-diphosphatetratriaconta-25,28-dien-1-yl (5Z,8Z,11Z,14Z)-5 ,8,11,14-icosatetraenoate	CCDC200	pDC	6.74495e-07	0.00784128
Myristyl sulfate	CA8	Plasma B	6.74531e-07	0.0178162
Phencyclidine	ZNF804A	Trans B cells	6.74835e-07	0.0115453
1D-myo-Inositol 1,2-cyclic phosphate	PDZRN4	Plasma B	6.7514e-07	0.0178162
(2R)-3-[(Hydroxy{[(2R,3R,5S,6R)-2,3,4,5,6-pentahydroxycyclohexyl]oxy}phosphoryl)oxy]-1,2-propanediyl (9Z,9'Z,12'Z)bis(-9,12-octadecadienoate)	GALNT17	CD16 Mono	6.75146e-07	0.0144723
SM(d42:2)	MIR3681HG	Naive CD4+ T	6.75915e-07	0.00708273
Cyclopamine	GAS5	CD14 Mono	6.75916e-07	0.00973755
PC(38:4)>PC(18:0_20:4)_M+CH3COOH	IGHV1.46	Pro B	6.776e-07	0.0172008
Ceramide (d18:1/22:0)	CKB	CD16 Mono	6.78134e-07	0.0144723
YU0650000	ENPP1	Macrophage	6.78693e-07	0.0235361
SM(d41:1) M + CH3COOH	SIGLEC6	Pro B	6.7887e-07	0.0172008
TG(58:8) M + NH3	AC064834.1	MSC	6.79173e-07	0.0110401
PE(36:2)>PE(18:2_18:0)	GLIS3	MSC	6.82165e-07	0.0110401
SM(d41:2) M + CH3COOH	CDC25C	CD16 Mono	6.8226e-07	0.0144723
PE(40:7)	AC034195.1	CD14 Mono	6.82428e-07	0.00973755
PE(36:2)>PE(18:1/18:1)	BANK1	MSC	6.83261e-07	0.0110401
(2R)-3-[(Hydroxy{[(1s,3R)-2,3,4,5,6-pentahydroxycyclohexyl]oxy}phosphoryl)oxy]-1,2-propanediyl dioctadecanoate	FTL	CD14 Mono	6.83596e-07	0.00973755
(2R)-3-[(Hydroxy{[(1s,3R)-2,3,4,5,6-pentahydroxycyclohexyl]oxy}phosphoryl)oxy]-1,2-propanediyl dioctadecanoate	ADAMTS9.AS2	pDC	6.85239e-07	0.00784128
SM(d42:2)	CLSPN	pDC	6.85504e-07	0.00784128
PI(38:4)>PI(18:0_20:4)	LINC02211	Plasma B	6.85971e-07	0.017854
SM(d42:2)	CDK14	Mature B	6.86073e-07	0.00832181
PI(38:4)>PI(18:0_20:4)	KIF11	pDC	6.86833e-07	0.00784128
Cer(d41:3) M + CH3COOH	MNDA	Pre B	6.87419e-07	0.019503
SM(d42:2)	BTBD9	NK	6.87645e-07	0.0217754
SM(d34:2)	ABCA8	MEGA	6.88701e-07	0.0153167
LAPPAOL C	CCL3	Trans B cells	6.89429e-07	0.0115453
(2R)-1-[(Hydroxy{[(1s,3R)-2,3,4,5,6-pentahydroxycyclohexyl]oxy}phosphoryl)oxy]-3-(stearoyloxy)-2-propanyl (4Z,7Z,10Z,13Z,16Z)-4,7,10,13,16-docosapentaenoate	SMYD3	pDC	6.89611e-07	0.00784128
Daminozide	ANGPT1	CD16 Mono	6.89887e-07	0.0144723
L-Alanyl-L-glutamine	ANGPT1	CD16 Mono	6.89887e-07	0.0144723
(2R)-3-[(Hydroxy{[(1s,3R)-2,3,4,5,6-pentahydroxycyclohexyl]oxy}phosphoryl)oxy]-1,2-propanediyl dioctadecanoate	MSI2	Naive CD4+ T	6.90947e-07	0.00719203
PC(36:4)>PC(16:0_20:4) M + CH3COOH	AC007389.1	Trans B cells	6.9101e-07	0.0115453
Tetracosyl tetracosanoate	PTX3	MEGA	6.91463e-07	0.0153167
Pulcherriminic acid	PDGFC	MSC	6.91617e-07	0.0110401
TG(58:5) M + NH3	AL390860.1	Pro B	6.92491e-07	0.0172008
Cer(t18:1(6OH)/26:0(2OH))	INHBB	MSC	6.92959e-07	0.0110401
SM(d42:2)	MIR99AHG	Naive CD4+ T	6.93648e-07	0.00719203
HEPES	AP001011.1	Mature B	6.94385e-07	0.00837096
SM(d42:2)	L3MBTL4	Mono Progeni	6.94755e-07	0.0118954
Cer(d34:0) M + CH3COOH	SCN7A	MSC	6.95314e-07	0.0110401
PI(38:4)>PI(18:0_20:4)	CNTN5	pDC	6.95528e-07	0.00786231
Inosinic acid	PTPRS	Trans B cells	6.96244e-07	0.0115453
Inosinic acid	PTPRS	Trans B cells	6.96244e-07	0.0115453
Cer(t18:1(6OH)/26:0(2OH))	AC243829.2	MSC	6.96362e-07	0.0110401
Arabinosylhypoxanthine	COL6A1	HSPC	6.97536e-07	0.0193247
1728928	TSBP1.AS1	MSC	6.97804e-07	0.0110401
(2R)-3-[(Hydroxy{[(1s,3R)-2,3,4,5,6-pentahydroxycyclohexyl]oxy}phosphoryl)oxy]-1,2-propanediyl dioctadecanoate	PLEKHG1	NK	6.98902e-07	0.0217754
HEPES	AC004381.1	Trans B cells	6.99128e-07	0.0115453
PC(38:4)>PC(18:0_20:4)_M+CH3COOH	CNTN1	Pro B	6.99224e-07	0.0172008
PI(38:4)>PI(18:0_20:4)	STON2	NK	6.99513e-07	0.0217754
Cer(d45:1) M + CH3COOH	PTTG1	CD14 Mono	6.99752e-07	0.0098965
Cer(m18:0/24:0)	PRLR	MSC	7.01363e-07	0.0110401
Cer(d41:3) M + CH3COOH	RAB32	Pre B	7.01552e-07	0.0196237
SM(d42:2)	ORC6	Trans B cells	7.01715e-07	0.0115453
Lyso-PAF C-18	SNCA	NK	7.0244e-07	0.0217754
PS(O-20:0/21:0)	BMP3	Pro B	7.03055e-07	0.0172008
(2R,14R,25Z,28Z)-5,8,11-Trihydroxy-2,14-bis[(9Z,12Z)-9,12-octadecadienoyloxy]-5,11-dioxido-17-oxo-4,6,10,12,16-pentaoxa-5lambda~5~,11lambda~5~-diphosphatetratriaconta-25,28-dien-1-yl (5Z,8Z,11Z,14Z)-5 ,8,11,14-icosatetraenoate	AC104123.1	Mature B	7.0376e-07	0.00841725
N-acetyl-beta-D-glucosaminylamine	MXRA8	Naive CD4+ T	7.03794e-07	0.00725902
SM(d42:2)	INHBB	pDC	7.0392e-07	0.00791092
THREONIC ACID, L-	SGMS2	MSC	7.04865e-07	0.0110401
6-Quinolinecarboxylic acid	LINC01876	cDC	7.04907e-07	0.0254811
Hydroxyhexanoycarnitine	MIR100HG	Trans B cells	7.05162e-07	0.0115453
SM(d42:2)	PBX3	CD8 T cells	7.07709e-07	0.014249
tolimidone	AC116362.1	Mono Progeni	7.08547e-07	0.0120037
SM(d42:2)	ITGA2B	Mature B	7.08958e-07	0.00841725
tolimidone	AC098829.1	pDC	7.10123e-07	0.00793449
Cer(m18:0/24:0)	NCAPH	MSC	7.10207e-07	0.0110401
TG(58:5) M + NH3	WDFY4	Naive CD4+ T	7.10754e-07	0.00729263
p-Toluenesulfonic acid	SLC8A1	Plasma B	7.11144e-07	0.0180138
PI(38:4)>PI(18:0_20:4)	FSTL1	NK	7.11541e-07	0.0217754
PC(38:4)	BLNK	MSC	7.12267e-07	0.0110401
PE(O-18:0/17:0)	NLRP3	Mature B	7.12347e-07	0.00841725
(2S)-3-Hydroxy-2-{[13-(3-methyl-5-pentyl-2-furyl)tridecanoyl]oxy}propyl 13-(3,4-dimethyl-5-pentyl-2-furyl)tridecanoate	LINC00114	Pre B	7.12429e-07	0.0196512
TG(56:6)>TG(18:1_18:1_20:4)_and_TG(16:0_18:1_22:5)_and_TG(18:1_18:2_20:3) M + NH3	UHRF1	Macrophage	7.13126e-07	0.0235829
1778635	CD79A	Mono Progeni	7.13437e-07	0.0120037
SM(d34:2)	TRBV28	Pro B	7.15229e-07	0.0172008
SM(d42:2)	IGLV1.51	Mature B	7.15359e-07	0.00841725
(2R,14R,25Z,28Z)-5,8,11-Trihydroxy-2,14-bis[(9Z,12Z)-9,12-octadecadienoyloxy]-5,11-dioxido-17-oxo-4,6,10,12,16-pentaoxa-5lambda~5~,11lambda~5~-diphosphatetratriaconta-25,28-dien-1-yl (5Z,8Z,11Z,14Z)-5 ,8,11,14-icosatetraenoate	IGFBP5	Trans B cells	7.18958e-07	0.0115453
2-Quinolinecarboxylic acid	RTN1	Naive CD4+ T	7.19024e-07	0.00733926
Pivagabine	MAGI3	Plasma B	7.19123e-07	0.0180138
N-(8-{(2R)-2-Hydroxy-3-[methyl(methylsulfonyl)amino]propyl}-8-azabicyclo[3.2.1]oct-3-yl)-1-isopropyl-2-oxo-1,2-dihydro-3-quinolinecarboxamide	LTF	Mono Progeni	7.19366e-07	0.0120037
2-Quinolinecarboxylic acid	AP000282.1	MSC	7.19967e-07	0.0110401
(6Z,9Z,21R,33R,44Z,47Z)-24,27,30-Trihydroxy-24,30-dioxido-18,36-dioxo-33-(palmitoyloxy)-19,23,25,29,31,35-hexaoxa-24lambda~5~,30lambda~5~-diphosphatripentaconta-6,9,44,47-tetraen-21-yl (9Z,12Z)-9,12-o ctadecadienoate	HMGB2	Macrophage	7.2063e-07	0.0235829
MFCD00210535	COL6A3	Mature B	7.20696e-07	0.00841791
SM(d42:2)	AC008568.1	Trans B cells	7.2079e-07	0.0115453
6-Quinolinecarboxylic acid	AP000282.1	MSC	7.21013e-07	0.0110401
PE(34:1)>PE(16:0_18:1)	PARPBP	Plasma B	7.21556e-07	0.0180138
SM(d42:2)	CNTN5	CD8 T cells	7.21818e-07	0.0143848
PC(38:4)>PC(18:0_20:4)_M+CH3COOH	AL157911.1	Trans B cells	7.21982e-07	0.0115453
PE(40:7)	AL589693.1	HSPC	7.22382e-07	0.0193544
PI(38:4)>PI(18:0_20:4)	SEMA5A	MEGA	7.23323e-07	0.0156348
SM(d42:2)	GALNT14	CD16 Mono	7.24565e-07	0.0148973
anacardic acid	EYA1	MSC	7.2565e-07	0.0110401
(2R)-3-[(Hydroxy{[(1s,3R)-2,3,4,5,6-pentahydroxycyclohexyl]oxy}phosphoryl)oxy]-1,2-propanediyl dioctadecanoate	NTRK2	HSPC	7.25784e-07	0.0193544
SM(d42:2)	GRIK4	Naive CD4+ T	7.26397e-07	0.0073763
PIM1(16:0/16:0)	AC073114.1	HSPC	7.28128e-07	0.0193544
1-hexadecanoyl-2-(4Z,7Z,10Z,13Z,16Z,19Z-docosahexaenoyl)-sn-glycero-3-phosphoethanolamine	KCNQ3	Mature B	7.28688e-07	0.00841791
PC(38:4)>PC(18:0_20:4)_M+CH3COOH	MROH9	Pro B	7.29929e-07	0.0172008
PI(38:4)>PI(18:0_20:4)	IGKV2.30	Plasma B	7.30032e-07	0.0180138
PI(38:5)>PI(18:1_20:4)	HLA.DRA	Mature B	7.30119e-07	0.00841791
TG(58:5) M + NH3	PRR11	MEGA	7.30509e-07	0.0156348
Bethanidine	RBPMS	Pre B	7.31197e-07	0.0198926
Cer(m18:0/16:0)	FGF7	Mature B	7.32551e-07	0.00841791
(6R)-L-erythro-6,7-dihydrobiopterin	GEM	CD14 Mono	7.32699e-07	0.0102612
3-[(11Z,14Z)-11,14-Icosadienoyloxy]-2-[(5Z,8Z,11Z,14Z,17Z)-5,8,11,14,17-icosapentaenoyloxy]propyl docosanoate	SYN3	pDC	7.32916e-07	0.00814211
SM(d42:2)	MYO3A	Pro B	7.32963e-07	0.0172008
PE-Cer(d14:1(4E)/20:0)	LINC01500	CD16 Mono	7.332e-07	0.0148973
SM(d32:1) M + CH3COOH	LINC01500	CD16 Mono	7.33821e-07	0.0148973
Am-PE(18:1(9Z)/18:1(9Z))	CD8B	Trans B cells	7.34244e-07	0.0115453
MFCD00210535	APOLD1	MEGA	7.34362e-07	0.0156348
Tetracosyl tetracosanoate	SCARA5	CD8 T cells	7.35139e-07	0.0143927
PC(38:5)	IGLC3	Pro B	7.35155e-07	0.0172008
Sulfosalicylic Acid	HULC	cDC	7.35367e-07	0.0260988
PC(38:4)>PC(18:0_20:4)_M+CH3COOH	FAM160A1	Trans B cells	7.36482e-07	0.0115453
PC(34:2)>PC(16:0_18:2) M + H2CO2	SDC2	CD14 Mono	7.37034e-07	0.0102612
2-Quinolinecarboxylic acid	E2F2	MSC	7.3829e-07	0.0110401
N-tetracosanoylsphinganine	SLC24A3	MEGA	7.38652e-07	0.0156348
PI(38:4)>PI(18:0_20:4)	TSBP1.AS1	pDC	7.40329e-07	0.00817746
SM(d41:1) M + CH3COOH	AL157911.1	Trans B cells	7.4041e-07	0.0115453
Triphenylphosphine oxide	LYZ	Mature B	7.40641e-07	0.00844501
Cyclopamine	IGLV6.57	NK	7.40721e-07	0.0221512
1,4-Dihydroxy-2-naphthoic acid	AUTS2	Macrophage	7.40759e-07	0.0235829
Methyl (2E)-5-(5-methyl-2-thienyl)-2-penten-4-ynoate	AUTS2	Macrophage	7.40759e-07	0.0235829
(R)-dichloroisoproterenol	AUTS2	Macrophage	7.40759e-07	0.0235829
PG(15:0/22:1(11Z))	COTL1	CD14 Mono	7.41867e-07	0.0102612
Cer(d34:0) M + CH3COOH	AC008592.1	MSC	7.43352e-07	0.0110401
anacardic acid	ANGPTL4	Trans B cells	7.44739e-07	0.0115453
2-Quinolinecarboxylic acid	HS3ST2	MSC	7.45121e-07	0.0110401
SM(d42:2)	MED12L	Mature B	7.45722e-07	0.00844501
tolimidone	AL136441.1	NK	7.46799e-07	0.0221512
22:3-Glc-Campesterol	CLEC12A	MSC	7.47856e-07	0.0110401
YU0650000	ANGPTL1	Trans B cells	7.47992e-07	0.0115453
Cer(d42:1)>Cer(d18:1/24:0)	E2F7	Mature B	7.48126e-07	0.00844501
1717212	SLC25A21	MEGA	7.48588e-07	0.0156359
D-(-)-3-Phosphoglyceric acid	IGHG4	CD8 T cells	7.48907e-07	0.0143927
SM(d42:2)	AC018742.1	HSPC	7.49287e-07	0.0194749
PC(36:4)>PC(16:0_20:4) M + CH3COOH	LIX1.AS1	CD14 Mono	7.49742e-07	0.0102612
(2R)-3-[(Hydroxy{[(1s,3R)-2,3,4,5,6-pentahydroxycyclohexyl]oxy}phosphoryl)oxy]-1,2-propanediyl dioctadecanoate	HMGCLL1	pDC	7.50605e-07	0.0081994
(2R,14R,25Z,28Z)-5,8,11-Trihydroxy-2,14-bis[(9Z,12Z)-9,12-octadecadienoyloxy]-5,11-dioxido-17-oxo-4,6,10,12,16-pentaoxa-5lambda~5~,11lambda~5~-diphosphatetratriaconta-25,28-dien-1-yl (5Z,8Z,11Z,14Z)-5 ,8,11,14-icosatetraenoate	DANT2	Mono Progeni	7.50723e-07	0.0124216
SM(d34:1)	UGT3A2	pDC	7.50798e-07	0.0081994
SM(d42:2)	HS3ST2	Mature B	7.521e-07	0.00844501
SM(d42:2)	AL031599.1	HSPC	7.52464e-07	0.0194749
Cer(t18:1(6OH)/24:0)	CENPF	Pro B	7.5398e-07	0.0172008
PE(40:7)	AC120193.1	Trans B cells	7.55289e-07	0.0115453
Cyclopamine	NR2F1.AS1	Pro B	7.57128e-07	0.0172008
(2R,14R,25Z,28Z)-5,8,11-Trihydroxy-2,14-bis[(9Z,12Z)-9,12-octadecadienoyloxy]-5,11-dioxido-17-oxo-4,6,10,12,16-pentaoxa-5lambda~5~,11lambda~5~-diphosphatetratriaconta-25,28-dien-1-yl (5Z,8Z,11Z,14Z)-5 ,8,11,14-icosatetraenoate	AC068633.1	Pro B	7.57229e-07	0.0172008
PI(38:4)>PI(18:0_20:4)	LINC02085	CD14 Mono	7.59003e-07	0.0102612
Vorinostat	SDC2	Trans B cells	7.60835e-07	0.0115453
Gly-Leu	SDC2	Trans B cells	7.60835e-07	0.0115453
L-gamma-Glutamyl-L-leucine	SDC2	Trans B cells	7.60835e-07	0.0115453
Methyl alpha-aspartylphenylalaninate	SDC2	Trans B cells	7.60835e-07	0.0115453
1728928	SDC2	Trans B cells	7.60835e-07	0.0115453
Troxipide	SDC2	Trans B cells	7.60835e-07	0.0115453
Hex2Cer(d42:2)>Hex2Cer(d18:1/24:1)	SDC2	Trans B cells	7.61577e-07	0.0115453
PI(38:5)>PI(18:1_20:4)	RPLP0	Mature B	7.61643e-07	0.00850357
C16 Lactosylceramide (d18:1/16:0)	SDC2	Trans B cells	7.62051e-07	0.0115453
LacCer(d16:0/18:0)	SDC2	Trans B cells	7.62409e-07	0.0115453
PLK	SDC2	Trans B cells	7.62409e-07	0.0115453
lys-leu	SDC2	Trans B cells	7.62409e-07	0.0115453
Alanylclavam	SDC2	Trans B cells	7.62409e-07	0.0115453
Methyl alpha-aspartylphenylalaninate	SDC2	Trans B cells	7.62409e-07	0.0115453
(15Z)-N-[(2S,3R,4E)-1-{[2-Acetamido-2-deoxy-beta-D-galactopyranosyl-(1->3)-alpha-D-galactopyranosyl-(1->4)-beta-D-galactopyranosyl-(1->4)-beta-D-glucopyranosyl]oxy}-3-hydroxy-4-octadecen-2-yl]-15-tetr acosenamide	SDC2	Trans B cells	7.62876e-07	0.0115453
Cer(d34:0) M + CH3COOH	EPGN	MSC	7.63072e-07	0.0110401
Val-Ser	MYOF	MSC	7.64293e-07	0.0110401
(S)-(-)-tetrahydropalmatine	SDC2	CD14 Mono	7.64497e-07	0.0102612
(2R)-1-[(Hydroxy{[(1s,3R)-2,3,4,5,6-pentahydroxycyclohexyl]oxy}phosphoryl)oxy]-3-(stearoyloxy)-2-propanyl (4Z,7Z,10Z,13Z,16Z)-4,7,10,13,16-docosapentaenoate	SYT1	MSC	7.65449e-07	0.0110401
Ceramide (d18:1/22:0)	NRG3	Mono Progeni	7.65519e-07	0.0125609
SM(d42:2)	RAD51B	CD8 T cells	7.65643e-07	0.0143927
PE(40:6)>PE(18:0_22:6)	ZNF331	CD8 T cells	7.65953e-07	0.0143927
PI(38:5)>PI(18:1_20:4)	PALM2.AKAP2	CD14 Mono	7.66228e-07	0.0102612
SM(d42:2)	PTCHD1.AS	CD8 T cells	7.66272e-07	0.0143927
1718706	NRG1	CD8 T cells	7.66433e-07	0.0143927
PE(40:7)	SLC49A4	CD14 Mono	7.67739e-07	0.0102612
SM(d41:2) M + CH3COOH	VPREB3	Pro B	7.67824e-07	0.0172008
SM(d42:2)	RAPGEF4	Naive CD4+ T	7.67837e-07	0.00775712
(2R)-3-[(Hydroxy{[(1s,3R)-2,3,4,5,6-pentahydroxycyclohexyl]oxy}phosphoryl)oxy]-1,2-propanediyl dioctadecanoate	CSF1	Pro B	7.68655e-07	0.0172008
PC(36:4)	TLR2	NK	7.6907e-07	0.0223349
PI(38:4)>PI(18:0_20:4)	CNTN1	cDC	7.70446e-07	0.0268556
Edaravone	AP000282.1	MSC	7.71376e-07	0.0110401
Cer(d42:1)>Cer(d18:1/24:0)	AC108879.1	HSPC	7.71988e-07	0.0197208
PE(40:6)>PE(18:0_22:6)	LONRF3	CD14 Mono	7.72183e-07	0.0102612
LPC(18:1)>LPC(18:1/0:0)_and_LPC(0:0/18:1)	VEGFC	MEGA	7.72741e-07	0.0156359
3beta-hydroxy-4beta-methyl-5alpha-cholest-7-ene-4alpha-carboxylic acid	AL390860.1	Pre B	7.73692e-07	0.0207642
SM(d42:2)	AC004053.1	Mature B	7.74096e-07	0.00854633
PC(38:4)>PC(18:0_20:4)_M+CH3COOH	AC083837.1	Mature B	7.74172e-07	0.00854633
PI(38:4)>PI(18:0_20:4)	SNHG19	CD16 Mono	7.75383e-07	0.0155737
(2R)-3-[(Hydroxy{[(1s,3R)-2,3,4,5,6-pentahydroxycyclohexyl]oxy}phosphoryl)oxy]-1,2-propanediyl dioctadecanoate	ALDH1A3	pDC	7.76017e-07	0.0084046
N-Acetyl-DL-tryptophan	IGHV1.3	NK	7.76162e-07	0.0223349
SM(d42:2)	EMCN	Naive CD4+ T	7.77414e-07	0.00776731
PC(38:4)>PC(18:0_20:4)_M+CH3COOH	SLC8A3	Pro B	7.78043e-07	0.0172008
(2R)-3-[(Hydroxy{[(1s,3R)-2,3,4,5,6-pentahydroxycyclohexyl]oxy}phosphoryl)oxy]-1,2-propanediyl dioctadecanoate	USH2A	pDC	7.78284e-07	0.0084046
(2R)-1-[(Hydroxy{[(1s,3R)-2,3,4,5,6-pentahydroxycyclohexyl]oxy}phosphoryl)oxy]-3-(stearoyloxy)-2-propanyl (4Z,7Z,10Z,13Z,16Z)-4,7,10,13,16-docosapentaenoate	LINC02842	Plasma B	7.78356e-07	0.0187991
SM(d34:1)	AC073114.1	MEGA	7.78694e-07	0.0156359
(S)-(-)-tetrahydropalmatine	RPLP0	Mature B	7.79874e-07	0.00856119
MFCD01318772	BAALC	Trans B cells	7.80342e-07	0.0117121
Cyclopamine	SEPT6	CD14 Mono	7.80862e-07	0.0102639
SM(d42:2)	AC034195.1	Mono Progeni	7.81167e-07	0.0127117
(all-Z)-20-hydroxy-5,8,11,14-Eicosatetraenoic acid	AP000820.2	Plasma B	7.81646e-07	0.0187991
Glu-Met	MXRA8	Naive CD4+ T	7.81849e-07	0.00776731
PI(38:5)>PI(18:1_20:4)	SLC4A10	CD14 Mono	7.8275e-07	0.0102639
omega-linoleoyloxy-Cer(d18:1/32:0)	BEX1	CD8 T cells	7.82753e-07	0.0145592
1-stearoyl-2-(8Z,11Z,14Z-icosatrienoyl)-sn-glycero-3-phosphoserine	PTPRS	Naive CD4+ T	7.82937e-07	0.00776731
Cer(t18:1(6OH)/24:0)	DISC1FP1	HSPC	7.83206e-07	0.0197509
SM(d42:2)	AC022217.3	Naive CD4+ T	7.84616e-07	0.00776731
PI(38:5)>PI(18:1_20:4)	CDK14	pDC	7.85231e-07	0.00843251
TG(52:6) M + NH3	GPC5	Macrophage	7.85511e-07	0.0246042
N-acetyl-beta-D-glucosaminylamine	ANGPT1	CD16 Mono	7.85888e-07	0.0156185
SM(d42:2)	Z93403.1	Mature B	7.87355e-07	0.00859529
SM(d42:2)	AP002075.1	CD8 T cells	7.91277e-07	0.0145789
5'-S-Methyl-5'-thioadenosine	MXRA8	Plasma B	7.91917e-07	0.018808
(2R)-3-[(Hydroxy{[(1s,3R)-2,3,4,5,6-pentahydroxycyclohexyl]oxy}phosphoryl)oxy]-1,2-propanediyl dioctadecanoate	CALCRL	CD14 Mono	7.92942e-07	0.0102764
SM(d42:2)	SH3RF3	MSC	7.92956e-07	0.0110401
anacardic acid	ADGRL2	MSC	7.93932e-07	0.0110401
SM(d42:2)	TPST1	Naive CD4+ T	7.9437e-07	0.00779826
TG(50:2)>TG(16:0_16:1_18:1)_and_TG(14:0_18:1_18:1) M + NH3	BEX1	Mono Progeni	7.94412e-07	0.0128213
SM(d42:2)	MAML3	Naive CD4+ T	7.9566e-07	0.00779826
2,3-Bis[(9Z,12Z)-9,12-octadecadienoyloxy]propyl (9Z,12Z,15Z)-9,12,15-octadecatrienoate	OLFML3	CD14 Mono	7.96036e-07	0.0102764
Edaravone	E2F2	MSC	7.96609e-07	0.0110401
PC(38:4)>PC(18:0_20:4)_M+CH3COOH	CIT	Mature B	7.9687e-07	0.0086511
(all-Z)-20-hydroxy-5,8,11,14-Eicosatetraenoic acid	LINC02446	MSC	7.97615e-07	0.0110401
Cer(d40:2) M + CH3COOH	DOCK3	MSC	7.97876e-07	0.0110401
SM(d42:2)	AP001011.1	Trans B cells	7.9796e-07	0.0117121
Cer(d34:0) M + CH3COOH	ZNF331	pDC	7.98127e-07	0.00852365
PE-Cer(d14:1(4E)/20:0)	HIST1H1B	CD14 Mono	7.99274e-07	0.0102764
TG(58:5) M + NH3	FCER1A	CD16 Mono	8.01324e-07	0.0157594
SM(d42:2)	ADAMTS17	Mono Progeni	8.01908e-07	0.012837
Homo-L-arginine	IFIT3	Macrophage	8.02062e-07	0.0246265
N-tetracosanoylsphinganine	IGLV1.47	HSPC	8.04773e-07	0.0200295
SM(d42:2)	AC108749.1	CD8 T cells	8.05542e-07	0.0146288
Cer(m18:0/24:0)	RNASE2	MSC	8.06596e-07	0.0110401
(2R)-1-[(Hydroxy{[(1s,3R)-2,3,4,5,6-pentahydroxycyclohexyl]oxy}phosphoryl)oxy]-3-(palmitoyloxy)-2-propanyl (10Z,13Z,16Z)-10,13,16-docosatrienoate	C1S	Trans B cells	8.06697e-07	0.0117121
D-ribosylnicotinate	YBX3	MSC	8.07179e-07	0.0110401
PC(38:4)>PC(18:0_20:4)_M+CH3COOH	AC007569.1	Pro B	8.07709e-07	0.0172008
SM(d42:2)	PDE1A	CD14 Mono	8.08075e-07	0.0103225
PC(32:1)	TOX2	Mature B	8.08399e-07	0.00872805
Deoxyshikonin	STON2	cDC	8.08598e-07	0.0276909
(2R,14R,25Z,28Z)-5,8,11-Trihydroxy-2,14-bis[(9Z,12Z)-9,12-octadecadienoyloxy]-5,11-dioxido-17-oxo-4,6,10,12,16-pentaoxa-5lambda~5~,11lambda~5~-diphosphatetratriaconta-25,28-dien-1-yl (5Z,8Z,11Z,14Z)-5 ,8,11,14-icosatetraenoate	HGF	MEGA	8.09737e-07	0.0156359
Piptamine	FANCI	pDC	8.1048e-07	0.00860801
PI(38:4)>PI(18:0_20:4)	SMIM25	Trans B cells	8.10708e-07	0.0117121
PC(36:4) M + Na	CXCL8	Pre B	8.11448e-07	0.0209717
PI(38:5)>PI(18:1_20:4)	DISC1FP1	MEGA	8.12817e-07	0.0156359
SM(d42:2)	GFPT2	Trans B cells	8.12983e-07	0.0117121
PC(34:1)>PC(16:0_18:1) M + H2CO2	XACT	CD8 T cells	8.13279e-07	0.0146288
(2R)-3-[(Hydroxy{[(1s,3R)-2,3,4,5,6-pentahydroxycyclohexyl]oxy}phosphoryl)oxy]-1,2-propanediyl dioctadecanoate	IGHV1.46	Pro B	8.13426e-07	0.0172008
1D-myo-Inositol 1,2-cyclic phosphate	IGLC1	Mono Progeni	8.14607e-07	0.0129352
1-[3,4-dihydroxy-5-(hydroxymethyl)tetrahydrofuran-2-yl]-2-$l^{1}-selanyl-5-(methylaminomethyl)pyrimidin-4-one	USP9Y	MSC	8.14731e-07	0.0110401
Edaravone	FOXO3	Macrophage	8.15193e-07	0.0246265
SM(d42:2)	DPYD	CD8 T cells	8.16458e-07	0.0146288
Cer(d34:0) M + CH3COOH	IGLV5.48	MSC	8.17689e-07	0.0110401
omega-linoleoyloxy-Cer(d18:0/28:0)	PRSS2	Naive CD4+ T	8.19239e-07	0.0079896
1-[(Hydroxy{[(2R,3R,5S,6R)-2,3,4,5,6-pentahydroxycyclohexyl]oxy}phosphoryl)oxy]-3-(palmitoyloxy)-2-propanyl (9Z)-9-octadecenoate	FOXC1	Pre B	8.19754e-07	0.0209717
1718706	HLA.DRA	Mature B	8.20767e-07	0.00880633
PI(38:5)>PI(18:1_20:4)	YAP1	MEGA	8.21631e-07	0.0156359
(2R)-1-[(Hydroxy{[(1s,3R)-2,3,4,5,6-pentahydroxycyclohexyl]oxy}phosphoryl)oxy]-3-(stearoyloxy)-2-propanyl (4Z,7Z,10Z,13Z,16Z)-4,7,10,13,16-docosapentaenoate	LINC02211	Plasma B	8.21724e-07	0.0189566
Cer(t18:1(6OH)/22:0(2OH))	SCN9A	Pre B	8.21796e-07	0.0209717
SM(d42:3)	LMCD1.AS1	MSC	8.22134e-07	0.0110401
PC(36:4)>PC(16:0_20:4) M + H2CO2	XACT	MEGA	8.2338e-07	0.0156359
PE(40:5)>PE(18:1_22:4)	FRMD3	CD14 Mono	8.24405e-07	0.0104636
Cer(m18:1(4E)/24:1(15Z))	HLF	Mature B	8.24613e-07	0.00880633
GLY-MET	LINC02315	HSPC	8.24804e-07	0.0200295
GLY-MET	LINC02315	HSPC	8.24804e-07	0.0200295
(2R)-1-[(Hydroxy{[(1s,3R)-2,3,4,5,6-pentahydroxycyclohexyl]oxy}phosphoryl)oxy]-3-(stearoyloxy)-2-propanyl (4Z,7Z,10Z,13Z,16Z)-4,7,10,13,16-docosapentaenoate	YAP1	MEGA	8.25288e-07	0.0156359
DL-Lysine	KIFC1	CD16 Mono	8.2565e-07	0.0160704
anacardic acid	GJA1	Trans B cells	8.25753e-07	0.0117121
(2R)-1-[(Hydroxy{[(1s,3R)-2,3,4,5,6-pentahydroxycyclohexyl]oxy}phosphoryl)oxy]-3-(stearoyloxy)-2-propanyl (4Z,7Z,10Z,13Z,16Z)-4,7,10,13,16-docosapentaenoate	GJA1	Trans B cells	8.25753e-07	0.0117121
SM(d41:1) M + CH3COOH	CHRDL1	Mono Progeni	8.26142e-07	0.0129546
PC(36:4)>PC(16:0_20:4) M + H2CO2	RETN	Macrophage	8.26808e-07	0.0246265
(all-Z)-20-hydroxy-5,8,11,14-Eicosatetraenoic acid	EPGN	Plasma B	8.26815e-07	0.0189566
PI(38:5)>PI(18:1_20:4)	HGF	MEGA	8.26869e-07	0.0156359
SM(d42:2)	SSBP2	pDC	8.28081e-07	0.00871969
Trifluoroacetic acid	RRM2	Mature B	8.29652e-07	0.00881225
Cyproterone	MXD3	pDC	8.30017e-07	0.00871969
Siphonaxanthin ester/ Siphonaxanthin dodecenoate/ (Siphonein)	LIX1.AS1	CD14 Mono	8.31311e-07	0.010484
(S)-(-)-tetrahydropalmatine	AMPD1	Pre B	8.31547e-07	0.0209717
6-Quinolinecarboxylic acid	LINC00534	Naive CD4+ T	8.3178e-07	0.00807196
(2R)-3-[(Hydroxy{[(1s,3R)-2,3,4,5,6-pentahydroxycyclohexyl]oxy}phosphoryl)oxy]-1,2-propanediyl dioctadecanoate	MB21D2	NK	8.32638e-07	0.0236077
1-(beta-D-Ribofuranosyl)-1,2-dihydropyrimidine	WDFY4	Plasma B	8.33836e-07	0.0189566
thr-arg	MPDZ	MSC	8.33904e-07	0.0111225
1,4-Dihydroxy-2-naphthoic acid	RAG2	MEGA	8.35673e-07	0.0156359
2-Quinolinecarboxylic acid	KIF15	MEGA	8.35694e-07	0.0156359
Cer(d34:0) M + CH3COOH	DAPK1	Plasma B	8.38082e-07	0.0189566
(S)-(-)-tetrahydropalmatine	FABP5	Trans B cells	8.38742e-07	0.0117121
PG(19:0/21:0)	SDC2	Trans B cells	8.38906e-07	0.0117121
2-(acetylamino)-3-(1H-indol-3-yl)propanoic acid	FABP5	Trans B cells	8.40254e-07	0.0117121
29:2(5Z,9Z)(26Me)	RUNX2	Trans B cells	8.40934e-07	0.0117121
PG(19:0/22:0)	NUPR1	Mono Progeni	8.43422e-07	0.0129546
SM(d42:2)	ELL2	Naive CD4+ T	8.43491e-07	0.00812314
PE(O-40:7)>PE(O-18:1/22:6)	CXCL12	Mono Progeni	8.44347e-07	0.0129546
PC(30:0)>PC(14:0_16:0) M + CH3COOH	SDC2	CD14 Mono	8.44592e-07	0.0105841
ODA	PARM1	pDC	8.45234e-07	0.00883156
PE(36:2)>PE(18:1/18:1)	BNC2	Mono Progeni	8.46714e-07	0.0129546
PC(38:4)	PFKFB3	cDC	8.47844e-07	0.0284361
Metformin	NR2F1.AS1	Pro B	8.4791e-07	0.0172008
SM(d42:2)	AC092546.1	Mature B	8.48663e-07	0.00896571
tolimidone	SGCD	Naive CD4+ T	8.49016e-07	0.00812314
(2R)-3-[(Hydroxy{[(1s,3R)-2,3,4,5,6-pentahydroxycyclohexyl]oxy}phosphoryl)oxy]-1,2-propanediyl dioctadecanoate	IGHV3.74	Pro B	8.49696e-07	0.0172008
(2R)-3-[(Hydroxy{[(1s,3R)-2,3,4,5,6-pentahydroxycyclohexyl]oxy}phosphoryl)oxy]-1,2-propanediyl dioctadecanoate	SH3RF1	Mono Progeni	8.49911e-07	0.0129546
SM(d42:2)	ARHGAP24	CD8 T cells	8.50495e-07	0.0147491
SM(d42:2)	RASGEF1B	CD8 T cells	8.51553e-07	0.0147491
(2R)-1-[(Hydroxy{[(1s,3R)-2,3,4,5,6-pentahydroxycyclohexyl]oxy}phosphoryl)oxy]-3-(stearoyloxy)-2-propanyl (4Z,7Z,10Z,13Z,16Z)-4,7,10,13,16-docosapentaenoate	ZNF704	MEGA	8.52281e-07	0.0156359
(2R)-1-[(Hydroxy{[(1s,3R)-2,3,4,5,6-pentahydroxycyclohexyl]oxy}phosphoryl)oxy]-3-(stearoyloxy)-2-propanyl (4Z,7Z,10Z,13Z,16Z)-4,7,10,13,16-docosapentaenoate	E2F7	MEGA	8.52372e-07	0.0156359
omega-linoleoyloxy-Cer(d18:1/34:0)	ENPEP	Pre B	8.52612e-07	0.0209717
Threonylserine	ANGPT1	CD16 Mono	8.52915e-07	0.0163838
PI(38:4)>PI(18:0_20:4)	CLVS1	pDC	8.539e-07	0.0088373
Piptamine	CCNB1	Pre B	8.55178e-07	0.0209717
PE(36:3)>PE(18:1_18:2)	AC007091.1	Mono Progeni	8.55304e-07	0.0129546
(2R)-3-[(Hydroxy{[(1s,3R)-2,3,4,5,6-pentahydroxycyclohexyl]oxy}phosphoryl)oxy]-1,2-propanediyl dioctadecanoate	LYST	CD14 Mono	8.55334e-07	0.0106253
1,4-Dihydroxy-2-naphthoic acid	KLRF1	Macrophage	8.55844e-07	0.0246265
(2R)-3-[(Hydroxy{[(1s,3R)-2,3,4,5,6-pentahydroxycyclohexyl]oxy}phosphoryl)oxy]-1,2-propanediyl dioctadecanoate	FTL	HSPC	8.56179e-07	0.0202554
PE(40:6)	KLRF1	HSPC	8.56912e-07	0.0202554
(2R)-3-[(Hydroxy{[(1s,3R)-2,3,4,5,6-pentahydroxycyclohexyl]oxy}phosphoryl)oxy]-1,2-propanediyl dioctadecanoate	AF165147.1	Naive CD4+ T	8.57426e-07	0.00812314
(2R)-3-[(Hydroxy{[(1s,3R)-2,3,4,5,6-pentahydroxycyclohexyl]oxy}phosphoryl)oxy]-1,2-propanediyl dioctadecanoate	CNTN1	Pro B	8.57885e-07	0.0172008
Methyl bisulfate	SLCO5A1	Trans B cells	8.5804e-07	0.0118644
SM(d42:2)	IGHV1.46	Pro B	8.58586e-07	0.0172008
TG(58:5) M + NH3	PDE1A	CD16 Mono	8.59106e-07	0.0163838
Am-PE(16:0/18:0)	ZNF704	MEGA	8.59468e-07	0.0156359
PE(P-20:0/22:4(7Z,10Z,13Z,16Z))	ARL15	cDC	8.59492e-07	0.0284361
SM(d42:2)	DPYD	Naive CD4+ T	8.5977e-07	0.00812314
PC(36:4)>PC(16:0_20:4) M + CH3COOH	CSF2RA	Pro B	8.60099e-07	0.0172008
[truncated: 24,200 more rows]

## Sheet: Supplementary Data S2
Gene	Cell Type	Number of associated metabolites (0.005 significance level)	Pan-Cell-Type	Cell-Type-Specific
AC007368.1	Naive CD4+ T	108	1	0
AC105402.3	Naive CD4+ T	89	1	0
IGHV4.39	Naive CD4+ T	82	1	0
SMOC1	Naive CD4+ T	76	1	0
OSTN	Naive CD4+ T	67	1	0
AC119674.1	Naive CD4+ T	56	1	0
DACH2	CD8 T cells	152	1	0
AC077690.1	CD8 T cells	136	1	0
MDFI	CD8 T cells	113	1	0
AC104248.1	CD8 T cells	112	1	0
FAT1	CD8 T cells	104	1	0
ZNF804B	CD8 T cells	99	1	0
AC008592.1	CD8 T cells	93	1	0
CDO1	CD8 T cells	71	1	0
AL163541.1	CD8 T cells	65	1	0
GJA1	CD8 T cells	56	1	0
CDH7	CD8 T cells	52	1	0
BMP3	CD8 T cells	52	1	0
PPIC	CD16 Mono	221	1	1
CCDC13.AS1	CD16 Mono	182	1	1
CDH7	CD16 Mono	176	1	0
ADAMTS9.AS2	CD16 Mono	172	1	1
SHBG	CD16 Mono	140	1	0
ALPL	CD16 Mono	138	1	0
CLSTN2	CD16 Mono	130	1	0
AMPD1	CD16 Mono	124	1	0
CNTN1	CD16 Mono	121	1	0
AC091939.1	CD16 Mono	120	1	0
MEIS2	CD16 Mono	107	1	0
AC005580.1	CD16 Mono	93	1	0
CST6	CD16 Mono	91	1	0
KLHL4	CD16 Mono	90	1	0
ALDH1A3	CD16 Mono	83	1	0
AC077690.1	CD16 Mono	73	1	0
BMP3	CD16 Mono	68	1	0
GPR39	Trans B cells	266	1	1
SMOC1	Trans B cells	208	1	1
SDC2	Trans B cells	196	1	1
ADAMTS9.AS2	Trans B cells	195	1	1
ZNF804B	Trans B cells	177	1	0
AC077690.1	Trans B cells	166	1	0
CDH7	Trans B cells	165	1	0
CARMN	Trans B cells	156	1	0
NR2F1.AS1	Trans B cells	155	1	0
CLEC10A	Trans B cells	138	1	0
CST6	Trans B cells	136	1	0
PPIC	Trans B cells	106	1	0
AC008592.1	Trans B cells	102	1	0
AC105402.3	Trans B cells	91	1	0
AC005580.1	Trans B cells	89	1	0
SULF1	Trans B cells	88	1	0
AMPD1	Trans B cells	75	1	0
FAT1	Trans B cells	72	1	0
DACH2	Trans B cells	71	1	0
MDFI	NK	216	1	1
AC105450.1	NK	200	1	1
CDO1	NK	135	1	0
CDH7	NK	109	1	0
AC008592.1	NK	108	1	0
SULF1	NK	106	1	0
AC105402.3	NK	95	1	0
AC119674.1	NK	90	1	0
BMP3	NK	86	1	0
GPR39	NK	72	1	0
ZFHX4	NK	69	1	0
GJA1	NK	68	1	0
TEAD1	NK	61	1	0
SHBG	NK	58	1	0
ZFHX4	Mature B	285	1	1
AC105450.1	Mature B	215	1	1
NR2F1.AS1	Mature B	160	1	0
AC004870.4	Mature B	154	1	0
TPSB2	Mature B	151	1	0
AC020651.2	Mature B	134	1	0
CLEC10A	Mature B	114	1	0
KCNT2	Mature B	107	1	0
GJA1	Mature B	98	1	0
TEAD1	Mature B	95	1	0
AC105402.3	Mature B	86	1	0
OSR2	Mature B	79	1	0
THY1	Mature B	77	1	0
CST6	Mature B	75	1	0
FAT1	Mature B	64	1	0
AC104248.1	CD14 Mono	238	1	1
SMOC1	CD14 Mono	164	1	1
THY1	CD14 Mono	151	1	1
NR2F1.AS1	CD14 Mono	123	1	0
AC007368.1	CD14 Mono	122	1	0
SDC2	CD14 Mono	106	1	0
AC005580.1	CD14 Mono	99	1	0
MDFI	CD14 Mono	97	1	0
CNTN1	CD14 Mono	84	1	0
SHBG	CD14 Mono	80	1	0
ALPL	CD14 Mono	73	1	0
CST6	CD14 Mono	65	1	0
IGLV3.21	CD14 Mono	63	1	0
MEIS2	CD14 Mono	60	1	0
AC008592.1	Mono Progeni	187	1	1
CCDC13.AS1	Mono Progeni	144	1	0
AC091939.1	Mono Progeni	132	1	0
AC073114.1	Mono Progeni	132	1	0
AC004870.4	Mono Progeni	124	1	0
OSTN	Mono Progeni	118	1	0
TPSB2	Mono Progeni	106	1	0
CDO1	Mono Progeni	104	1	0
BMP3	Mono Progeni	102	1	0
AC007368.1	Mono Progeni	98	1	0
SULF1	Mono Progeni	90	1	0
GPR39	Mono Progeni	82	1	0
MEIS2	Mono Progeni	81	1	0
SHBG	Mono Progeni	72	1	0
CARMN	Mono Progeni	62	1	0
TPSB2	Pre B	242	1	1
AC105402.3	Pre B	112	1	0
CLSTN2	Pre B	109	1	0
AMPD1	Pre B	91	1	0
SDC2	Pre B	69	1	0
MEIS2	Pre B	68	1	0
ZFHX4	Pre B	66	1	0
CNTN1	Pre B	57	1	0
NR2F1.AS1	Pre B	54	1	0
AC020651.2	Pre B	54	1	0
MDFI	Pre B	50	1	0
ALDH1A3	Pre B	50	1	0
AC073114.1	Pre B	48	1	0
NR2F1.AS1	HSPC	242	1	1
CDO1	HSPC	169	1	1
GPR39	HSPC	166	1	0
AC091939.1	HSPC	153	1	0
ZFHX4	HSPC	150	1	0
SULF1	HSPC	140	1	0
IGHV4.39	HSPC	111	1	0
AC004870.4	HSPC	103	1	0
OSTN	HSPC	86	1	0
CCDC13.AS1	HSPC	82	1	0
IGLV3.21	HSPC	76	1	0
BMP3	HSPC	72	1	0
CLEC10A	HSPC	64	1	0
CARMN	HSPC	54	1	0
IGHV4.39	Pro B	198	1	1
SMOC1	Pro B	134	1	0
AC073114.1	Pro B	125	1	0
KLHL4	Pro B	117	1	0
IGLV3.21	Pro B	112	1	0
GJA1	Pro B	104	1	0
CDH7	Pro B	92	1	0
SDC2	Pro B	90	1	0
DACH2	Pro B	84	1	0
OSR2	Pro B	82	1	0
ZNF804B	Pro B	79	1	0
CUX2	Plasma B	232	1	1
CLEC10A	Plasma B	119	1	0
ADAMTS9.AS2	Plasma B	64	1	0
BMP3	Plasma B	63	1	0
ALPL	cDC	190	1	1
AC007368.1	cDC	187	1	1
MDFI	cDC	145	1	0
THY1	cDC	129	1	0
IGLV3.21	cDC	114	1	0
OSR2	cDC	93	1	0
CARMN	cDC	88	1	0
SDC2	cDC	84	1	0
MEIS2	cDC	83	1	0
AC020651.2	cDC	52	1	0
AMPD1	MEGA	281	1	1
CARMN	MEGA	262	1	1
GJA1	MEGA	206	1	1
ZFHX4	MEGA	191	1	0
IGHV4.39	MEGA	143	1	0
FAT1	MEGA	136	1	0
AC091939.1	MEGA	123	1	0
CUX2	MEGA	114	1	0
SMOC1	MEGA	104	1	0
KLHL4	MEGA	96	1	0
CST6	MEGA	90	1	0
AC119674.1	MEGA	83	1	0
CCDC13.AS1	pDC	211	1	1
ZNF804B	pDC	162	1	0
SHBG	pDC	140	1	0
TPSB2	pDC	95	1	0
SULF1	pDC	89	1	0
AC077690.1	pDC	89	1	0
DACH2	pDC	89	1	0
KLHL4	pDC	89	1	0
CDO1	pDC	68	1	0
BMP3	pDC	65	1	0
GPR39	pDC	63	1	0
IGHV4.39	pDC	62	1	0
ALPL	pDC	62	1	0
KCNT2	MSC	220	1	1
CARMN	MSC	187	1	0
AL163541.1	MSC	136	1	0
TEAD1	MSC	131	1	0
AC004870.4	MSC	129	1	0
CLEC10A	MSC	85	1	0
MDFI	MSC	81	1	0
AC005580.1	MSC	78	1	0
FAT1	MSC	73	1	0
AC008592.1	Macrophage	205	1	1
ALDH1A3	Macrophage	161	1	0
AC005580.1	Macrophage	158	1	0
OSR2	Macrophage	112	1	0
TPSB2	Macrophage	94	1	0
AC091939.1	Macrophage	93	1	0
DACH2	Macrophage	93	1	0
CLSTN2	Macrophage	93	1	0
AC004870.4	Macrophage	86	1	0
ALPL	Macrophage	79	1	0
AC002072.1	Naive CD4+ T	192	0	1
MXRA8	Naive CD4+ T	187	0	1
APOB	Naive CD4+ T	170	0	1
SCN3A	Naive CD4+ T	156	0	1
CENPU	Naive CD4+ T	152	0	1
CCL2	Naive CD4+ T	150	0	1
GLDN	Naive CD4+ T	144	0	1
SCN7A	Naive CD4+ T	138	0	1
CD1E	Naive CD4+ T	136	0	1
MYC	Naive CD4+ T	135	0	1
EMCN	Naive CD4+ T	134	0	0
AL157911.1	Naive CD4+ T	122	0	0
IGLV2.23	Naive CD4+ T	121	0	0
DCC	Naive CD4+ T	118	0	0
AL592429.2	Naive CD4+ T	113	0	0
IGHV3.53	Naive CD4+ T	112	0	0
LINC02232	Naive CD4+ T	108	0	0
IGHV3.66	Naive CD4+ T	105	0	0
CLEC11A	Naive CD4+ T	104	0	0
LINC02689	Naive CD4+ T	103	0	0
EDNRB	Naive CD4+ T	103	0	0
AL589693.1	Naive CD4+ T	101	0	0
IGHV3.21	Naive CD4+ T	99	0	0
AL117329.1	Naive CD4+ T	98	0	0
BEX1	Naive CD4+ T	96	0	0
AL096799.1	Naive CD4+ T	95	0	0
TNFRSF11B	Naive CD4+ T	94	0	0
SLC7A10	Naive CD4+ T	92	0	0
CLVS1	Naive CD4+ T	91	0	0
PBK	Naive CD4+ T	90	0	0
FIGN	Naive CD4+ T	89	0	0
GRIP1	Naive CD4+ T	89	0	0
LIMCH1	Naive CD4+ T	86	0	0
CDH11	Naive CD4+ T	85	0	0
PRKG1	Naive CD4+ T	82	0	0
SGCD	Naive CD4+ T	81	0	0
AC132807.2	Naive CD4+ T	80	0	0
HIST1H2AC	Naive CD4+ T	78	0	0
IGHV3.48	Naive CD4+ T	74	0	0
MXD3	Naive CD4+ T	74	0	0
SLC7A2	Naive CD4+ T	73	0	0
AC012447.1	Naive CD4+ T	72	0	0
GALNT17	Naive CD4+ T	71	0	0
RBP1	Naive CD4+ T	71	0	0
KIAA0087	Naive CD4+ T	70	0	0
RFX8	Naive CD4+ T	70	0	0
AC021851.2	Naive CD4+ T	69	0	0
IGHV1.18	Naive CD4+ T	69	0	0
AC097375.1	Naive CD4+ T	68	0	0
GPC6	Naive CD4+ T	68	0	0
NR2F2.AS1	Naive CD4+ T	66	0	0
DIAPH3	Naive CD4+ T	66	0	0
ASTL	Naive CD4+ T	65	0	0
AL357873.1	Naive CD4+ T	64	0	0
SLC38A11	Naive CD4+ T	64	0	0
MED12L	Naive CD4+ T	64	0	0
MMRN1	Naive CD4+ T	62	0	0
IGFBP5	Naive CD4+ T	61	0	0
COL3A1	Naive CD4+ T	61	0	0
AC007100.1	Naive CD4+ T	60	0	0
XCL1	Naive CD4+ T	59	0	0
CD38	Naive CD4+ T	59	0	0
GPR176	Naive CD4+ T	58	0	0
PTH1R	Naive CD4+ T	58	0	0
LRMDA	Naive CD4+ T	58	0	0
SH3BP4	Naive CD4+ T	57	0	0
SHTN1	Naive CD4+ T	57	0	0
XACT	Naive CD4+ T	56	0	0
LRP1B	Naive CD4+ T	55	0	0
FMOD	Naive CD4+ T	54	0	0
AC087280.2	Naive CD4+ T	54	0	0
IGKV2.30	Naive CD4+ T	54	0	0
CCN2	Naive CD4+ T	54	0	0
AC126696.1	Naive CD4+ T	53	0	0
XCR1	Naive CD4+ T	53	0	0
NKAIN2	Naive CD4+ T	53	0	0
FER1L6.AS1	Naive CD4+ T	52	0	0
SPDYA	Naive CD4+ T	52	0	0
GSTP1	Naive CD4+ T	52	0	0
DTX1	Naive CD4+ T	52	0	0
CASC9	Naive CD4+ T	51	0	0
RGS7	Naive CD4+ T	51	0	0
IGHGP	Naive CD4+ T	51	0	0
TAFA1	Naive CD4+ T	51	0	0
AP001011.1	Naive CD4+ T	50	0	0
ADGRL4	Naive CD4+ T	50	0	0
IFNG	Naive CD4+ T	50	0	0
PTPRS	Naive CD4+ T	50	0	0
SPOCK3	Naive CD4+ T	50	0	0
C2orf88	Naive CD4+ T	50	0	0
GEM	Naive CD4+ T	49	0	0
DMD	Naive CD4+ T	49	0	0
AC117453.1	Naive CD4+ T	49	0	0
IGKV3.15	Naive CD4+ T	49	0	0
ARNTL2.AS1	CD8 T cells	274	0	1
LINC02456	CD8 T cells	221	0	1
FMOD	CD8 T cells	207	0	1
RXFP1	CD8 T cells	192	0	1
CHRDL1	CD8 T cells	187	0	1
BEX1	CD8 T cells	176	0	1
CYYR1	CD8 T cells	167	0	1
IGLV2.11	CD8 T cells	166	0	1
INHBA	CD8 T cells	165	0	1
VGLL3	CD8 T cells	152	0	1
APOB	CD8 T cells	148	0	0
XACT	CD8 T cells	145	0	0
LINC00114	CD8 T cells	145	0	0
TUBB3	CD8 T cells	144	0	0
LINC02689	CD8 T cells	139	0	0
GRIK4	CD8 T cells	137	0	0
DEFB1	CD8 T cells	136	0	0
ABCA8	CD8 T cells	135	0	0
PDK4	CD8 T cells	130	0	0
CYP7B1	CD8 T cells	130	0	0
SPP1	CD8 T cells	123	0	0
C7	CD8 T cells	122	0	0
IGHV3.53	CD8 T cells	121	0	0
NR2F2	CD8 T cells	121	0	0
RARRES2	CD8 T cells	117	0	0
IGHV1.24	CD8 T cells	113	0	0
CRHBP	CD8 T cells	109	0	0
ZNF385D.AS2	CD8 T cells	108	0	0
CCN2	CD8 T cells	108	0	0
KRT5	CD8 T cells	108	0	0
PTN	CD8 T cells	106	0	0
IGKV3.11	CD8 T cells	105	0	0
Z93403.1	CD8 T cells	104	0	0
KAZN.AS1	CD8 T cells	102	0	0
IGLV7.43	CD8 T cells	101	0	0
CDH11	CD8 T cells	100	0	0
NPY	CD8 T cells	98	0	0
MARK1	CD8 T cells	97	0	0
INHBB	CD8 T cells	95	0	0
FAM13C	CD8 T cells	95	0	0
SLC1A3	CD8 T cells	95	0	0
IGHV4.61	CD8 T cells	94	0	0
FAM111B	CD8 T cells	93	0	0
LINC01266	CD8 T cells	93	0	0
PCDH17	CD8 T cells	92	0	0
AC096577.1	CD8 T cells	92	0	0
GPNMB	CD8 T cells	91	0	0
AC010880.1	CD8 T cells	91	0	0
CDC25C	CD8 T cells	91	0	0
LINC01268	CD8 T cells	89	0	0
ZNF704	CD8 T cells	88	0	0
APOC1	CD8 T cells	86	0	0
MGST1	CD8 T cells	82	0	0
BEST3	CD8 T cells	82	0	0
TCF4.AS1	CD8 T cells	81	0	0
IGLV1.44	CD8 T cells	80	0	0
PRKD1	CD8 T cells	78	0	0
AL136456.1	CD8 T cells	75	0	0
AC004470.1	CD8 T cells	74	0	0
ELL2	CD8 T cells	74	0	0
LINC02842	CD8 T cells	73	0	0
LINC01013	CD8 T cells	73	0	0
ATP1B1	CD8 T cells	72	0	0
CLEC12A	CD8 T cells	72	0	0
CASC9	CD8 T cells	71	0	0
GATA2	CD8 T cells	71	0	0
KCNQ3	CD8 T cells	67	0	0
EFEMP1	CD8 T cells	67	0	0
AL512603.2	CD8 T cells	65	0	0
BMP6	CD8 T cells	63	0	0
TET2	CD8 T cells	62	0	0
SNTG2	CD8 T cells	59	0	0
IGHV2.5	CD8 T cells	58	0	0
AC008569.1	CD8 T cells	58	0	0
FTL	CD8 T cells	58	0	0
CHL1	CD8 T cells	58	0	0
PDE3A	CD8 T cells	56	0	0
SDC1	CD8 T cells	56	0	0
IGHV3.30	CD8 T cells	56	0	0
C19orf33	CD8 T cells	54	0	0
HIF1A	CD8 T cells	54	0	0
TDO2	CD8 T cells	53	0	0
SCN7A	CD8 T cells	53	0	0
EYA2	CD8 T cells	53	0	0
COL3A1	CD8 T cells	53	0	0
ADAMTS9	CD8 T cells	53	0	0
TFRC	CD8 T cells	53	0	0
RAN	CD8 T cells	52	0	0
AP001341.1	CD16 Mono	269	0	1
FPR3	CD16 Mono	193	0	1
IGLC6	CD16 Mono	186	0	1
AL031599.1	CD16 Mono	167	0	1
COL14A1	CD16 Mono	166	0	1
LINC02147	CD16 Mono	162	0	1
IGLV2.8	CD16 Mono	153	0	1
AC093865.1	CD16 Mono	152	0	0
LCN6	CD16 Mono	150	0	0
AC019197.1	CD16 Mono	146	0	0
AVP	CD16 Mono	141	0	0
PDE3A	CD16 Mono	140	0	0
AC002454.1	CD16 Mono	140	0	0
AL589693.1	CD16 Mono	134	0	0
GP9	CD16 Mono	134	0	0
AC147651.1	CD16 Mono	126	0	0
IGLV3.25	CD16 Mono	125	0	0
GNG12	CD16 Mono	121	0	0
MSRB3	CD16 Mono	119	0	0
AC007381.1	CD16 Mono	118	0	0
LINC01781	CD16 Mono	115	0	0
RORB	CD16 Mono	113	0	0
C11orf96	CD16 Mono	107	0	0
ZMAT4	CD16 Mono	106	0	0
CHI3L1	CD16 Mono	106	0	0
TPX2	CD16 Mono	106	0	0
AC106729.1	CD16 Mono	105	0	0
AJ009632.2	CD16 Mono	105	0	0
AP000820.2	CD16 Mono	104	0	0
KLHL14	CD16 Mono	103	0	0
FLRT2	CD16 Mono	102	0	0
VAT1L	CD16 Mono	102	0	0
GALNT17	CD16 Mono	100	0	0
LINC01484	CD16 Mono	99	0	0
ANGPT1	CD16 Mono	97	0	0
FSTL1	CD16 Mono	97	0	0
SLC41A2	CD16 Mono	96	0	0
AXL	CD16 Mono	94	0	0
RILPL2	CD16 Mono	94	0	0
TP63	CD16 Mono	93	0	0
BFSP2	CD16 Mono	91	0	0
CTAG2	CD16 Mono	91	0	0
ADARB2	CD16 Mono	90	0	0
TIMP3	CD16 Mono	90	0	0
FCER1A	CD16 Mono	90	0	0
EBF3	CD16 Mono	89	0	0
AC112206.2	CD16 Mono	89	0	0
AC069410.1	CD16 Mono	88	0	0
TRBV14	CD16 Mono	88	0	0
MROH9	CD16 Mono	88	0	0
SHANK1	CD16 Mono	86	0	0
THSD7B	CD16 Mono	85	0	0
PREX2	CD16 Mono	84	0	0
PRR16	CD16 Mono	84	0	0
ANK2	CD16 Mono	83	0	0
SRPX	CD16 Mono	82	0	0
EMCN	CD16 Mono	82	0	0
IGLC2	CD16 Mono	82	0	0
INHBB	CD16 Mono	81	0	0
RASSF6	CD16 Mono	81	0	0
PARD3B	CD16 Mono	81	0	0
PCLAF	CD16 Mono	81	0	0
GFPT2	CD16 Mono	80	0	0
COL1A2	CD16 Mono	80	0	0
RGS7	CD16 Mono	79	0	0
CLDN5	CD16 Mono	78	0	0
BEX1	CD16 Mono	77	0	0
EFNB2	CD16 Mono	77	0	0
LINC02446	CD16 Mono	77	0	0
MS4A3	CD16 Mono	77	0	0
AP002852.1	CD16 Mono	77	0	0
VCAN	CD16 Mono	76	0	0
AC008568.1	CD16 Mono	75	0	0
LINC01374	CD16 Mono	75	0	0
PEAR1	CD16 Mono	74	0	0
ESAM	CD16 Mono	74	0	0
RAG2	CD16 Mono	72	0	0
ITGA8	CD16 Mono	72	0	0
RTKN2	CD16 Mono	72	0	0
PTPRG	CD16 Mono	72	0	0
NLGN4X	CD16 Mono	71	0	0
A2M	CD16 Mono	68	0	0
AC004053.1	CD16 Mono	67	0	0
S100B	Trans B cells	232	0	1
AL357873.1	Trans B cells	201	0	1
AC096577.1	Trans B cells	191	0	1
HES4	Trans B cells	190	0	1
AL450992.1	Trans B cells	186	0	1
AC004704.1	Trans B cells	185	0	0
MRC1	Trans B cells	185	0	1
NEBL	Trans B cells	174	0	0
DEFA4	Trans B cells	171	0	0
S100Z	Trans B cells	161	0	0
C5orf64	Trans B cells	160	0	0
PRELP	Trans B cells	145	0	0
HTR7	Trans B cells	145	0	0
G0S2	Trans B cells	145	0	0
NTRK2	Trans B cells	144	0	0
EYA1	Trans B cells	142	0	0
MXRA5	Trans B cells	141	0	0
ADGRL4	Trans B cells	141	0	0
ANTXR1	Trans B cells	140	0	0
LINC00640	Trans B cells	137	0	0
AL162414.1	Trans B cells	136	0	0
C1QTNF1	Trans B cells	136	0	0
TRABD2B	Trans B cells	136	0	0
KIAA1211	Trans B cells	136	0	0
CD1E	Trans B cells	132	0	0
CXCL10	Trans B cells	125	0	0
PID1	Trans B cells	123	0	0
PDZRN4	Trans B cells	122	0	0
RANBP17	Trans B cells	122	0	0
RARRES2	Trans B cells	117	0	0
CALN1	Trans B cells	117	0	0
IGHV1.69.2	Trans B cells	116	0	0
AC104088.1	Trans B cells	115	0	0
Z93403.1	Trans B cells	114	0	0
DDR2	Trans B cells	111	0	0
AC018742.1	Trans B cells	110	0	0
SLIT2	Trans B cells	108	0	0
NLGN4X	Trans B cells	108	0	0
LNCAROD	Trans B cells	107	0	0
SVEP1	Trans B cells	106	0	0
CCL2	Trans B cells	105	0	0
EDNRB	Trans B cells	105	0	0
COL19A1	Trans B cells	105	0	0
AC021594.2	Trans B cells	102	0	0
PLEKHS1	Trans B cells	102	0	0
AC068633.1	Trans B cells	102	0	0
TGFBI	Trans B cells	102	0	0
LINC02147	Trans B cells	99	0	0
PRKD1	Trans B cells	99	0	0
LINC02725	Trans B cells	98	0	0
LINC02161	Trans B cells	97	0	0
PREX2	Trans B cells	95	0	0
AL603756.1	Trans B cells	95	0	0
COL6A3	Trans B cells	94	0	0
SOX2.OT	Trans B cells	93	0	0
APOD	Trans B cells	92	0	0
RAB7B	Trans B cells	91	0	0
AL136441.1	Trans B cells	91	0	0
ESCO2	Trans B cells	91	0	0
PTCHD4	Trans B cells	90	0	0
CR1L	Trans B cells	89	0	0
EYA2	Trans B cells	87	0	0
FABP5	Trans B cells	86	0	0
KCNK10	Trans B cells	85	0	0
LAMP3	Trans B cells	84	0	0
SPINK2	Trans B cells	84	0	0
C1QTNF4	Trans B cells	82	0	0
AC109927.1	Trans B cells	79	0	0
SELENBP1	Trans B cells	79	0	0
LINC01876	Trans B cells	77	0	0
C1QC	Trans B cells	77	0	0
SLC41A2	Trans B cells	76	0	0
PEAK1	Trans B cells	75	0	0
AC004053.1	Trans B cells	73	0	0
STARD13	Trans B cells	73	0	0
CDK1	Trans B cells	69	0	0
FER1L6.AS1	Trans B cells	68	0	0
MYL9	Trans B cells	68	0	0
PLAUR	Trans B cells	68	0	0
AL136987.1	Trans B cells	67	0	0
ZNF215	Trans B cells	67	0	0
LINC02456	NK	350	0	1
IGHV3.43	NK	278	0	1
HMGA2	NK	233	0	1
GNG12	NK	169	0	1
NRP1	NK	167	0	1
LINC02345	NK	155	0	1
INHBB	NK	154	0	0
AC124254.2	NK	153	0	1
KIAA1217	NK	151	0	1
AC104809.2	NK	141	0	0
ANGPT1	NK	135	0	0
RAB7B	NK	134	0	0
MND1	NK	133	0	0
CD34	NK	133	0	0
AC097375.1	NK	130	0	0
PDGFA	NK	125	0	0
AC098588.3	NK	124	0	0
NPAS3	NK	121	0	0
HS3ST2	NK	120	0	0
ZC3H12B	NK	115	0	0
TNFAIP6	NK	109	0	0
PPP1R14A	NK	108	0	0
AC008568.1	NK	100	0	0
CD79B	NK	100	0	0
CASC9	NK	98	0	0
IGHV1.69D	NK	98	0	0
AP000820.2	NK	96	0	0
IGKV2.30	NK	96	0	0
DEPDC1B	NK	96	0	0
CXCL2	NK	95	0	0
IGHV1.3	NK	94	0	0
IGFBP5	NK	92	0	0
E2F7	NK	91	0	0
PRELP	NK	89	0	0
CCL2	NK	87	0	0
BFSP2	NK	86	0	0
LRP1B	NK	82	0	0
IGLV3.25	NK	81	0	0
RAPGEF4	NK	81	0	0
LILRB5	NK	80	0	0
HIST1H2AC	NK	78	0	0
CHRDL1	NK	77	0	0
RARRES2	NK	76	0	0
PHEX	NK	76	0	0
BCAT1	NK	75	0	0
MITF	NK	74	0	0
TRAV6	NK	71	0	0
HES4	NK	70	0	0
C1QTNF1	NK	68	0	0
MCM10	NK	68	0	0
RACGAP1	NK	68	0	0
GPAT3	NK	68	0	0
AC090409.1	NK	65	0	0
IGHV3.15	NK	65	0	0
CCL5	NK	65	0	0
AC104123.1	NK	64	0	0
CA8	NK	64	0	0
ID3	NK	63	0	0
IGHV1.18	NK	62	0	0
BTBD9	NK	62	0	0
LGALS2	NK	62	0	0
IGHV3.33	NK	61	0	0
CCDC171	NK	60	0	0
GEM	NK	59	0	0
GATA2	NK	59	0	0
FAR2	NK	59	0	0
SRPX	NK	58	0	0
SLPI	NK	58	0	0
CCDC200	NK	58	0	0
EGFL7	NK	58	0	0
FOLR3	NK	56	0	0
SEMA6D	NK	55	0	0
AC021504.1	NK	54	0	0
VNN1	NK	54	0	0
GPX8	NK	54	0	0
MYO16	NK	54	0	0
PLAGL1	NK	54	0	0
KIAA0087	NK	53	0	0
AC012447.1	NK	53	0	0
NCKAP5	NK	53	0	0
CNGA4	NK	53	0	0
SUCNR1	NK	53	0	0
CTDSPL	NK	53	0	0
AC021594.2	NK	52	0	0
IGLV1.44	NK	52	0	0
CACNA2D3	NK	51	0	0
SLIT2	Mature B	286	0	1
FPR3	Mature B	278	0	1
AL162414.1	Mature B	212	0	1
ARNTL2.AS1	Mature B	204	0	1
PRELID2	Mature B	201	0	1
TDO2	Mature B	186	0	1
THBD	Mature B	177	0	1
CHRDL1	Mature B	173	0	0
RSPO1	Mature B	167	0	1
LINC02232	Mature B	147	0	0
TPSAB1	Mature B	146	0	0
PHACTR1	Mature B	141	0	0
AC097518.2	Mature B	140	0	0
AC004594.1	Mature B	135	0	0
IGHM	Mature B	133	0	0
PCDH18	Mature B	130	0	0
LILRB5	Mature B	126	0	0
MCM10	Mature B	121	0	0
RNF152	Mature B	119	0	0
NR2F1	Mature B	118	0	0
ENAH	Mature B	117	0	0
AL390860.1	Mature B	100	0	0
AJ009632.2	Mature B	99	0	0
AC132807.2	Mature B	96	0	0
EGFR	Mature B	96	0	0
BASP1	Mature B	96	0	0
ANTXR1	Mature B	93	0	0
EGF	Mature B	91	0	0
COL6A3	Mature B	91	0	0
TOX2	Mature B	91	0	0
FGF13	Mature B	91	0	0
ESM1	Mature B	91	0	0
SLC7A2	Mature B	91	0	0
EDNRB	Mature B	90	0	0
ID4	Mature B	90	0	0
RND3	Mature B	89	0	0
AP000676.5	Mature B	88	0	0
MMP2	Mature B	87	0	0
AC004870.3	Mature B	87	0	0
INHBB	Mature B	85	0	0
GPR176	Mature B	83	0	0
XCR1	Mature B	82	0	0
CHODL	Mature B	82	0	0
DEFB1	Mature B	81	0	0
KAZN.AS1	Mature B	79	0	0
GFRA1	Mature B	79	0	0
RNASE1	Mature B	79	0	0
RARRES2	Mature B	78	0	0
SFRP1	Mature B	77	0	0
AP001977.1	Mature B	77	0	0
AP001011.1	Mature B	77	0	0
VNN1	Mature B	77	0	0
CDH11	Mature B	76	0	0
MPDZ	Mature B	76	0	0
CTSV	Mature B	76	0	0
AL589693.1	Mature B	75	0	0
PLSCR4	Mature B	75	0	0
COL5A1	Mature B	74	0	0
AC103770.1	Mature B	73	0	0
DIO2	Mature B	72	0	0
ZNF385D.AS2	Mature B	72	0	0
LIFR	Mature B	71	0	0
KIAA0087	Mature B	70	0	0
HHIP	Mature B	70	0	0
DNAH8	Mature B	70	0	0
SNX9	Mature B	70	0	0
PDGFA	Mature B	69	0	0
DMD	Mature B	68	0	0
AL136441.1	Mature B	67	0	0
AC016168.2	Mature B	67	0	0
SERPINB10	Mature B	67	0	0
FMO2	Mature B	67	0	0
RAB7B	Mature B	66	0	0
IL12A.AS1	Mature B	66	0	0
DYTN	Mature B	66	0	0
PARD3B	Mature B	66	0	0
PLXNA4	Mature B	66	0	0
IGFBP4	Mature B	66	0	0
IFIT3	Mature B	65	0	0
LINC01374	Mature B	64	0	0
AC097375.1	Mature B	63	0	0
MYOF	Mature B	63	0	0
LINC00472	Mature B	62	0	0
ENHO	Mature B	62	0	0
ISLR	Mature B	62	0	0
AP001341.1	CD14 Mono	194	0	1
IGHE	CD14 Mono	192	0	1
AP001825.1	CD14 Mono	165	0	1
ZNF385D.AS2	CD14 Mono	150	0	1
DIO2	CD14 Mono	144	0	1
APOB	CD14 Mono	139	0	1
IGKV1.27	CD14 Mono	137	0	1
FER1L6.AS1	CD14 Mono	128	0	0
SNAP25.AS1	CD14 Mono	124	0	0
SNRNP25	CD14 Mono	117	0	0
AC021504.1	CD14 Mono	114	0	0
TSPAN8	CD14 Mono	108	0	0
AP001977.1	CD14 Mono	107	0	0
CCL4	CD14 Mono	106	0	0
CEMIP	CD14 Mono	104	0	0
IGKV1.8	CD14 Mono	102	0	0
PKIB	CD14 Mono	100	0	0
LIX1.AS1	CD14 Mono	99	0	0
AL136987.1	CD14 Mono	98	0	0
RAB32	CD14 Mono	91	0	0
TNFRSF11B	CD14 Mono	91	0	0
IGLV1.44	CD14 Mono	87	0	0
THSD7A	CD14 Mono	87	0	0
CLVS1	CD14 Mono	84	0	0
AC019197.1	CD14 Mono	84	0	0
DEFA4	CD14 Mono	81	0	0
TNFRSF13B	CD14 Mono	81	0	0
FMO3	CD14 Mono	80	0	0
LINC02161	CD14 Mono	80	0	0
FLRT2	CD14 Mono	78	0	0
AC022217.3	CD14 Mono	77	0	0
CASC15	CD14 Mono	77	0	0
BCL2	CD14 Mono	77	0	0
PCDH17	CD14 Mono	76	0	0
AC011246.1	CD14 Mono	76	0	0
AMOTL2	CD14 Mono	74	0	0
BIRC5	CD14 Mono	73	0	0
HIST1H3D	CD14 Mono	72	0	0
AC034195.1	CD14 Mono	71	0	0
HIST1H3F	CD14 Mono	71	0	0
MARK1	CD14 Mono	69	0	0
AC243829.2	CD14 Mono	69	0	0
RGS6	CD14 Mono	67	0	0
TNFRSF21	CD14 Mono	67	0	0
PPP1R2C	CD14 Mono	66	0	0
CTGF	CD14 Mono	66	0	0
EZH2	CD14 Mono	66	0	0
CDCA8	CD14 Mono	66	0	0
HIST1H4H	CD14 Mono	65	0	0
IGHV3.11	CD14 Mono	64	0	0
IL12A.AS1	CD14 Mono	62	0	0
PTCHD4	CD14 Mono	61	0	0
CCDC26	CD14 Mono	61	0	0
AC068633.1	CD14 Mono	61	0	0
PHLPP1	CD14 Mono	61	0	0
ANKUB1	CD14 Mono	60	0	0
AC010609.1	CD14 Mono	59	0	0
IL1RAP	CD14 Mono	59	0	0
AC087280.2	CD14 Mono	58	0	0
PDZRN3	CD14 Mono	58	0	0
IGHV3.30	CD14 Mono	58	0	0
AC117453.1	CD14 Mono	58	0	0
HTR7	CD14 Mono	57	0	0
PRKG1	CD14 Mono	57	0	0
IL1R1	CD14 Mono	57	0	0
HIST1H1E	CD14 Mono	57	0	0
SLC8A1.AS1	CD14 Mono	57	0	0
SLC49A4	CD14 Mono	57	0	0
COTL1	CD14 Mono	57	0	0
PDE3B	CD14 Mono	56	0	0
ST6GALNAC3	CD14 Mono	56	0	0
LINC02232	CD14 Mono	55	0	0
Z94721.1	CD14 Mono	55	0	0
TUBB3	CD14 Mono	55	0	0
IGHGP	CD14 Mono	55	0	0
LDLR	CD14 Mono	55	0	0
LARGE1	CD14 Mono	54	0	0
SYAP1	CD14 Mono	54	0	0
GEM	CD14 Mono	53	0	0
SNX9	CD14 Mono	53	0	0
FRMD3	CD14 Mono	53	0	0
LRRK1	CD14 Mono	53	0	0
DOCK4	CD14 Mono	52	0	0
AC008569.1	CD14 Mono	52	0	0
ITSN1	CD14 Mono	52	0	0
HIST1H1B	CD14 Mono	52	0	0
RBMS3.AS2	Mono Progeni	333	0	1
LIFR	Mono Progeni	239	0	1
MARK1	Mono Progeni	192	0	1
COL28A1	Mono Progeni	185	0	1
LINC02842	Mono Progeni	171	0	1
AC108749.1	Mono Progeni	165	0	1
MXRA5	Mono Progeni	161	0	0
TDO2	Mono Progeni	159	0	0
AC090409.1	Mono Progeni	158	0	1
AL157895.1	Mono Progeni	153	0	1
NLGN4X	Mono Progeni	152	0	0
TPM2	Mono Progeni	144	0	1
SDC1	Mono Progeni	142	0	0
IGHV1.18	Mono Progeni	127	0	0
LYPD2	Mono Progeni	125	0	0
ABCA8	Mono Progeni	120	0	0
SFRP1	Mono Progeni	118	0	0
ITGA8	Mono Progeni	118	0	0
CCN1	Mono Progeni	116	0	0
IGLV7.46	Mono Progeni	113	0	0
ZNF608	Mono Progeni	113	0	0
AC124254.2	Mono Progeni	111	0	0
NREP	Mono Progeni	111	0	0
IL3RA	Mono Progeni	103	0	0
EPB41L4B	Mono Progeni	100	0	0
ARNTL2.AS1	Mono Progeni	99	0	0
IGLC6	Mono Progeni	99	0	0
AL451048.1	Mono Progeni	96	0	0
IGHV3.33	Mono Progeni	96	0	0
IGHV3.21	Mono Progeni	95	0	0
IDO1	Mono Progeni	95	0	0
FAM30A	Mono Progeni	95	0	0
LINC02109	Mono Progeni	87	0	0
SCN7A	Mono Progeni	87	0	0
RHAG	Mono Progeni	85	0	0
IGLV3.25	Mono Progeni	84	0	0
CD34	Mono Progeni	83	0	0
AL078604.4	Mono Progeni	80	0	0
PCDH9	Mono Progeni	79	0	0
AC120193.1	Mono Progeni	78	0	0
AC098617.1	Mono Progeni	78	0	0
IGKV1.5	Mono Progeni	77	0	0
KCNQ3	Mono Progeni	77	0	0
AC069410.1	Mono Progeni	76	0	0
SLCO2B1	Mono Progeni	76	0	0
AC112770.1	Mono Progeni	76	0	0
AL163932.1	Mono Progeni	75	0	0
AL109930.1	Mono Progeni	75	0	0
ANGPTL4	Mono Progeni	74	0	0
AL365255.1	Mono Progeni	74	0	0
CCL18	Mono Progeni	74	0	0
GGT5	Mono Progeni	73	0	0
STEAP1B	Mono Progeni	73	0	0
Z94721.1	Mono Progeni	72	0	0
AC004870.3	Mono Progeni	72	0	0
EFNB2	Mono Progeni	72	0	0
ZMAT4	Mono Progeni	71	0	0
LINC01226	Mono Progeni	71	0	0
ZNF366	Mono Progeni	69	0	0
IGHV4.59	Mono Progeni	68	0	0
ADAM19	Mono Progeni	68	0	0
SVEP1	Mono Progeni	67	0	0
C5orf64	Mono Progeni	66	0	0
BNC2	Mono Progeni	66	0	0
AP001011.1	Mono Progeni	65	0	0
HIST1H4C	Mono Progeni	65	0	0
TRBV28	Mono Progeni	64	0	0
ITIH5	Mono Progeni	63	0	0
LAMP3	Mono Progeni	63	0	0
MMRN1	Mono Progeni	63	0	0
LINGO2	Mono Progeni	62	0	0
TUBB1	Mono Progeni	62	0	0
LILRB5	Mono Progeni	61	0	0
IGLV1.40	Mono Progeni	61	0	0
FAM13C	Mono Progeni	60	0	0
PLD5	Mono Progeni	60	0	0
AC108879.1	Mono Progeni	59	0	0
MPO	Mono Progeni	59	0	0
SEMA3D	Mono Progeni	58	0	0
CASC15	Mono Progeni	57	0	0
Z93403.1	Mono Progeni	56	0	0
CLEC9A	Mono Progeni	56	0	0
C1QTNF4	Mono Progeni	56	0	0
CLNK	Mono Progeni	56	0	0
DNASE1L3	Mono Progeni	55	0	0
DCN	Pre B	252	0	1
KAZN.AS1	Pre B	215	0	1
AREG	Pre B	139	0	1
GLCCI1	Pre B	138	0	1
GLDN	Pre B	126	0	1
LIFR	Pre B	123	0	0
PEAR1	Pre B	123	0	1
AQP9	Pre B	118	0	0
PKP4	Pre B	115	0	1
PPP1R17	Pre B	114	0	1
MEG3	Pre B	108	0	1
MXRA5	Pre B	105	0	0
NR2F1	Pre B	105	0	0
LY6G6F	Pre B	105	0	0
DNTT	Pre B	105	0	0
ALDH1A1	Pre B	103	0	0
TCF4.AS1	Pre B	102	0	0
LINC02772	Pre B	101	0	0
ABCA6	Pre B	101	0	0
FOLR3	Pre B	98	0	0
ADA	Pre B	98	0	0
CLEC1B	Pre B	96	0	0
IGHV3.43	Pre B	95	0	0
VSIG4	Pre B	91	0	0
IDO2	Pre B	90	0	0
AC093865.1	Pre B	84	0	0
FABP4	Pre B	84	0	0
SHANK1	Pre B	83	0	0
CEBPD	Pre B	80	0	0
MCM6	Pre B	77	0	0
IGLV2.14	Pre B	76	0	0
FMOD	Pre B	74	0	0
LINC02211	Pre B	72	0	0
IGLV3.19	Pre B	70	0	0
SMC2	Pre B	69	0	0
ANTXR1	Pre B	67	0	0
ID4	Pre B	67	0	0
FOXC1	Pre B	66	0	0
PRSS57	Pre B	62	0	0
FCN1	Pre B	62	0	0
IGKV1.8	Pre B	61	0	0
AL132996.1	Pre B	61	0	0
AP000676.5	Pre B	60	0	0
IGHV5.51	Pre B	60	0	0
NR2F2	Pre B	60	0	0
AL031599.1	Pre B	59	0	0
LIX1.AS1	Pre B	59	0	0
PDZRN3	Pre B	59	0	0
DAPK2	Pre B	59	0	0
AL512603.2	Pre B	58	0	0
FBXL7	Pre B	58	0	0
KIAA0087	Pre B	56	0	0
G0S2	Pre B	56	0	0
AC098829.1	Pre B	56	0	0
HIPK3	Pre B	56	0	0
GALNT13	Pre B	54	0	0
C1QB	Pre B	53	0	0
LINC00922	Pre B	53	0	0
LINC01362	Pre B	53	0	0
SEMA6D	Pre B	53	0	0
ARHGAP24	Pre B	52	0	0
SDC1	Pre B	51	0	0
AC079804.3	Pre B	51	0	0
TNFSF13B	Pre B	51	0	0
VEGFC	Pre B	51	0	0
LINC01619	Pre B	50	0	0
VMO1	Pre B	50	0	0
ANGPTL1	Pre B	49	0	0
RHEX	Pre B	49	0	0
ATP1B3	Pre B	49	0	0
LDHA	Pre B	49	0	0
CDH11	Pre B	48	0	0
MGST1	Pre B	48	0	0
POU6F2	Pre B	48	0	0
FRZB	Pre B	48	0	0
AC068413.1	Pre B	47	0	0
NNMT	Pre B	47	0	0
PZP	Pre B	47	0	0
AC073529.1	Pre B	47	0	0
CXCL8	Pre B	47	0	0
DYTN	Pre B	46	0	0
MROH9	Pre B	46	0	0
IGKV1.39	Pre B	46	0	0
TPSAB1	Pre B	45	0	0
SNAP25.AS1	Pre B	44	0	0
SLC4A10	Pre B	44	0	0
CXCL10	Pre B	44	0	0
LAMA4	HSPC	210	0	1
MARK1	HSPC	188	0	1
LINC01484	HSPC	187	0	1
FAM13C	HSPC	167	0	1
SATB2	HSPC	166	0	1
MXRA5	HSPC	159	0	0
AL442163.1	HSPC	159	0	1
MARCKS	HSPC	157	0	1
SPARCL1	HSPC	157	0	1
RNF152	HSPC	154	0	0
KCNK13	HSPC	150	0	0
NRG3	HSPC	150	0	0
IGHV1.3	HSPC	147	0	0
IGLV7.46	HSPC	146	0	0
TDO2	HSPC	141	0	0
IGKV4.1	HSPC	133	0	0
AC092957.1	HSPC	129	0	0
CD5L	HSPC	125	0	0
IGKV1.16	HSPC	122	0	0
DCLK1	HSPC	118	0	0
PLEKHS1	HSPC	116	0	0
VAT1L	HSPC	114	0	0
VGLL3	HSPC	112	0	0
FPR3	HSPC	103	0	0
HMOX1	HSPC	99	0	0
ID4	HSPC	98	0	0
LPL	HSPC	95	0	0
CACNA2D1	HSPC	93	0	0
SH3RF3	HSPC	92	0	0
NEBL	HSPC	91	0	0
IGHV4.34	HSPC	91	0	0
LINC02315	HSPC	86	0	0
BMPER	HSPC	86	0	0
FNDC1	HSPC	86	0	0
CASC9	HSPC	80	0	0
CDK14	HSPC	80	0	0
FAM20A	HSPC	80	0	0
CRIP1	HSPC	79	0	0
AC004470.1	HSPC	77	0	0
AP001011.1	HSPC	76	0	0
IGKV1.27	HSPC	76	0	0
H2AFY	HSPC	76	0	0
LY6G6F	HSPC	73	0	0
GLDN	HSPC	72	0	0
SVEP1	HSPC	72	0	0
DTHD1	HSPC	71	0	0
C5orf64	HSPC	69	0	0
HSP90AA1	HSPC	69	0	0
FOLR3	HSPC	68	0	0
CD8B	HSPC	68	0	0
BMP5	HSPC	68	0	0
AC104041.1	HSPC	67	0	0
LINC02085	HSPC	67	0	0
COL1A1	HSPC	65	0	0
IGLV4.69	HSPC	64	0	0
GALNT14	HSPC	63	0	0
ABHD5	HSPC	63	0	0
IGHV2.5	HSPC	62	0	0
IGLV1.40	HSPC	62	0	0
AL035446.2	HSPC	62	0	0
LBP	HSPC	62	0	0
AMOTL2	HSPC	61	0	0
TEX14	HSPC	59	0	0
AL451048.1	HSPC	59	0	0
FER1L6.AS1	HSPC	57	0	0
IGLV1.44	HSPC	56	0	0
CTNNA3	HSPC	56	0	0
AC061958.1	HSPC	56	0	0
AC104123.1	HSPC	56	0	0
DCN	HSPC	55	0	0
LNCAROD	HSPC	55	0	0
AC092546.1	HSPC	55	0	0
IGHV3.66	HSPC	55	0	0
IFIT1	HSPC	54	0	0
USH2A	HSPC	54	0	0
FAM30A	HSPC	54	0	0
NOTCH3	HSPC	54	0	0
IL1R2	HSPC	53	0	0
DEFA3	HSPC	52	0	0
DEFB1	HSPC	52	0	0
TMEM108	HSPC	52	0	0
NRCAM	HSPC	52	0	0
TXN	HSPC	52	0	0
AC112482.2	HSPC	52	0	0
AC079793.1	HSPC	51	0	0
LINC02161	HSPC	51	0	0
BEX1	Pro B	236	0	1
EPHA6	Pro B	222	0	1
ADGRL2	Pro B	204	0	1
INHBA	Pro B	181	0	1
FBLN1	Pro B	174	0	1
MEIKIN	Pro B	173	0	1
AC139720.1	Pro B	172	0	1
LINC00640	Pro B	171	0	1
PRSS2	Pro B	169	0	1
LGMN	Pro B	155	0	0
EMID1	Pro B	151	0	0
ITGBL1	Pro B	148	0	0
TMEM108	Pro B	148	0	0
LINC02725	Pro B	147	0	0
ITIH5	Pro B	146	0	0
MT1G	Pro B	141	0	0
CADPS2	Pro B	140	0	0
AC112206.2	Pro B	134	0	0
C1R	Pro B	131	0	0
CLEC7A	Pro B	131	0	0
CD5L	Pro B	130	0	0
VCAN	Pro B	130	0	0
PDZRN4	Pro B	127	0	0
PLD1	Pro B	127	0	0
AL096854.1	Pro B	127	0	0
IGF1	Pro B	127	0	0
PDE3A	Pro B	126	0	0
PACSIN1	Pro B	123	0	0
EBF3	Pro B	122	0	0
PDE1C	Pro B	121	0	0
RAB7B	Pro B	116	0	0
LINC01170	Pro B	115	0	0
PCDH17	Pro B	114	0	0
XCR1	Pro B	112	0	0
LINC02772	Pro B	112	0	0
CCN1	Pro B	112	0	0
AC116362.1	Pro B	111	0	0
ENOX1	Pro B	111	0	0
AC124254.2	Pro B	110	0	0
SLC41A2	Pro B	110	0	0
SCT	Pro B	110	0	0
CCL14	Pro B	109	0	0
ZNF215	Pro B	109	0	0
AC079804.3	Pro B	108	0	0
ACOXL	Pro B	108	0	0
KCNK13	Pro B	107	0	0
ARHGAP6	Pro B	107	0	0
CD86	Pro B	106	0	0
HLF	Pro B	104	0	0
LINC02232	Pro B	103	0	0
SFRP1	Pro B	102	0	0
CPA3	Pro B	101	0	0
C1QB	Pro B	101	0	0
NR2F1	Pro B	100	0	0
FBN1	Pro B	99	0	0
TSKU	Pro B	98	0	0
IGKV1.27	Pro B	95	0	0
ITGB5	Pro B	95	0	0
SLCO2B1	Pro B	94	0	0
LINC01876	Pro B	93	0	0
LINC00534	Pro B	92	0	0
CLIC4	Pro B	91	0	0
SNAP25.AS1	Pro B	90	0	0
CMTM5	Pro B	89	0	0
RXFP1	Pro B	88	0	0
RTN1	Pro B	87	0	0
SEZ6L	Pro B	87	0	0
IGHV1.18	Pro B	86	0	0
FEN1	Pro B	86	0	0
GHR	Pro B	85	0	0
CAVIN2	Pro B	85	0	0
AC098617.1	Pro B	84	0	0
ROR2	Pro B	83	0	0
ZNF385D	Pro B	83	0	0
IGKV3.20	Pro B	82	0	0
MPDZ	Pro B	81	0	0
RNASE3	Pro B	81	0	0
IGKV1.8	Pro B	79	0	0
AC079753.2	Pro B	79	0	0
AC087280.2	Pro B	78	0	0
C7	Pro B	77	0	0
LTF	Pro B	77	0	0
CHRM3	Pro B	77	0	0
CD300E	Pro B	76	0	0
AC068413.1	Pro B	75	0	0
PTCHD1.AS	Pro B	75	0	0
SLC38A11	Pro B	74	0	0
SCAMP5	Pro B	74	0	0
COL19A1	Pro B	73	0	0
APOLD1	Plasma B	221	0	1
PGF	Plasma B	199	0	1
MECOM	Plasma B	187	0	1
AL512380.2	Plasma B	175	0	1
SCARA5	Plasma B	169	0	1
NAV3	Plasma B	167	0	1
FER1L6.AS1	Plasma B	166	0	1
LINC00922	Plasma B	166	0	1
RNF150	Plasma B	161	0	0
GRB10	Plasma B	160	0	0
RGS6	Plasma B	160	0	1
OLFML2B	Plasma B	159	0	0
SLC24A3	Plasma B	156	0	0
LINC02109	Plasma B	155	0	0
AC005699.1	Plasma B	132	0	0
PRICKLE1	Plasma B	130	0	0
LINC02345	Plasma B	110	0	0
PDZRN4	Plasma B	104	0	0
FBLN1	Plasma B	103	0	0
WDFY4	Plasma B	98	0	0
CLEC9A	Plasma B	89	0	0
FCGR3B	Plasma B	89	0	0
AL139020.1	Plasma B	88	0	0
MSR1	Plasma B	87	0	0
CTGF	Plasma B	85	0	0
FCER2	Plasma B	85	0	0
AC004704.1	Plasma B	84	0	0
APBB2	Plasma B	84	0	0
UBE2C	Plasma B	81	0	0
EBF3	Plasma B	77	0	0
ZNF366	Plasma B	77	0	0
ABCA13	Plasma B	77	0	0
LIN7A	Plasma B	76	0	0
SASH1	Plasma B	74	0	0
LGALSL	Plasma B	74	0	0
IL3RA	Plasma B	73	0	0
IL1R2	Plasma B	72	0	0
APOC1	Plasma B	72	0	0
GALNT14	Plasma B	71	0	0
DNTT	Plasma B	69	0	0
IGKV4.1	Plasma B	68	0	0
GPM6B	Plasma B	65	0	0
IGKV1.27	Plasma B	64	0	0
TSKU	Plasma B	64	0	0
SMIM25	Plasma B	64	0	0
SH3BP4	Plasma B	64	0	0
DUT	Plasma B	64	0	0
PRC1	Plasma B	61	0	0
CD72	Plasma B	61	0	0
NPY	Plasma B	60	0	0
NCKAP5	Plasma B	60	0	0
SOCS2	Plasma B	60	0	0
AC079804.3	Plasma B	59	0	0
ENKUR	Plasma B	59	0	0
ZNF730	Plasma B	59	0	0
MIR99AHG	Plasma B	58	0	0
KLRC1	Plasma B	57	0	0
MERTK	Plasma B	57	0	0
RBL1	Plasma B	57	0	0
LINC01013	Plasma B	56	0	0
LRRC26	Plasma B	54	0	0
ZNF608	Plasma B	53	0	0
OSMR	Plasma B	53	0	0
CSTA	Plasma B	53	0	0
GLT1D1	Plasma B	53	0	0
FREM1	Plasma B	52	0	0
THBD	Plasma B	52	0	0
AC099560.1	Plasma B	52	0	0
MCTP1	Plasma B	52	0	0
AC098588.3	Plasma B	51	0	0
NKAIN2	Plasma B	51	0	0
AL132996.1	Plasma B	51	0	0
AC011246.1	Plasma B	50	0	0
PAPPA	Plasma B	50	0	0
MPPED2	Plasma B	50	0	0
EREG	Plasma B	50	0	0
THRB	Plasma B	50	0	0
AQP9	Plasma B	49	0	0
AC120193.1	Plasma B	49	0	0
LINC02842	Plasma B	49	0	0
CAMP	Plasma B	49	0	0
HIST1H2AH	Plasma B	49	0	0
CENPW	Plasma B	49	0	0
C5AR1	Plasma B	49	0	0
CYYR1	Plasma B	48	0	0
ERG	Plasma B	48	0	0
PZP	Plasma B	48	0	0
SYNPO2	Plasma B	48	0	0
MYB	Plasma B	48	0	0
MELK	Plasma B	48	0	0
ANPEP	Plasma B	48	0	0
PLD1	Plasma B	47	0	0
ALDH1A1	Plasma B	47	0	0
TMEM176B	Plasma B	47	0	0
SLC1A3	Plasma B	47	0	0
PRTN3	Plasma B	47	0	0
GNG11	cDC	237	0	1
RND3	cDC	193	0	1
GLRA3	cDC	190	0	1
IGHV2.5	cDC	182	0	1
GALNTL6	cDC	179	0	1
IFIT3	cDC	170	0	1
DNAH14	cDC	170	0	1
TSKU	cDC	157	0	1
CD79B	cDC	152	0	0
TEK	cDC	151	0	0
RAG2	cDC	149	0	0
SSPN	cDC	149	0	0
ERG	cDC	142	0	0
GPR176	cDC	139	0	0
AP000676.5	cDC	136	0	0
OSBPL1A	cDC	136	0	0
KCTD12	cDC	136	0	0
HGF	cDC	132	0	0
LAMA4	cDC	127	0	0
MCM3	cDC	125	0	0
LONRF3	cDC	124	0	0
AQP10	cDC	122	0	0
E2F2	cDC	122	0	0
GALNT13	cDC	118	0	0
TEX41	cDC	117	0	0
AC064834.1	cDC	110	0	0
LBP	cDC	105	0	0
BMP5	cDC	102	0	0
IGKV2.30	cDC	101	0	0
ITGBL1	cDC	100	0	0
ZNF385D.AS2	cDC	98	0	0
ADGRA3	cDC	98	0	0
PCDH17	cDC	97	0	0
CHI3L1	cDC	97	0	0
IGLV10.54	cDC	96	0	0
IL1R1	cDC	95	0	0
MYB	cDC	95	0	0
AC004594.1	cDC	93	0	0
EBF3	cDC	90	0	0
AC007091.1	cDC	89	0	0
AL008633.1	cDC	88	0	0
LRRK1	cDC	88	0	0
RANBP1	cDC	88	0	0
ID4	cDC	87	0	0
GFRA1	cDC	87	0	0
AC021851.2	cDC	77	0	0
FANCI	cDC	77	0	0
AC021504.1	cDC	74	0	0
CACNA2D1	cDC	74	0	0
AL078590.2	cDC	74	0	0
IGLV7.43	cDC	73	0	0
AL355922.1	cDC	71	0	0
MYO3B	cDC	71	0	0
GPX8	cDC	70	0	0
LINC02315	cDC	70	0	0
PPP1R14A	cDC	70	0	0
AL096854.1	cDC	69	0	0
KIRREL1	cDC	69	0	0
DIO2	cDC	68	0	0
TXN	cDC	68	0	0
IGKV1.5	cDC	67	0	0
EDNRB	cDC	66	0	0
IGHV3.33	cDC	66	0	0
IGLV2.8	cDC	65	0	0
SHANK1	cDC	64	0	0
ST6GAL2	cDC	64	0	0
YES1	cDC	64	0	0
LINC02432	cDC	63	0	0
ADAMTS9	cDC	62	0	0
PAPPA	cDC	62	0	0
CD1E	cDC	61	0	0
PF4	cDC	61	0	0
Z94721.1	cDC	60	0	0
MDGA2	cDC	60	0	0
CYP1B1	cDC	60	0	0
TFPI	cDC	60	0	0
TIMP3	cDC	59	0	0
PAICS	cDC	58	0	0
AP001825.1	cDC	57	0	0
KLHL14	cDC	57	0	0
RPS4Y2	cDC	57	0	0
IGHV5.51	cDC	56	0	0
COL28A1	cDC	55	0	0
SLC7A2	cDC	55	0	0
FMOD	cDC	54	0	0
FLRT2	cDC	54	0	0
C1S	cDC	54	0	0
KIT	cDC	54	0	0
NME4	cDC	54	0	0
LINC02109	cDC	53	0	0
AC103770.1	MEGA	244	0	1
SPP1	MEGA	228	0	1
SERPINE1	MEGA	215	0	1
SRPX	MEGA	212	0	1
AC126696.1	MEGA	212	0	1
LINC01091	MEGA	181	0	1
GGT5	MEGA	175	0	0
SIGLEC6	MEGA	173	0	1
AC090125.1	MEGA	166	0	0
NREP	MEGA	165	0	0
CFAP73	MEGA	163	0	0
FMO3	MEGA	163	0	0
TOX2	MEGA	155	0	0
AL136987.1	MEGA	150	0	0
SLC22A3	MEGA	150	0	0
ID3	MEGA	145	0	0
SLPI	MEGA	143	0	0
IFIT1	MEGA	142	0	0
NKAIN3	MEGA	122	0	0
TROAP	MEGA	121	0	0
TF	MEGA	120	0	0
NR6A1	MEGA	119	0	0
DIO2	MEGA	115	0	0
POLA1	MEGA	113	0	0
KCNK10	MEGA	109	0	0
LIN7A	MEGA	109	0	0
AL365255.1	MEGA	106	0	0
MXD3	MEGA	105	0	0
SEMA3D	MEGA	102	0	0
TENM4	MEGA	102	0	0
IFNG.AS1	MEGA	101	0	0
CARMIL1	MEGA	100	0	0
MRC1	MEGA	99	0	0
THSD7A	MEGA	98	0	0
LINC02055	MEGA	98	0	0
IGHV3.7	MEGA	98	0	0
RAB7B	MEGA	97	0	0
C1QB	MEGA	97	0	0
ADAMTSL3	MEGA	97	0	0
THSD7B	MEGA	96	0	0
IGHV1.69D	MEGA	95	0	0
LINC00158	MEGA	94	0	0
DYSF	MEGA	93	0	0
HMOX1	MEGA	92	0	0
COL6A1	MEGA	92	0	0
OSMR	MEGA	92	0	0
CALCRL	MEGA	90	0	0
CADPS2	MEGA	89	0	0
LINC02725	MEGA	89	0	0
AQP9	MEGA	89	0	0
POU6F2	MEGA	89	0	0
IGLV1.51	MEGA	89	0	0
SPOCK1	MEGA	88	0	0
LEF1	MEGA	88	0	0
AP000820.2	MEGA	86	0	0
TSPAN8	MEGA	86	0	0
IGHV1.46	MEGA	86	0	0
AC116362.1	MEGA	85	0	0
RASAL2	MEGA	85	0	0
RBMS3.AS2	MEGA	84	0	0
AC004704.1	MEGA	83	0	0
TRABD2B	MEGA	83	0	0
SCARA5	MEGA	83	0	0
CTNNA3	MEGA	82	0	0
TSHZ2	MEGA	82	0	0
C1QTNF4	MEGA	81	0	0
PTX3	MEGA	81	0	0
HDC	MEGA	80	0	0
AC004381.1	MEGA	80	0	0
AP001347.1	MEGA	80	0	0
IGHG1	MEGA	80	0	0
VPREB3	MEGA	79	0	0
FLRT2	MEGA	78	0	0
CNGA4	MEGA	78	0	0
GPX8	MEGA	75	0	0
LINC01340	MEGA	75	0	0
PTPRD	MEGA	75	0	0
TCL1B	MEGA	74	0	0
NKAIN2	MEGA	74	0	0
MECOM	MEGA	73	0	0
SLC38A11	MEGA	73	0	0
IGKV3.20	MEGA	73	0	0
RNF150	MEGA	72	0	0
AC064834.1	MEGA	72	0	0
PPM1E	MEGA	72	0	0
DPP10	MEGA	72	0	0
COBL	MEGA	72	0	0
EYA1	MEGA	71	0	0
C1QTNF1	pDC	224	0	1
CCNA2	pDC	208	0	1
TMEM163	pDC	187	0	1
HDC	pDC	173	0	1
CD8B	pDC	171	0	1
MAFB	pDC	157	0	1
AC243829.2	pDC	152	0	1
RNF152	pDC	150	0	0
AC004381.1	pDC	146	0	1
AC021504.1	pDC	144	0	0
EPAS1	pDC	136	0	1
AC104088.1	pDC	131	0	0
CD9	pDC	131	0	0
IGHV3.74	pDC	126	0	0
AC064834.1	pDC	125	0	0
HIST1H3B	pDC	120	0	0
RPS4Y2	pDC	118	0	0
TPST1	pDC	118	0	0
CSF1	pDC	107	0	0
GPNMB	pDC	106	0	0
EBF3	pDC	105	0	0
FANCI	pDC	105	0	0
IGLV1.40	pDC	104	0	0
GZMK	pDC	103	0	0
FREM1	pDC	100	0	0
ABCA13	pDC	100	0	0
ARNTL2.AS1	pDC	99	0	0
AP002075.1	pDC	98	0	0
PTPN13	pDC	96	0	0
IGHV5.51	pDC	95	0	0
OLFML2B	pDC	93	0	0
NNMT	pDC	93	0	0
TPSAB1	pDC	92	0	0
MPDZ	pDC	92	0	0
PLIN1	pDC	92	0	0
TMEM108	pDC	88	0	0
IGHV3.30	pDC	88	0	0
DPYSL3	pDC	88	0	0
CHI3L1	pDC	87	0	0
CCDC80	pDC	86	0	0
NKAIN3	pDC	85	0	0
LINC00922	pDC	85	0	0
ZMAT4	pDC	84	0	0
GRIK4	pDC	84	0	0
LINC02147	pDC	83	0	0
PDE3B	pDC	83	0	0
PCAT1	pDC	83	0	0
PPP1R17	pDC	82	0	0
BTNL9	pDC	81	0	0
AP000282.1	pDC	80	0	0
EMCN	pDC	78	0	0
AQP10	pDC	78	0	0
LINC01811	pDC	78	0	0
FOXC1	pDC	77	0	0
CCND1	pDC	77	0	0
AC020916.1	pDC	76	0	0
AL442163.1	pDC	75	0	0
IGLV7.46	pDC	75	0	0
SPTA1	pDC	75	0	0
AL157911.1	pDC	74	0	0
NCAM1	pDC	74	0	0
AC117453.1	pDC	72	0	0
PDGFRA	pDC	72	0	0
NRGN	pDC	72	0	0
GFPT2	pDC	71	0	0
PLK1	pDC	71	0	0
AC007091.1	pDC	69	0	0
DAAM2	pDC	69	0	0
LGALSL	pDC	69	0	0
ANKRD33B	pDC	69	0	0
DYTN	pDC	68	0	0
AC096577.1	pDC	67	0	0
ITGBL1	pDC	67	0	0
PDK4	pDC	67	0	0
DIO2	pDC	66	0	0
AP001825.1	pDC	66	0	0
AL035446.2	pDC	66	0	0
PTX3	pDC	66	0	0
FABP4	pDC	65	0	0
AC010967.1	pDC	64	0	0
F2RL3	pDC	63	0	0
KPNA2	pDC	63	0	0
FMOD	pDC	62	0	0
DEC1	pDC	62	0	0
LINC02160	pDC	62	0	0
PPARG	pDC	62	0	0
CYTL1	pDC	62	0	0
GYPA	MSC	301	0	1
CDH9	MSC	226	0	1
AC093298.2	MSC	212	0	1
DLG2	MSC	204	0	1
PPM1H	MSC	200	0	1
SERPINE1	MSC	198	0	1
PROM1	MSC	195	0	1
LINC02432	MSC	190	0	1
ADGRG6	MSC	173	0	1
LCN2	MSC	167	0	0
HIST1H1A	MSC	155	0	0
MPEG1	MSC	147	0	0
DEFA3	MSC	137	0	0
ATP8B4	MSC	132	0	0
SPOCK1	MSC	131	0	0
LINC01340	MSC	127	0	0
EGF	MSC	123	0	0
SLC35F3	MSC	122	0	0
WARS	MSC	121	0	0
CSF2RA	MSC	113	0	0
APOD	MSC	113	0	0
AC005699.1	MSC	112	0	0
FCRL5	MSC	112	0	0
CENPF	MSC	111	0	0
LRRC4C	MSC	109	0	0
AC104041.1	MSC	106	0	0
PCAT14	MSC	106	0	0
IGHV3.49	MSC	106	0	0
LINC01478	MSC	105	0	0
RUNX2	MSC	105	0	0
GFPT2	MSC	103	0	0
SIGLEC6	MSC	103	0	0
TAFA2	MSC	103	0	0
CENPH	MSC	103	0	0
BCL7A	MSC	102	0	0
SLC4A1	MSC	102	0	0
PAICS	MSC	101	0	0
AL512380.2	MSC	100	0	0
AVP	MSC	98	0	0
C1orf21	MSC	95	0	0
AQP9	MSC	94	0	0
CACNB4	MSC	94	0	0
MND1	MSC	92	0	0
ARHGAP26	MSC	91	0	0
LINC00926	MSC	87	0	0
TSBP1.AS1	MSC	85	0	0
AP001977.1	MSC	84	0	0
ID4	MSC	84	0	0
MEF2C.AS1	MSC	84	0	0
E2F2	MSC	81	0	0
CDC20	MSC	81	0	0
AL513166.1	MSC	81	0	0
TMPRSS15	MSC	80	0	0
LHFPL2	MSC	80	0	0
CACNA2D3	MSC	78	0	0
LINC00996	MSC	78	0	0
LINC02772	MSC	77	0	0
DCC	MSC	77	0	0
COL26A1	MSC	77	0	0
TEC	MSC	76	0	0
AC139720.1	MSC	75	0	0
CEP128	MSC	75	0	0
CA2	MSC	75	0	0
PDE3A	MSC	74	0	0
KIF2C	MSC	74	0	0
MCM3	MSC	72	0	0
SPDYA	MSC	71	0	0
LINC01320	MSC	71	0	0
MYBL2	MSC	71	0	0
FOLR3	MSC	70	0	0
IGLV6.57	MSC	69	0	0
CHODL	MSC	68	0	0
AREG	MSC	68	0	0
SGCZ	MSC	67	0	0
TBXAS1	MSC	67	0	0
ENPP1	MSC	66	0	0
MCM4	MSC	66	0	0
FGD4	MSC	66	0	0
IGHGP	MSC	65	0	0
GPC5	MSC	65	0	0
SIX1	MSC	65	0	0
JARID2	MSC	64	0	0
LINC01857	MSC	64	0	0
AC007569.1	MSC	63	0	0
CEP55	MSC	63	0	0
AC092691.1	MSC	62	0	0
KCNQ5	MSC	62	0	0
ID3	MSC	61	0	0
LYZ	MSC	61	0	0
HHIP	MSC	60	0	0
EYA4	MSC	60	0	0
AC007569.1	Macrophage	246	0	1
FOXP2	Macrophage	240	0	1
CMTM5	Macrophage	220	0	1
CDH9	Macrophage	192	0	1
AL133346.1	Macrophage	188	0	1
DOCK4	Macrophage	178	0	1
HJURP	Macrophage	177	0	1
HRK	Macrophage	171	0	1
TSBP1.AS1	Macrophage	168	0	0
AC092691.1	Macrophage	166	0	0
BACH2	Macrophage	162	0	1
NPY	Macrophage	161	0	0
AC106729.1	Macrophage	151	0	0
MPIG6B	Macrophage	150	0	0
AL355075.4	Macrophage	148	0	0
CD79A	Macrophage	147	0	0
AC004870.3	Macrophage	143	0	0
MGP	Macrophage	143	0	0
MGST1	Macrophage	142	0	0
DGKI	Macrophage	139	0	0
EPHB1	Macrophage	129	0	0
PLPPR3	Macrophage	127	0	0
AC016168.2	Macrophage	126	0	0
HHIP	Macrophage	125	0	0
LRP1B	Macrophage	121	0	0
SDK2	Macrophage	121	0	0
C21orf58	Macrophage	121	0	0
SERPINE1	Macrophage	120	0	0
LINC02694	Macrophage	115	0	0
PPM1E	Macrophage	113	0	0
LINC02446	Macrophage	113	0	0
RAG2	Macrophage	112	0	0
ACY3	Macrophage	112	0	0
PRSS23	Macrophage	111	0	0
FREM1	Macrophage	108	0	0
XCL1	Macrophage	108	0	0
EGFR	Macrophage	107	0	0
MCM10	Macrophage	106	0	0
CHEK1	Macrophage	106	0	0
IGLV2.23	Macrophage	103	0	0
LINC02689	Macrophage	102	0	0
LINC02232	Macrophage	101	0	0
ENKUR	Macrophage	101	0	0
MIR100HG	Macrophage	101	0	0
AC061958.1	Macrophage	100	0	0
IGLV1.47	Macrophage	99	0	0
ARHGAP11B	Macrophage	99	0	0
LINC01515	Macrophage	98	0	0
TRABD2B	Macrophage	97	0	0
FSTL4	Macrophage	97	0	0
PRSS2	Macrophage	96	0	0
TNFRSF13B	Macrophage	96	0	0
CD1E	Macrophage	95	0	0
TPSAB1	Macrophage	95	0	0
LINC01122	Macrophage	94	0	0
AC097375.1	Macrophage	93	0	0
LRRC4C	Macrophage	93	0	0
POU6F2	Macrophage	93	0	0
AKAP6	Macrophage	93	0	0
IFNG.AS1	Macrophage	90	0	0
ID3	Macrophage	89	0	0
GHR	Macrophage	89	0	0
RAPGEF4	Macrophage	89	0	0
CDC42BPA	Macrophage	89	0	0
AC124254.2	Macrophage	86	0	0
AC021594.2	Macrophage	86	0	0
RAPGEF5	Macrophage	86	0	0
PCDH18	Macrophage	86	0	0
AP002075.1	Macrophage	85	0	0
PTH1R	Macrophage	85	0	0
GRB10	Macrophage	84	0	0
LRRC26	Macrophage	84	0	0
KCNK13	Macrophage	83	0	0
IGKV1.5	Macrophage	83	0	0
RACGAP1	Macrophage	83	0	0
COL1A1	Macrophage	82	0	0
PACSIN1	Macrophage	82	0	0
AC093865.1	Macrophage	81	0	0
AC120193.1	Macrophage	81	0	0
EFNB2	Macrophage	81	0	0
ROR2	Macrophage	81	0	0
FERMT2	Macrophage	81	0	0
CAVIN1	Macrophage	80	0	0
BUB1B	Macrophage	80	0	0
COL19A1	Macrophage	79	0	0
LINC02055	Macrophage	79	0	0
SMIM25	Macrophage	79	0	0
AC008569.1	Macrophage	78	0	0
SEMA5A	Macrophage	78	0	0
ESM1	Macrophage	78	0	0

## Sheet: Supplementary Data S3
metabolite name	Cell-type	number of associated genes (0.005 level)	pan-cell-type	cell-type specific
(2R)-3-[(Hydroxy{[(1s,3R)-2,3,4,5,6-pentahydroxycyclohexyl]oxy}phosphoryl)oxy]-1,2-propanediyl dioctadecanoate	Naive CD4+ T	622	1	1
SM(d42:2)	Naive CD4+ T	589	1	1
tolimidone	Naive CD4+ T	463	1	1
FA(18:3)	Naive CD4+ T	415	1	1
HEPES	Naive CD4+ T	400	1	1
(2R,14R,25Z,28Z)-5,8,11-Trihydroxy-2,14-bis[(9Z,12Z)-9,12-octadecadienoyloxy]-5,11-dioxido-17-oxo-4,6,10,12,16-pentaoxa-5lambda~5~,11lambda~5~-diphosphatetratriaconta-25,28-dien-1-yl (5Z,8Z,11Z,14Z)-5_x000D_ ,8,11,14-icosatetraenoate	Naive CD4+ T	399	1	0
PE(38:4)>PE(16:0_22:4)	Naive CD4+ T	378	1	1
PE(O-40:7)>PE(O-18:1/22:6)_and_PE(O-22:7/18:0)	Naive CD4+ T	354	1	1
1718706	Naive CD4+ T	337	1	1
(S)-(-)-tetrahydropalmatine	Naive CD4+ T	332	1	1
PI(38:5)>PI(18:1_20:4)	Naive CD4+ T	315	1	1
PE(40:6)>PE(18:0_22:6)	Naive CD4+ T	273	1	0
PC(38:4)>PC(18:0_20:4)_M+CH3COOH	Naive CD4+ T	273	1	0
PE(36:2)>PE(18:1/18:1)	Naive CD4+ T	264	1	0
TG(58:5) M + NH3	Naive CD4+ T	256	1	0
Cer(d42:1)>Cer(d18:1/24:0)	Naive CD4+ T	254	1	0
PE(40:7)	Naive CD4+ T	249	1	0
PC(38:5)>PC(18:1_20:4) M + CH3COOH	Naive CD4+ T	214	1	0
PI(38:4)>PI(18:0_20:4)	Naive CD4+ T	212	1	0
PC(36:4)>PC(16:0_20:4) M + CH3COOH	Naive CD4+ T	206	1	0
PE(32:0)>PE(16:0_16:0)	Naive CD4+ T	205	1	0
PC(P-18:1(9Z)/22:2(13Z,16Z))	Naive CD4+ T	203	1	0
SM(d34:1)	Naive CD4+ T	202	1	0
PC(36:2)>PC(18:1/18:1) M + CH3COOH	Naive CD4+ T	188	0	0
2-Acetamido-2-deoxy-1-O-{hydroxy[(hydroxy{[(2E,5E,8E,11E,14E,17E,20E,23E,26E,29E)-3,6,9,12,15,18,21,24,27,30,34-undecamethyl-2,5,8,11,14,17,20,23,26,29,33-pentatriacontaundecaen-1-yl]oxy}phosphoryl)ox_x000D_ y]phosphoryl}-alpha-D-galactopyranose	Naive CD4+ T	188	1	0
PE(34:1)>PE(16:0_18:1)	Naive CD4+ T	178	1	0
1872050	Naive CD4+ T	172	0	0
ODA	Naive CD4+ T	171	1	0
6-methyltetrahydropterin	Naive CD4+ T	170	1	0
22:3-Glc-Campesterol	Naive CD4+ T	164	0	0
PE(O-38:5)>PE(O-16:1/22:4)	Naive CD4+ T	161	1	0
HEPES	Naive CD4+ T	158	0	0
YU0650000	Naive CD4+ T	155	1	0
D-(-)-3-Phosphoglyceric acid	Naive CD4+ T	154	1	0
(6R)-L-erythro-6,7-dihydrobiopterin	Naive CD4+ T	152	0	0
2-Quinolinecarboxylic acid	Naive CD4+ T	151	1	0
Glycerol 3-phosphate	Naive CD4+ T	147	0	0
1,4-Dimethyl-5H-pyrido[4,3-b]indol-3-amine	Naive CD4+ T	141	0	0
SM(d40:1) M + CH3COOH	Naive CD4+ T	138	1	0
Edaravone	Naive CD4+ T	136	0	0
6-Quinolinecarboxylic acid	Naive CD4+ T	136	1	0
1717212	Naive CD4+ T	136	1	0
Siphonaxanthin ester/ Siphonaxanthin dodecenoate/ (Siphonein)	Naive CD4+ T	134	1	0
Xanthosine	Naive CD4+ T	127	0	0
(2R)-1-[(Hydroxy{[(2R,3R,5S,6R)-2,3,4,5,6-pentahydroxycyclohexyl]oxy}phosphoryl)oxy]-3-(palmitoyloxy)-2-propanyl (9Z,12Z)-9,12-octadecadienoate	Naive CD4+ T	126	0	0
PS(O-20:0/21:0)	Naive CD4+ T	120	1	0
PC(36:4)	Naive CD4+ T	118	0	0
PE(40:6)	Naive CD4+ T	118	0	0
2-Quinolinecarboxylic acid	Naive CD4+ T	118	1	0
PE(36:3)>PE(18:1_18:2)	Naive CD4+ T	118	1	0
SM(d42:2)	CD8 T cells	547	1	1
(2R)-3-[(Hydroxy{[(1s,3R)-2,3,4,5,6-pentahydroxycyclohexyl]oxy}phosphoryl)oxy]-1,2-propanediyl dioctadecanoate	CD8 T cells	394	1	0
FA(18:3)	CD8 T cells	350	1	1
HEPES	CD8 T cells	283	1	1
PE(38:4)>PE(16:0_22:4)	CD8 T cells	268	1	1
1718706	CD8 T cells	268	1	1
(2R,14R,25Z,28Z)-5,8,11-Trihydroxy-2,14-bis[(9Z,12Z)-9,12-octadecadienoyloxy]-5,11-dioxido-17-oxo-4,6,10,12,16-pentaoxa-5lambda~5~,11lambda~5~-diphosphatetratriaconta-25,28-dien-1-yl (5Z,8Z,11Z,14Z)-5_x000D_ ,8,11,14-icosatetraenoate	CD8 T cells	268	1	0
(S)-(-)-tetrahydropalmatine	CD8 T cells	247	1	1
PC(P-18:1(9Z)/22:2(13Z,16Z))	CD8 T cells	240	1	1
PE(40:6)>PE(18:0_22:6)	CD8 T cells	229	1	1
TG(58:5) M + NH3	CD8 T cells	226	1	0
tolimidone	CD8 T cells	224	1	0
SM(d40:1) M + CH3COOH	CD8 T cells	216	1	0
PE(36:2)>PE(18:1/18:1)	CD8 T cells	191	1	0
PE(40:7)	CD8 T cells	186	1	0
PI(38:5)>PI(18:1_20:4)	CD8 T cells	184	1	0
D-(-)-3-Phosphoglyceric acid	CD8 T cells	184	1	0
PI(38:4)>PI(18:0_20:4)	CD8 T cells	182	1	0
PE(O-40:7)>PE(O-18:1/22:6)_and_PE(O-22:7/18:0)	CD8 T cells	177	1	0
2-Acetamido-2-deoxy-1-O-{hydroxy[(hydroxy{[(2E,5E,8E,11E,14E,17E,20E,23E,26E,29E)-3,6,9,12,15,18,21,24,27,30,34-undecamethyl-2,5,8,11,14,17,20,23,26,29,33-pentatriacontaundecaen-1-yl]oxy}phosphoryl)ox_x000D_ y]phosphoryl}-alpha-D-galactopyranose	CD8 T cells	176	1	1
PE(32:0)>PE(16:0_16:0)	CD8 T cells	173	1	0
PC(36:4)>PC(16:0_20:4) M + CH3COOH	CD8 T cells	165	1	0
2-Quinolinecarboxylic acid	CD8 T cells	163	1	0
MFCD01318772	CD8 T cells	161	0	0
PC(38:4)>PC(18:0_20:4)_M+CH3COOH	CD8 T cells	155	1	0
PE(O-38:5)>PE(O-16:1/22:4)	CD8 T cells	152	1	0
PE(36:3)>PE(18:1_18:2)	CD8 T cells	146	1	0
PC(36:2)>PC(18:1/18:1) M + CH3COOH	CD8 T cells	145	0	0
YU0650000	CD8 T cells	145	1	0
Edaravone	CD8 T cells	145	0	0
N-tetracosanoylsphinganine	CD8 T cells	142	0	0
1,4-Dimethyl-5H-pyrido[4,3-b]indol-3-amine	CD8 T cells	139	0	0
6-Quinolinecarboxylic acid	CD8 T cells	136	1	0
22:3-Glc-Campesterol	CD8 T cells	133	0	0
anacardic acid	CD8 T cells	128	1	0
Cer(d42:1)>Cer(d18:1/24:0)	CD8 T cells	127	1	0
2-Quinolinecarboxylic acid	CD8 T cells	126	1	0
Siphonaxanthin ester/ Siphonaxanthin dodecenoate/ (Siphonein)	CD8 T cells	125	1	0
PE(34:1)>PE(16:0_18:1)	CD8 T cells	122	1	0
ODA	CD8 T cells	121	1	0
PG(19:0/22:0)	CD8 T cells	119	1	0
HEPES	CD8 T cells	118	0	0
6-methyltetrahydropterin	CD8 T cells	118	1	0
(all-Z)-20-hydroxy-5,8,11,14-Eicosatetraenoic acid	CD8 T cells	118	1	0
SM(d40:1)	CD8 T cells	115	1	0
PC(38:5)>PC(18:1_20:4) M + CH3COOH	CD8 T cells	114	1	0
(6R)-L-erythro-6,7-dihydrobiopterin	CD8 T cells	114	0	0
SM(d34:1)	CD8 T cells	113	1	0
TG(58:6) M + NH3	CD8 T cells	112	0	0
(2R)-1-[(Hydroxy{[(2R,3R,5S,6R)-2,3,4,5,6-pentahydroxycyclohexyl]oxy}phosphoryl)oxy]-3-(palmitoyloxy)-2-propanyl stearate	CD8 T cells	110	0	0
SM(d42:2)	CD16 Mono	353	1	0
(2R)-3-[(Hydroxy{[(1s,3R)-2,3,4,5,6-pentahydroxycyclohexyl]oxy}phosphoryl)oxy]-1,2-propanediyl dioctadecanoate	CD16 Mono	310	1	0
PI(38:4)>PI(18:0_20:4)	CD16 Mono	205	1	0
PE(38:4)>PE(16:0_22:4)	CD16 Mono	202	1	0
HEPES	CD16 Mono	201	1	0
tolimidone	CD16 Mono	201	1	0
PC(36:4)>PC(16:0_20:4) M + CH3COOH	CD16 Mono	194	1	1
PE(36:2)>PE(18:1/18:1)	CD16 Mono	184	1	0
TG(58:5) M + NH3	CD16 Mono	183	1	0
FA(18:3)	CD16 Mono	175	1	0
PE(40:6)>PE(18:0_22:6)	CD16 Mono	174	1	0
PE(32:0)>PE(16:0_16:0)	CD16 Mono	174	1	1
6-methyltetrahydropterin	CD16 Mono	170	1	0
1718706	CD16 Mono	168	1	0
anacardic acid	CD16 Mono	162	1	0
(2R,14R,25Z,28Z)-5,8,11-Trihydroxy-2,14-bis[(9Z,12Z)-9,12-octadecadienoyloxy]-5,11-dioxido-17-oxo-4,6,10,12,16-pentaoxa-5lambda~5~,11lambda~5~-diphosphatetratriaconta-25,28-dien-1-yl (5Z,8Z,11Z,14Z)-5_x000D_ ,8,11,14-icosatetraenoate	CD16 Mono	161	1	0
SM(d34:1)	CD16 Mono	156	1	0
PE(40:7)	CD16 Mono	154	1	0
(all-Z)-20-hydroxy-5,8,11,14-Eicosatetraenoic acid	CD16 Mono	144	1	0
Siphonaxanthin ester/ Siphonaxanthin dodecenoate/ (Siphonein)	CD16 Mono	142	1	1
PI(38:5)>PI(18:1_20:4)	CD16 Mono	136	1	0
PG(19:0/22:0)	CD16 Mono	132	1	0
(S)-(-)-tetrahydropalmatine	CD16 Mono	131	1	0
Docosatrienoic acid	CD16 Mono	131	1	0
PC(P-18:1(9Z)/22:2(13Z,16Z))	CD16 Mono	130	1	0
PE(40:6)	CD16 Mono	130	0	0
2-Quinolinecarboxylic acid	CD16 Mono	129	1	0
(2R)-1-[(Hydroxy{[(2R,3R,5S,6R)-2,3,4,5,6-pentahydroxycyclohexyl]oxy}phosphoryl)oxy]-3-(palmitoyloxy)-2-propanyl (9Z,12Z)-9,12-octadecadienoate	CD16 Mono	128	0	0
PE(34:1)>PE(16:0_18:1)	CD16 Mono	124	1	0
PE(O-40:7)>PE(O-18:1/22:6)_and_PE(O-22:7/18:0)	CD16 Mono	121	1	0
TG(58:8) M + NH3	CD16 Mono	121	0	0
TG(58:6) M + NH3	CD16 Mono	121	0	0
SM(d34:1)	CD16 Mono	120	0	1
Ceramide (d18:1/22:0)	CD16 Mono	120	0	1
22:3-Glc-Campesterol	CD16 Mono	118	0	0
(2R)-1-[(Hydroxy{[(1s,3R)-2,3,4,5,6-pentahydroxycyclohexyl]oxy}phosphoryl)oxy]-3-(stearoyloxy)-2-propanyl (4Z,7Z,10Z,13Z,16Z)-4,7,10,13,16-docosapentaenoate	CD16 Mono	118	1	0
PE(O-38:5)>PE(O-16:1/22:4)	CD16 Mono	116	1	0
1717212	CD16 Mono	116	1	0
Cer(d42:1)>Cer(d18:1/24:0)	CD16 Mono	113	1	0
PC(38:5)>PC(18:1_20:4) M + CH3COOH	CD16 Mono	112	1	0
1-octadecanoyl-2-(7Z,10Z,13Z,16Z)-docosatetraenoyl-sn-glycero-3-phosphoethanolamine	CD16 Mono	112	0	0
SM(d34:2)	CD16 Mono	111	0	0
1,4-Dimethyl-5H-pyrido[4,3-b]indol-3-amine	CD16 Mono	110	0	0
D-(-)-3-Phosphoglyceric acid	CD16 Mono	110	1	0
PE(40:4)>PE(18:0_22:4)	CD16 Mono	109	0	0
YU0650000	CD16 Mono	108	1	0
PC(38:4)	CD16 Mono	107	0	0
SM(d34:1)	CD16 Mono	106	0	0
Cer(d34:0) M + CH3COOH	CD16 Mono	105	1	0
N-Acetyl-DL-tryptophan	CD16 Mono	103	0	0
SM(d42:2)	Trans B cells	447	1	1
(2R)-3-[(Hydroxy{[(1s,3R)-2,3,4,5,6-pentahydroxycyclohexyl]oxy}phosphoryl)oxy]-1,2-propanediyl dioctadecanoate	Trans B cells	358	1	0
(2R,14R,25Z,28Z)-5,8,11-Trihydroxy-2,14-bis[(9Z,12Z)-9,12-octadecadienoyloxy]-5,11-dioxido-17-oxo-4,6,10,12,16-pentaoxa-5lambda~5~,11lambda~5~-diphosphatetratriaconta-25,28-dien-1-yl (5Z,8Z,11Z,14Z)-5_x000D_ ,8,11,14-icosatetraenoate	Trans B cells	317	1	0
PI(38:4)>PI(18:0_20:4)	Trans B cells	300	1	1
PC(38:4)>PC(18:0_20:4)_M+CH3COOH	Trans B cells	259	1	1
SM(d40:1) M + CH3COOH	Trans B cells	253	1	1
tolimidone	Trans B cells	226	1	0
SM(d40:1)	Trans B cells	219	1	1
6-methyltetrahydropterin	Trans B cells	218	1	0
MFCD01318772	Trans B cells	215	0	1
SM(d41:1) M + CH3COOH	Trans B cells	198	1	1
HEPES	Trans B cells	193	1	0
anacardic acid	Trans B cells	186	1	0
D-(-)-3-Phosphoglyceric acid	Trans B cells	182	1	0
PE(O-40:7)>PE(O-18:1/22:6)_and_PE(O-22:7/18:0)	Trans B cells	176	1	0
(all-Z)-20-hydroxy-5,8,11,14-Eicosatetraenoic acid	Trans B cells	165	1	0
FA(18:3)	Trans B cells	142	1	0
PG(19:0/22:0)	Trans B cells	141	1	0
N-(8-{(2R)-2-Hydroxy-3-[methyl(methylsulfonyl)amino]propyl}-8-azabicyclo[3.2.1]oct-3-yl)-1-isopropyl-2-oxo-1,2-dihydro-3-quinolinecarboxamide	Trans B cells	138	0	0
Docosatrienoic acid	Trans B cells	133	1	0
PC(P-18:1(9Z)/22:2(13Z,16Z))	Trans B cells	132	1	0
laurilsulfate	Trans B cells	132	1	0
(2R)-1-[(Hydroxy{[(1s,3R)-2,3,4,5,6-pentahydroxycyclohexyl]oxy}phosphoryl)oxy]-3-(stearoyloxy)-2-propanyl (4Z,7Z,10Z,13Z,16Z)-4,7,10,13,16-docosapentaenoate	Trans B cells	132	1	0
PE(40:7)	Trans B cells	131	1	0
PE(36:3)>PE(18:1_18:2)	Trans B cells	129	1	0
(S)-(-)-tetrahydropalmatine	Trans B cells	128	1	0
TG(58:5) M + NH3	Trans B cells	126	1	0
Cer(d42:1)>Cer(d18:1/24:0)	Trans B cells	125	1	0
Cer(d34:0) M + CH3COOH	Trans B cells	124	1	0
PE(36:2)>PE(18:1/18:1)	Trans B cells	122	1	0
SM(d38:1) M + CH3COOH	Trans B cells	122	0	1
N-tetracosanoylsphinganine	Trans B cells	117	0	0
2-Quinolinecarboxylic acid	Trans B cells	116	1	0
PE(40:6)>PE(18:0_22:6)	Trans B cells	115	1	0
6-Quinolinecarboxylic acid	Trans B cells	113	1	0
N-tetracosanoylsphinganine	Trans B cells	112	0	0
PE(P-20:0/22:4(7Z,10Z,13Z,16Z))	Trans B cells	110	0	0
1718706	Trans B cells	109	1	0
Gly-Phe	Trans B cells	109	0	0
13S-hydroxyoctadecadienoic acid	Trans B cells	109	1	0
PE(38:4)>PE(16:0_22:4)	Trans B cells	108	1	0
PC(36:4)>PC(16:0_20:4) M + CH3COOH	Trans B cells	107	1	0
ODA	Trans B cells	104	1	0
PS(O-20:0/21:0)	Trans B cells	103	1	0
2-Acetamido-2-deoxy-1-O-{hydroxy[(hydroxy{[(2E,5E,8E,11E,14E,17E,20E,23E,26E,29E)-3,6,9,12,15,18,21,24,27,30,34-undecamethyl-2,5,8,11,14,17,20,23,26,29,33-pentatriacontaundecaen-1-yl]oxy}phosphoryl)ox_x000D_ y]phosphoryl}-alpha-D-galactopyranose	Trans B cells	102	1	0
PI(38:5)>PI(18:1_20:4)	Trans B cells	101	1	0
Edaravone	Trans B cells	100	0	0
MFCD00673512	Trans B cells	100	0	0
His-Leu	Trans B cells	99	0	0
2-Quinolinecarboxylic acid	Trans B cells	98	1	0
SM(d42:2)	NK	387	1	0
(2R)-3-[(Hydroxy{[(1s,3R)-2,3,4,5,6-pentahydroxycyclohexyl]oxy}phosphoryl)oxy]-1,2-propanediyl dioctadecanoate	NK	365	1	1
(2R,14R,25Z,28Z)-5,8,11-Trihydroxy-2,14-bis[(9Z,12Z)-9,12-octadecadienoyloxy]-5,11-dioxido-17-oxo-4,6,10,12,16-pentaoxa-5lambda~5~,11lambda~5~-diphosphatetratriaconta-25,28-dien-1-yl (5Z,8Z,11Z,14Z)-5_x000D_ ,8,11,14-icosatetraenoate	NK	288	1	0
tolimidone	NK	236	1	0
PE(38:4)>PE(16:0_22:4)	NK	212	1	1
PE(O-40:7)>PE(O-18:1/22:6)_and_PE(O-22:7/18:0)	NK	207	1	1
PC(38:4)>PC(18:0_20:4)_M+CH3COOH	NK	198	1	0
HEPES	NK	197	1	0
PI(38:4)>PI(18:0_20:4)	NK	196	1	0
FA(18:3)	NK	186	1	0
TG(58:5) M + NH3	NK	171	1	0
PC(P-18:1(9Z)/22:2(13Z,16Z))	NK	164	1	0
PE(36:2)>PE(18:1/18:1)	NK	158	1	0
anacardic acid	NK	145	1	0
PE(40:7)	NK	140	1	0
ODA	NK	138	1	0
6-Quinolinecarboxylic acid	NK	136	1	1
(all-Z)-20-hydroxy-5,8,11,14-Eicosatetraenoic acid	NK	136	1	0
6-methyltetrahydropterin	NK	134	1	0
D-(-)-3-Phosphoglyceric acid	NK	131	1	0
SM(d34:1)	NK	127	1	0
(S)-(-)-tetrahydropalmatine	NK	123	1	0
Cer(d42:1)>Cer(d18:1/24:0)	NK	122	1	0
1718706	NK	120	1	0
2-Acetamido-2-deoxy-1-O-{hydroxy[(hydroxy{[(2E,5E,8E,11E,14E,17E,20E,23E,26E,29E)-3,6,9,12,15,18,21,24,27,30,34-undecamethyl-2,5,8,11,14,17,20,23,26,29,33-pentatriacontaundecaen-1-yl]oxy}phosphoryl)ox_x000D_ y]phosphoryl}-alpha-D-galactopyranose	NK	120	1	0
PE(O-38:5)>PE(O-16:1/22:4)	NK	118	1	0
Edaravone	NK	118	0	1
(2R)-1-[(Hydroxy{[(1s,3R)-2,3,4,5,6-pentahydroxycyclohexyl]oxy}phosphoryl)oxy]-3-(stearoyloxy)-2-propanyl (4Z,7Z,10Z,13Z,16Z)-4,7,10,13,16-docosapentaenoate	NK	118	1	0
2-Quinolinecarboxylic acid	NK	115	1	0
PS(O-20:0/21:0)	NK	115	1	0
PC(36:4)>PC(16:0_20:4) M + CH3COOH	NK	114	1	0
22:3-Glc-Campesterol	NK	112	0	0
2-Quinolinecarboxylic acid	NK	110	1	0
PE(40:6)>PE(18:0_22:6)	NK	108	1	0
PE(34:1)>PE(16:0_18:1)	NK	108	1	0
PE(36:3)>PE(18:1_18:2)	NK	108	1	0
PG(19:0/22:0)	NK	108	1	0
PE(32:0)>PE(16:0_16:0)	NK	106	1	0
PC(38:5)>PC(18:1_20:4) M + CH3COOH	NK	105	1	0
SM(d40:1) M + CH3COOH	NK	105	1	0
Docosatrienoic acid	NK	102	1	0
SM(d41:1) M + CH3COOH	NK	102	1	0
Siphonaxanthin ester/ Siphonaxanthin dodecenoate/ (Siphonein)	NK	101	1	0
1717212	NK	100	1	0
PI(38:5)>PI(18:1_20:4)	NK	99	1	0
Cyclopamine	NK	97	0	0
Cer(d34:0) M + CH3COOH	NK	97	1	0
PI(38:5)>PI(18:1_20:4)	NK	92	1	0
TG(58:8) M + NH3	NK	91	0	0
.	NK	88	0	0
SM(d42:2)	Mature B	655	1	1
(2R)-3-[(Hydroxy{[(1s,3R)-2,3,4,5,6-pentahydroxycyclohexyl]oxy}phosphoryl)oxy]-1,2-propanediyl dioctadecanoate	Mature B	480	1	1
tolimidone	Mature B	370	1	1
(2R,14R,25Z,28Z)-5,8,11-Trihydroxy-2,14-bis[(9Z,12Z)-9,12-octadecadienoyloxy]-5,11-dioxido-17-oxo-4,6,10,12,16-pentaoxa-5lambda~5~,11lambda~5~-diphosphatetratriaconta-25,28-dien-1-yl (5Z,8Z,11Z,14Z)-5_x000D_ ,8,11,14-icosatetraenoate	Mature B	320	1	0
PC(38:4)>PC(18:0_20:4)_M+CH3COOH	Mature B	315	1	1
HEPES	Mature B	310	1	1
PE(38:4)>PE(16:0_22:4)	Mature B	293	1	1
PI(38:4)>PI(18:0_20:4)	Mature B	277	1	0
FA(18:3)	Mature B	272	1	1
TG(58:5) M + NH3	Mature B	259	1	1
PE(O-40:7)>PE(O-18:1/22:6)_and_PE(O-22:7/18:0)	Mature B	247	1	0
1718706	Mature B	226	1	0
SM(d40:1) M + CH3COOH	Mature B	223	1	0
PE(36:2)>PE(18:1/18:1)	Mature B	211	1	0
(S)-(-)-tetrahydropalmatine	Mature B	204	1	0
PE(40:7)	Mature B	203	1	0
2-Quinolinecarboxylic acid	Mature B	203	1	0
6-Quinolinecarboxylic acid	Mature B	195	1	1
PE(40:6)>PE(18:0_22:6)	Mature B	189	1	0
Cer(d42:1)>Cer(d18:1/24:0)	Mature B	189	1	0
PC(36:4)>PC(16:0_20:4) M + CH3COOH	Mature B	184	1	0
PI(38:5)>PI(18:1_20:4)	Mature B	181	1	0
SM(d41:1) M + CH3COOH	Mature B	179	1	0
MFCD01318772	Mature B	176	0	1
2-Quinolinecarboxylic acid	Mature B	171	1	0
PE(32:0)>PE(16:0_16:0)	Mature B	170	1	0
2-Acetamido-2-deoxy-1-O-{hydroxy[(hydroxy{[(2E,5E,8E,11E,14E,17E,20E,23E,26E,29E)-3,6,9,12,15,18,21,24,27,30,34-undecamethyl-2,5,8,11,14,17,20,23,26,29,33-pentatriacontaundecaen-1-yl]oxy}phosphoryl)ox_x000D_ y]phosphoryl}-alpha-D-galactopyranose	Mature B	157	1	0
PE(36:3)>PE(18:1_18:2)	Mature B	157	1	0
PE(O-38:5)>PE(O-16:1/22:4)	Mature B	154	1	0
1,4-Dimethyl-5H-pyrido[4,3-b]indol-3-amine	Mature B	151	0	0
PC(P-18:1(9Z)/22:2(13Z,16Z))	Mature B	151	1	0
6-methyltetrahydropterin	Mature B	151	1	0
Edaravone	Mature B	149	0	0
PE(34:1)>PE(16:0_18:1)	Mature B	145	1	0
TG(58:8) M + NH3	Mature B	145	0	0
22:3-Glc-Campesterol	Mature B	143	0	0
D-(-)-3-Phosphoglyceric acid	Mature B	136	1	0
SM(d40:1)	Mature B	136	1	0
PC(36:2)>PC(18:1/18:1) M + CH3COOH	Mature B	135	0	0
PE(40:6)	Mature B	135	0	0
Val-Ser	Mature B	133	0	0
YU0650000	Mature B	131	1	0
ODA	Mature B	128	1	0
PC(38:5)>PC(18:1_20:4) M + CH3COOH	Mature B	126	1	0
Cer(d40:0) M + CH3COOH	Mature B	126	0	0
SM(d34:1)	Mature B	125	1	0
anacardic acid	Mature B	123	1	0
1717212	Mature B	115	1	0
laurilsulfate	Mature B	115	1	0
1-stearoyl-2-(8Z,11Z,14Z-icosatrienoyl)-sn-glycero-3-phosphoserine	Mature B	104	0	0
SM(d42:2)	CD14 Mono	533	1	1
(2R)-3-[(Hydroxy{[(1s,3R)-2,3,4,5,6-pentahydroxycyclohexyl]oxy}phosphoryl)oxy]-1,2-propanediyl dioctadecanoate	CD14 Mono	464	1	1
PE(40:6)>PE(18:0_22:6)	CD14 Mono	349	1	1
1718706	CD14 Mono	321	1	1
tolimidone	CD14 Mono	318	1	0
HEPES	CD14 Mono	317	1	1
FA(18:3)	CD14 Mono	304	1	0
PI(38:5)>PI(18:1_20:4)	CD14 Mono	303	1	1
PE(40:7)	CD14 Mono	287	1	1
PI(38:4)>PI(18:0_20:4)	CD14 Mono	285	1	0
(S)-(-)-tetrahydropalmatine	CD14 Mono	265	1	0
PE(36:2)>PE(18:1/18:1)	CD14 Mono	264	1	0
PC(36:4)>PC(16:0_20:4) M + CH3COOH	CD14 Mono	259	1	1
(2R,14R,25Z,28Z)-5,8,11-Trihydroxy-2,14-bis[(9Z,12Z)-9,12-octadecadienoyloxy]-5,11-dioxido-17-oxo-4,6,10,12,16-pentaoxa-5lambda~5~,11lambda~5~-diphosphatetratriaconta-25,28-dien-1-yl (5Z,8Z,11Z,14Z)-5_x000D_ ,8,11,14-icosatetraenoate	CD14 Mono	258	1	0
TG(58:5) M + NH3	CD14 Mono	240	1	0
D-(-)-3-Phosphoglyceric acid	CD14 Mono	238	1	0
PE(40:6)	CD14 Mono	222	0	1
PC(38:5)>PC(18:1_20:4) M + CH3COOH	CD14 Mono	212	1	0
2-Acetamido-2-deoxy-1-O-{hydroxy[(hydroxy{[(2E,5E,8E,11E,14E,17E,20E,23E,26E,29E)-3,6,9,12,15,18,21,24,27,30,34-undecamethyl-2,5,8,11,14,17,20,23,26,29,33-pentatriacontaundecaen-1-yl]oxy}phosphoryl)ox_x000D_ y]phosphoryl}-alpha-D-galactopyranose	CD14 Mono	205	1	0
PC(34:2)>PC(16:0_18:2) M + H2CO2	CD14 Mono	201	0	1
PE(38:4)>PE(16:0_22:4)	CD14 Mono	199	1	0
.	CD14 Mono	192	0	0
PE(O-38:5)>PE(O-16:1/22:4)	CD14 Mono	190	1	0
PE(O-40:7)>PE(O-18:1/22:6)_and_PE(O-22:7/18:0)	CD14 Mono	185	1	0
1-octadecanoyl-2-(7Z,10Z,13Z,16Z)-docosatetraenoyl-sn-glycero-3-phosphoethanolamine	CD14 Mono	182	0	0
PE(36:3)>PE(18:1_18:2)	CD14 Mono	181	1	0
PE(32:0)>PE(16:0_16:0)	CD14 Mono	177	1	0
(2R)-1-[(Hydroxy{[(2R,3R,5S,6R)-2,3,4,5,6-pentahydroxycyclohexyl]oxy}phosphoryl)oxy]-3-(palmitoyloxy)-2-propanyl stearate	CD14 Mono	174	0	0
PC(P-18:1(9Z)/22:2(13Z,16Z))	CD14 Mono	171	1	0
22:3-Glc-Campesterol	CD14 Mono	169	0	0
PC(36:2)>PC(18:1/18:1) M + CH3COOH	CD14 Mono	165	0	0
Siphonaxanthin ester/ Siphonaxanthin dodecenoate/ (Siphonein)	CD14 Mono	161	1	0
PC(38:4)	CD14 Mono	160	0	0
Xanthosine	CD14 Mono	154	0	0
PG(15:0/22:1(11Z))	CD14 Mono	154	0	0
TG(58:6) M + NH3	CD14 Mono	153	0	0
Cer(d34:0) M + CH3COOH	CD14 Mono	153	1	0
PE(40:4)>PE(18:0_22:4)	CD14 Mono	152	0	0
Cer(d42:1)>Cer(d18:1/24:0)	CD14 Mono	150	1	0
1872050	CD14 Mono	150	0	0
SM(d34:1)	CD14 Mono	148	0	0
SM(d34:1)	CD14 Mono	145	1	0
YU0650000	CD14 Mono	145	1	0
PC(38:4)>PC(18:0_20:4)_M+CH3COOH	CD14 Mono	143	1	0
13S-hydroxyoctadecadienoic acid	CD14 Mono	143	1	0
1,2-dioleoyl-sn-glycero-3-phospho-(1'-sn-glycerol)	CD14 Mono	139	0	0
1-stearoyl-2-(8Z,11Z,14Z-icosatrienoyl)-sn-glycero-3-phosphoserine	CD14 Mono	136	0	0
Docosatrienoic acid	CD14 Mono	136	1	0
PE(40:4)>PE(18:0_22:4)	CD14 Mono	134	0	0
PC(38:4)	CD14 Mono	130	0	0
SM(d42:2)	Mono Progeni	446	1	1
(2R)-3-[(Hydroxy{[(1s,3R)-2,3,4,5,6-pentahydroxycyclohexyl]oxy}phosphoryl)oxy]-1,2-propanediyl dioctadecanoate	Mono Progeni	392	1	1
(2R,14R,25Z,28Z)-5,8,11-Trihydroxy-2,14-bis[(9Z,12Z)-9,12-octadecadienoyloxy]-5,11-dioxido-17-oxo-4,6,10,12,16-pentaoxa-5lambda~5~,11lambda~5~-diphosphatetratriaconta-25,28-dien-1-yl (5Z,8Z,11Z,14Z)-5_x000D_ ,8,11,14-icosatetraenoate	Mono Progeni	382	1	1
PI(38:4)>PI(18:0_20:4)	Mono Progeni	313	1	1
tolimidone	Mono Progeni	275	1	0
Phencyclidine	Mono Progeni	252	0	1
SM(d40:1) M + CH3COOH	Mono Progeni	229	1	1
PE(O-40:7)>PE(O-18:1/22:6)_and_PE(O-22:7/18:0)	Mono Progeni	217	1	0
D-(-)-3-Phosphoglyceric acid	Mono Progeni	210	1	0
anacardic acid	Mono Progeni	197	1	0
FA(18:3)	Mono Progeni	196	1	0
2-Acetamido-2-deoxy-1-O-{hydroxy[(hydroxy{[(2E,5E,8E,11E,14E,17E,20E,23E,26E,29E)-3,6,9,12,15,18,21,24,27,30,34-undecamethyl-2,5,8,11,14,17,20,23,26,29,33-pentatriacontaundecaen-1-yl]oxy}phosphoryl)ox_x000D_ y]phosphoryl}-alpha-D-galactopyranose	Mono Progeni	196	1	1
PC(P-18:1(9Z)/22:2(13Z,16Z))	Mono Progeni	196	1	0
1718706	Mono Progeni	191	1	0
PE(40:6)>PE(18:0_22:6)	Mono Progeni	185	1	0
SM(d40:1)	Mono Progeni	184	1	1
PE(36:2)>PE(18:1/18:1)	Mono Progeni	183	1	0
6-methyltetrahydropterin	Mono Progeni	182	1	0
PG(19:0/22:0)	Mono Progeni	177	1	0
PC(38:4)>PC(18:0_20:4)_M+CH3COOH	Mono Progeni	175	1	0
(all-Z)-20-hydroxy-5,8,11,14-Eicosatetraenoic acid	Mono Progeni	174	1	0
HEPES	Mono Progeni	171	1	0
PS(O-20:0/21:0)	Mono Progeni	163	1	0
Cer(d34:0) M + CH3COOH	Mono Progeni	147	1	0
PC(36:4)>PC(16:0_20:4) M + CH3COOH	Mono Progeni	146	1	0
MFCD01318772	Mono Progeni	146	0	0
PE(P-20:0/22:4(7Z,10Z,13Z,16Z))	Mono Progeni	146	0	1
(S)-(-)-tetrahydropalmatine	Mono Progeni	141	1	0
TG(58:5) M + NH3	Mono Progeni	138	1	0
laurilsulfate	Mono Progeni	135	1	0
N-(8-{(2R)-2-Hydroxy-3-[methyl(methylsulfonyl)amino]propyl}-8-azabicyclo[3.2.1]oct-3-yl)-1-isopropyl-2-oxo-1,2-dihydro-3-quinolinecarboxamide	Mono Progeni	130	0	0
PI(38:5)>PI(18:1_20:4)	Mono Progeni	126	1	0
SM(d41:1) M + CH3COOH	Mono Progeni	126	1	0
PE(36:3)>PE(18:1_18:2)	Mono Progeni	125	1	0
15S-hydroxyeicosatrienoic acid	Mono Progeni	120	1	0
PE(40:7)	Mono Progeni	115	1	0
PC(38:5)>PC(18:1_20:4) M + CH3COOH	Mono Progeni	115	1	0
(2R)-1-[(Hydroxy{[(1s,3R)-2,3,4,5,6-pentahydroxycyclohexyl]oxy}phosphoryl)oxy]-3-(stearoyloxy)-2-propanyl (4Z,7Z,10Z,13Z,16Z)-4,7,10,13,16-docosapentaenoate	Mono Progeni	112	1	0
Docosatrienoic acid	Mono Progeni	111	1	0
PE(32:0)>PE(16:0_16:0)	Mono Progeni	109	1	0
PC(34:1)>PC(16:0_18:1) M + H2CO2	Mono Progeni	108	0	0
PE(O-38:5)>PE(O-16:1/22:4)	Mono Progeni	107	1	0
13S-hydroxyoctadecadienoic acid	Mono Progeni	107	1	0
N-tetracosanoylsphinganine	Mono Progeni	107	0	0
SM(d38:1) M + CH3COOH	Mono Progeni	106	0	0
Glycerol 3-phosphate	Mono Progeni	105	0	0
.	Mono Progeni	103	0	0
Cer(d40:2) M + CH3COOH	Mono Progeni	103	0	0
N-tetracosanoylsphinganine	Mono Progeni	101	0	0
ODA	Mono Progeni	100	1	0
FA(18:3)	Pre B	339	1	1
Cer(d42:1)>Cer(d18:1/24:0)	Pre B	317	1	1
1718706	Pre B	315	1	1
Piptamine	Pre B	309	0	1
(2R)-3-[(Hydroxy{[(1s,3R)-2,3,4,5,6-pentahydroxycyclohexyl]oxy}phosphoryl)oxy]-1,2-propanediyl dioctadecanoate	Pre B	297	1	0
SM(d42:2)	Pre B	285	1	0
(S)-(-)-tetrahydropalmatine	Pre B	254	1	0
PI(38:5)>PI(18:1_20:4)	Pre B	251	1	1
Deferiprone	Pre B	231	0	1
1-O-[{[(2Z,6Z,10Z,14Z,18Z,22Z,26Z,30Z,34E)-3,7,11,15,19,23,27,31,35,39-Decamethyl-2,6,10,14,18,22,26,30,34,38-tetracontadecaen-1-yl]oxy}(hydroxy)phosphoryl]-5-O-phosphono-beta-D-ribofuranose	Pre B	227	0	1
Piptamine	Pre B	213	0	1
PE(40:7)	Pre B	209	1	0
PC(38:5)>PC(18:1_20:4) M + CH3COOH	Pre B	209	1	0
N',O'-DIACETYLFUSAROCHROMANONE	Pre B	190	0	1
Cer(d41:3) M + CH3COOH	Pre B	177	0	1
1872050	Pre B	160	0	0
HEPES	Pre B	155	1	0
PE(38:4)>PE(16:0_22:4)	Pre B	151	1	0
tolimidone	Pre B	150	1	0
PE(36:2)>PE(18:1/18:1)	Pre B	147	1	0
(2R,14R,25Z,28Z)-5,8,11-Trihydroxy-2,14-bis[(9Z,12Z)-9,12-octadecadienoyloxy]-5,11-dioxido-17-oxo-4,6,10,12,16-pentaoxa-5lambda~5~,11lambda~5~-diphosphatetratriaconta-25,28-dien-1-yl (5Z,8Z,11Z,14Z)-5_x000D_ ,8,11,14-icosatetraenoate	Pre B	146	1	0
PE(32:0)>PE(16:0_16:0)	Pre B	136	1	0
PE(O-38:5)>PE(O-16:1/22:4)	Pre B	133	1	0
PC(34:2)>PC(16:0_18:2) M + H2CO2	Pre B	133	0	0
(2R)-1-[(Hydroxy{[(1s,3R)-2,3,4,5,6-pentahydroxycyclohexyl]oxy}phosphoryl)oxy]-3-(stearoyloxy)-2-propanyl (4Z,7Z,10Z,13Z,16Z)-4,7,10,13,16-docosapentaenoate	Pre B	131	1	0
15S-hydroxyeicosatrienoic acid	Pre B	128	1	0
1,4-Dimethyl-5H-pyrido[4,3-b]indol-3-amine	Pre B	126	0	0
PE(40:6)>PE(18:0_22:6)	Pre B	125	1	0
SM(d34:1)	Pre B	119	1	0
TG(58:5) M + NH3	Pre B	118	1	0
Triphenylphosphine oxide	Pre B	118	0	0
PE(O-40:7)>PE(O-18:1/22:6)_and_PE(O-22:7/18:0)	Pre B	116	1	0
1-octadecanoyl-2-(7Z,10Z,13Z,16Z)-docosatetraenoyl-sn-glycero-3-phosphoethanolamine	Pre B	114	0	0
anacardic acid	Pre B	113	1	0
(all-Z)-20-hydroxy-5,8,11,14-Eicosatetraenoic acid	Pre B	113	1	0
PS(O-20:0/21:0)	Pre B	111	1	0
PI(38:4)>PI(18:0_20:4)	Pre B	111	1	0
O-(Hydroxy{(2R)-2-[(5Z,8Z,11Z,14Z,17Z)-5,8,11,14,17-icosapentaenoyloxy]-3-[(9Z)-9-tetradecenoyloxy]propoxy}phosphoryl)-L-serine	Pre B	101	0	0
PC(36:4)>PC(16:0_20:4) M + CH3COOH	Pre B	100	1	0
PE(40:6)	Pre B	100	0	0
D-(-)-3-Phosphoglyceric acid	Pre B	97	1	0
13S-hydroxyoctadecadienoic acid	Pre B	97	1	0
PE(40:4)>PE(18:0_22:4)	Pre B	96	0	0
TG(56:5)>TG(16:0_18:1_22:4) M + NH3	Pre B	95	0	0
PG(19:0/22:0)	Pre B	95	1	0
PC(38:4)	Pre B	94	0	0
Palmitoleoyloxy-triacontenoic acid cholesterol ester	Pre B	93	0	0
1717212	Pre B	93	1	0
PE(34:1)>PE(16:0_18:1)	Pre B	92	1	0
SM(d34:2)	Pre B	92	0	0
(2R)-3-[(Hydroxy{[(1s,3R)-2,3,4,5,6-pentahydroxycyclohexyl]oxy}phosphoryl)oxy]-1,2-propanediyl dioctadecanoate	HSPC	372	1	1
SM(d42:2)	HSPC	348	1	0
(2R,14R,25Z,28Z)-5,8,11-Trihydroxy-2,14-bis[(9Z,12Z)-9,12-octadecadienoyloxy]-5,11-dioxido-17-oxo-4,6,10,12,16-pentaoxa-5lambda~5~,11lambda~5~-diphosphatetratriaconta-25,28-dien-1-yl (5Z,8Z,11Z,14Z)-5_x000D_ ,8,11,14-icosatetraenoate	HSPC	192	1	0
PI(38:4)>PI(18:0_20:4)	HSPC	185	1	0
SM(d40:1) M + CH3COOH	HSPC	182	1	1
PG(19:0/22:0)	HSPC	163	1	1
PC(38:4)>PC(18:0_20:4)_M+CH3COOH	HSPC	158	1	0
PC(P-18:1(9Z)/22:2(13Z,16Z))	HSPC	155	1	0
tolimidone	HSPC	153	1	0
anacardic acid	HSPC	153	1	0
MFCD01318772	HSPC	152	0	1
PI(38:5)>PI(18:1_20:4)	HSPC	141	1	0
N-tetracosanoylsphinganine	HSPC	135	0	1
PE(40:7)	HSPC	133	1	0
13S-hydroxyoctadecadienoic acid	HSPC	132	1	1
PE(36:2)>PE(18:1/18:1)	HSPC	130	1	0
1718706	HSPC	129	1	0
PS(O-20:0/21:0)	HSPC	129	1	0
HEPES	HSPC	128	1	0
(all-Z)-20-hydroxy-5,8,11,14-Eicosatetraenoic acid	HSPC	127	1	0
(S)-(-)-tetrahydropalmatine	HSPC	124	1	0
SM(d40:1)	HSPC	122	1	1
PE(40:6)>PE(18:0_22:6)	HSPC	121	1	0
6-methyltetrahydropterin	HSPC	121	1	0
FA(18:3)	HSPC	118	1	0
Docosatrienoic acid	HSPC	115	1	0
PC(38:5)>PC(18:1_20:4) M + CH3COOH	HSPC	114	1	0
Cer(d42:1)>Cer(d18:1/24:0)	HSPC	111	1	0
TG(58:5) M + NH3	HSPC	105	1	0
D-(-)-3-Phosphoglyceric acid	HSPC	105	1	0
SM(d41:1) M + CH3COOH	HSPC	105	1	0
SM(d34:1)	HSPC	104	1	0
laurilsulfate	HSPC	104	1	0
PC(36:4)>PC(16:0_20:4) M + CH3COOH	HSPC	99	1	0
PE(36:3)>PE(18:1_18:2)	HSPC	99	1	0
Cer(d34:0) M + CH3COOH	HSPC	97	1	0
2-Acetamido-2-deoxy-1-O-{hydroxy[(hydroxy{[(2E,5E,8E,11E,14E,17E,20E,23E,26E,29E)-3,6,9,12,15,18,21,24,27,30,34-undecamethyl-2,5,8,11,14,17,20,23,26,29,33-pentatriacontaundecaen-1-yl]oxy}phosphoryl)ox_x000D_ y]phosphoryl}-alpha-D-galactopyranose	HSPC	96	1	0
2-Quinolinecarboxylic acid	HSPC	96	1	0
1717212	HSPC	94	1	0
Cer(t18:1(6OH)/24:0)	HSPC	94	0	1
PE(O-40:7)>PE(O-18:1/22:6)_and_PE(O-22:7/18:0)	HSPC	92	1	0
15S-hydroxyeicosatrienoic acid	HSPC	92	1	0
PE(38:4)>PE(16:0_22:4)	HSPC	90	1	0
N-(8-{(2R)-2-Hydroxy-3-[methyl(methylsulfonyl)amino]propyl}-8-azabicyclo[3.2.1]oct-3-yl)-1-isopropyl-2-oxo-1,2-dihydro-3-quinolinecarboxamide	HSPC	90	0	0
PE(O-38:5)>PE(O-16:1/22:4)	HSPC	89	1	0
PC(34:2)>PC(16:0_18:2) M + H2CO2	HSPC	88	0	0
22:3-Glc-Campesterol	HSPC	86	0	0
Methyl bisulfate	HSPC	84	0	1
ODA	HSPC	83	1	0
Cer(d40:2) M + CH3COOH	HSPC	83	0	0
(2R)-3-[(Hydroxy{[(1s,3R)-2,3,4,5,6-pentahydroxycyclohexyl]oxy}phosphoryl)oxy]-1,2-propanediyl dioctadecanoate	Pro B	416	1	1
SM(d42:2)	Pro B	411	1	0
PC(38:4)>PC(18:0_20:4)_M+CH3COOH	Pro B	373	1	1
PI(38:4)>PI(18:0_20:4)	Pro B	336	1	1
SM(d41:1) M + CH3COOH	Pro B	269	1	1
PG(19:0/22:0)	Pro B	269	1	1
anacardic acid	Pro B	232	1	0
PE(36:2)>PE(18:1/18:1)	Pro B	225	1	0
N-tetracosanoylsphinganine	Pro B	219	0	1
(2R,14R,25Z,28Z)-5,8,11-Trihydroxy-2,14-bis[(9Z,12Z)-9,12-octadecadienoyloxy]-5,11-dioxido-17-oxo-4,6,10,12,16-pentaoxa-5lambda~5~,11lambda~5~-diphosphatetratriaconta-25,28-dien-1-yl (5Z,8Z,11Z,14Z)-5_x000D_ ,8,11,14-icosatetraenoate	Pro B	218	1	0
(all-Z)-20-hydroxy-5,8,11,14-Eicosatetraenoic acid	Pro B	208	1	0
22:3-Glc-Campesterol	Pro B	199	0	1
tolimidone	Pro B	198	1	0
1717212	Pro B	198	1	1
TG(58:5) M + NH3	Pro B	197	1	0
(2R)-1-[(Hydroxy{[(1s,3R)-2,3,4,5,6-pentahydroxycyclohexyl]oxy}phosphoryl)oxy]-3-(stearoyloxy)-2-propanyl (4Z,7Z,10Z,13Z,16Z)-4,7,10,13,16-docosapentaenoate	Pro B	180	1	0
[truncated: 334 more rows]

## Sheet: Supplementary Data S4
Type	Cell Type	GO Term	ID	number_in_list	fold_enrichment	expected	number_in_reference	pValue
[truncated: 39 more rows]

[truncated: 7 more sheets: Supplementary Data S5, Supplementary Data S6, Supplementary Data S7, Supplementary Data S8, Supplementary Data S9, Supplementary Data S10, Supplementary Data S11]
